# Supplementary material for: Protein Arginylation Is Regulated during SARS-CoV-2 Infection
Source: Viruses. 2023 Jan 19;15(2):290. doi: 10.3390/v15020290 (PMC9964439; doi:10.3390/v15020290)
Supplement: Supplementary file 1 [file viruses-15-00290-s001.zip]

Archive with 10 entries (10 files):
- Figure S1.png
- Figure S2.tif
- Figure S3.tif
- Figure S4.tif
- Figure S5.tif
- Figure S6.tif
- Supplementary File 1_new.xlsx
- Supplementary File 2.xlsx
- Supplementary File 3.xlsx
- Supplementary File 4.xlsx
