# Supplementary material for: Protein Arginylation Is Regulated during SARS-CoV-2 Infection
Source: Viruses. 2023 Jan 19;15(2):290. doi: 10.3390/v15020290 (PMC9964439; doi:10.3390/v15020290)
Supplement: Supplementary file 1 [file viruses-15-00290-s001.zip › Supplementary File 1_new.xlsx]

## Sheet: Readme
Readme
A. N-degron pathway (Zecha et. al 2020)
B. Potential to be arginylated (Human proteome)
C. Potential to be arginylated (Zecha et al 2020)
D. Differently regulated proteins (Saccon et al)
E. Differently regulated proteins (Nie et al)
F. Differently regulated proteins (Leng et al)
G. Differently regulated proteins (Qiu et al)
H. Differently regulated proteins (Bojkova et al)
I. Differently regulated transcripts (Wu et al)
J. Differently regulated transcripts (Desai et al)

## Sheet: A
Gene	ACE2-A549	Vero E6	Caco-2	Calu-3
ATE1	8.98171	8.82851	9.30185	9.19426
CAPN1	9.4668	9.47565	9.63505	9.63549
CAPN2	9.60424	9.75818	9.6087	9.74431
CAPN5	7.92191	8.77896	8.90166	9.02492
CAPN6	7.96475	0	0	8.92661
CAPN7	8.75845	9.08594	8.90014	8.34742
CAPN8	0	0	0	8.76822
CAPN9	0	0	0	7.94939
CAPNS1	9.83465	9.77148	9.78367	9.94764
CASP1	0	0	7.98889	9.16062
CASP10	8.71887	0	8.84312	9.22094
CASP2	9.21396	9.11355	9.17171	8.96131
CASP3	9.27403	9.43617	9.38997	9.32526
CASP4	0	0	8.75657	9.1084
CASP6	9.0129	9.03973	9.23789	9.12463
CASP7	9.06003	9.09468	9.07981	9.48021
CASP8	9.05923	8.75191	9.25188	9.26772
CASP9	8.91815	8.9566	8.95155	8.86365
METAP1	9.44846	9.40831	9.55149	9.49664
METAP2	9.48144	9.54277	9.53148	9.42772
NTAN1	8.53718	8.56355	8.56644	8.36495
RARS2	9.05263	8.77446	8.89612	8.9886
UBR1	8.60349	8.84887	8.8598	8.74952
UBR2	8.70885	8.82745	8.96677	8.86446
UBR4	9.0794	9.26874	9.30199	9.13865
UBR5	8.98285	9.01665	8.96147	8.78637

## Sheet: B
Protein ID	Protein_first aminoacid (N-terminal)	Protein_second aminoacid (N-terminal)		protein_name	peptide signal_start	peptide signal_end	Frist aminoacid after peptide signal	Second aminoacid after peptide signal
>sp|P02729|GLUR_HUMAN Urine glycopeptide OS=Homo sapiens OX=9606 PE=1 SV=1	C	E		sp|Q13007|IL24_HUMAN	1	51	Q	E
>sp|P02728|GLEM_HUMAN Erythrocyte membrane glycopeptide OS=Homo sapiens OX=9606 PE=1 SV=1	C	E		sp|Q8IUK8|CBLN2_HUMAN	1	51	Q	N
>sp|P01850|TRBC1_HUMAN T cell receptor beta constant 1 OS=Homo sapiens OX=9606 GN=TRBC1 PE=1 SV=4	D	L		sp|Q9UBX7|KLK11_HUMAN	1	50	E	T
>sp|A0A5B9|TRBC2_HUMAN T cell receptor beta constant 2 OS=Homo sapiens OX=9606 GN=TRBC2 PE=1 SV=2	D	L		sp|Q96B86|RGMA_HUMAN	1	47	C	K
>sp|P0CF51|TRGC1_HUMAN T cell receptor gamma constant 1 OS=Homo sapiens OX=9606 GN=TRGC1 PE=1 SV=1	D	K		sp|Q96GP6|SREC2_HUMAN	1	43	Q	E
>sp|P03986|TRGC2_HUMAN T cell receptor gamma constant 2 OS=Homo sapiens OX=9606 GN=TRGC2 PE=1 SV=2	D	K		sp|Q8NET5|NFAM1_HUMAN	1	42	Q	S
>sp|P0DOX7|IGK_HUMAN Immunoglobulin kappa light chain OS=Homo sapiens OX=9606 PE=1 SV=1	D	I		sp|Q96JQ0|PCD16_HUMAN	1	42	Q	A
>sp|P0DOX2|IGA2_HUMAN Immunoglobulin alpha-2 heavy chain OS=Homo sapiens OX=9606 PE=1 SV=2	E	V		sp|P26012|ITB8_HUMAN	1	42	E	D
>sp|P0DPR3|TRDD1_HUMAN T cell receptor delta diversity 1 OS=Homo sapiens OX=9606 GN=TRDD1 PE=1 SV=1	E	I		sp|Q9Y5I4|PCDC2_HUMAN	1	42	Q	L
>sp|Q5TD94|RSH4A_HUMAN Radial spoke head protein 4 homolog A OS=Homo sapiens OX=9606 GN=RSPH4A PE=1 SV=1	M	E		sp|Q96FE5|LIGO1_HUMAN	1	41	C	P
>sp|Q96I15|SCLY_HUMAN Selenocysteine lyase OS=Homo sapiens OX=9606 GN=SCLY PE=1 SV=4	M	E		sp|P20908|CO5A1_HUMAN	1	37	Q	P
>sp|Q8WWX8|SC5AB_HUMAN Sodium/myo-inositol cotransporter 2 OS=Homo sapiens OX=9606 GN=SLC5A11 PE=1 SV=1	M	E		sp|Q24JP5|T132A_HUMAN	1	35	C	G
>sp|Q9C026|TRIM9_HUMAN E3 ubiquitin-protein ligase TRIM9 OS=Homo sapiens OX=9606 GN=TRIM9 PE=1 SV=1	M	E		sp|Q8NFT8|DNER_HUMAN	1	34	N	P
>sp|Q9Y577|TRI17_HUMAN E3 ubiquitin-protein ligase TRIM17 OS=Homo sapiens OX=9606 GN=TRIM17 PE=1 SV=1	M	E		sp|P15529|MCP_HUMAN	1	34	C	E
>sp|Q96AY4|TTC28_HUMAN Tetratricopeptide repeat protein 28 OS=Homo sapiens OX=9606 GN=TTC28 PE=1 SV=4	M	E		sp|O43612|OREX_HUMAN	1	33	Q	P
>sp|Q96A04|TSACC_HUMAN TSSK6-activating co-chaperone protein OS=Homo sapiens OX=9606 GN=TSACC PE=1 SV=1	M	E		sp|Q96PB8|LRC3B_HUMAN	1	33	C	P
>sp|Q8IUH4|ZDH13_HUMAN Palmitoyltransferase ZDHHC13 OS=Homo sapiens OX=9606 GN=ZDHHC13 PE=1 SV=3	M	E		sp|Q99523|SORT_HUMAN	1	33	Q	D
>sp|Q9ULD5|ZN777_HUMAN Zinc finger protein 777 OS=Homo sapiens OX=9606 GN=ZNF777 PE=1 SV=3	M	E		sp|Q9UPU3|SORC3_HUMAN	1	33	E	I
>sp|Q7Z6P3|RAB44_HUMAN Ras-related protein Rab-44 OS=Homo sapiens OX=9606 GN=RAB44 PE=1 SV=4	M	E		sp|Q8WXQ8|CBPA5_HUMAN	1	33	Q	M
>sp|Q9Y365|STA10_HUMAN START domain-containing protein 10 OS=Homo sapiens OX=9606 GN=STARD10 PE=1 SV=2	M	E		sp|Q5JZY3|EPHAA_HUMAN	1	33	E	E
>sp|Q68CZ2|TENS3_HUMAN Tensin-3 OS=Homo sapiens OX=9606 GN=TNS3 PE=1 SV=2	M	E		sp|Q5JXA9|SIRB2_HUMAN	1	32	Q	S
>sp|Q96PN8|TSSK3_HUMAN Testis-specific serine/threonine-protein kinase 3 OS=Homo sapiens OX=9606 GN=TSSK3 PE=1 SV=1	M	E		sp|P55268|LAMB2_HUMAN	1	32	Q	A
>sp|Q05086|UBE3A_HUMAN Ubiquitin-protein ligase E3A OS=Homo sapiens OX=9606 GN=UBE3A PE=1 SV=4	M	E		sp|Q8WVV5|BT2A2_HUMAN	1	32	Q	F
>sp|Q96MP5|ZSWM3_HUMAN Zinc finger SWIM domain-containing protein 3 OS=Homo sapiens OX=9606 GN=ZSWIM3 PE=1 SV=2	M	E		sp|O75445|USH2A_HUMAN	1	31	E	S
>sp|Q6ZVM7|TM1L2_HUMAN TOM1-like protein 2 OS=Homo sapiens OX=9606 GN=TOM1L2 PE=1 SV=1	M	E		sp|Q7Z2Q7|LRR70_HUMAN	1	31	C	S
>sp|A8MWL7|TM14D_HUMAN Transmembrane protein 14DP OS=Homo sapiens OX=9606 GN=TMEM14DP PE=5 SV=2	M	E		sp|P50895|BCAM_HUMAN	1	31	E	V
>sp|O94842|TOX4_HUMAN TOX high mobility group box family member 4 OS=Homo sapiens OX=9606 GN=TOX4 PE=1 SV=1	M	E		sp|P35070|BTC_HUMAN	1	31	D	G
>sp|O43829|ZBT14_HUMAN Zinc finger and BTB domain-containing protein 14 OS=Homo sapiens OX=9606 GN=ZBTB14 PE=1 SV=2	M	E		sp|P31644|GBRA5_HUMAN	1	31	Q	M
>sp|Q15431|SYCP1_HUMAN Synaptonemal complex protein 1 OS=Homo sapiens OX=9606 GN=SYCP1 PE=1 SV=2	M	E		sp|Q16288|NTRK3_HUMAN	1	31	C	P
>sp|Q96M34|TEX55_HUMAN Testis-specific expressed protein 55 OS=Homo sapiens OX=9606 GN=TEX55 PE=2 SV=2	M	E		sp|Q9Y5E7|PCDB2_HUMAN	1	30	Q	P
>sp|Q9UJA5|TRM6_HUMAN tRNA (adenine(58)-N(1))-methyltransferase non-catalytic subunit TRM6 OS=Homo sapiens OX=9606 GN=TRMT6 PE=1 SV=1	M	E		sp|P41217|OX2G_HUMAN	1	30	Q	V
>sp|Q9Y6I4|UBP3_HUMAN Ubiquitin carboxyl-terminal hydrolase 3 OS=Homo sapiens OX=9606 GN=USP3 PE=1 SV=2	M	E		sp|P78324|SHPS1_HUMAN	1	30	E	E
>sp|Q9Y6X0|SETBP_HUMAN SET-binding protein OS=Homo sapiens OX=9606 GN=SETBP1 PE=1 SV=3	M	E		sp|A8MTB9|CEA18_HUMAN	1	30	Q	I
>sp|Q96DR4|STAR4_HUMAN StAR-related lipid transfer protein 4 OS=Homo sapiens OX=9606 GN=STARD4 PE=1 SV=1	M	E		sp|Q9UJ94|CU104_HUMAN	1	30	Q	H
>sp|Q92536|YLAT2_HUMAN Y+L amino acid transporter 2 OS=Homo sapiens OX=9606 GN=SLC7A6 PE=1 SV=3	M	E		sp|P39086|GRIK1_HUMAN	1	30	Q	T
>sp|Q9Y2H2|SAC2_HUMAN Phosphatidylinositide phosphatase SAC2 OS=Homo sapiens OX=9606 GN=INPP5F PE=1 SV=3	M	E		sp|Q6NUI6|CHADL_HUMAN	1	30	Q	R
>sp|O43247|TEX33_HUMAN Testis-expressed protein 33 OS=Homo sapiens OX=9606 GN=TEX33 PE=1 SV=2	M	E		sp|Q9UBV4|WNT16_HUMAN	1	29	N	W
>sp|Q99595|TI17A_HUMAN Mitochondrial import inner membrane translocase subunit Tim17-A OS=Homo sapiens OX=9606 GN=TIMM17A PE=1 SV=1	M	E		sp|Q9UN66|PCDB8_HUMAN	1	29	E	P
>sp|P31483|TIA1_HUMAN Nucleolysin TIA-1 isoform p40 OS=Homo sapiens OX=9606 GN=TIA1 PE=1 SV=3	M	E		sp|Q9UN74|PCDA4_HUMAN	1	29	Q	L
>sp|O95551|TYDP2_HUMAN Tyrosyl-DNA phosphodiesterase 2 OS=Homo sapiens OX=9606 GN=TDP2 PE=1 SV=1	M	E		sp|Q9UJQ1|LAMP5_HUMAN	1	29	E	Q
>sp|Q5GH77|XKR3_HUMAN XK-related protein 3 OS=Homo sapiens OX=9606 GN=XKR3 PE=2 SV=1	M	E		sp|Q6UXL0|I20RB_HUMAN	1	29	D	E
>sp|P0C7M4|RHF2B_HUMAN Rhox homeobox family member 2B OS=Homo sapiens OX=9606 GN=RHOXF2B PE=1 SV=1	M	E		sp|P23142|FBLN1_HUMAN	1	29	D	V
>sp|Q4KMP7|TB10B_HUMAN TBC1 domain family member 10B OS=Homo sapiens OX=9606 GN=TBC1D10B PE=1 SV=3	M	E		sp|Q96J86|CYYR1_HUMAN	1	29	Q	C
>sp|Q13395|TARB1_HUMAN Probable methyltransferase TARBP1 OS=Homo sapiens OX=9606 GN=TARBP1 PE=1 SV=1	M	E		sp|Q9Y5H6|PCDA8_HUMAN	1	29	Q	L
>sp|O95155|UBE4B_HUMAN Ubiquitin conjugation factor E4 B OS=Homo sapiens OX=9606 GN=UBE4B PE=1 SV=1	M	E		sp|Q8WVN6|SCTM1_HUMAN	1	28	Q	N
>sp|Q8N6K7|SAMD3_HUMAN Sterile alpha motif domain-containing protein 3 OS=Homo sapiens OX=9606 GN=SAMD3 PE=1 SV=2	M	E		sp|Q9Y5G3|PCDGD_HUMAN	1	28	Q	Q
>sp|Q8N3L3|TXLNB_HUMAN Beta-taxilin OS=Homo sapiens OX=9606 GN=TXLNB PE=1 SV=3	M	E		sp|Q7KYR7|BT2A1_HUMAN	1	28	Q	F
>sp|P17987|TCPA_HUMAN T-complex protein 1 subunit alpha OS=Homo sapiens OX=9606 GN=TCP1 PE=1 SV=1	M	E		sp|Q9NRJ7|PCDBG_HUMAN	1	28	E	L
>sp|Q9UMR3|TBX20_HUMAN T-box transcription factor TBX20 OS=Homo sapiens OX=9606 GN=TBX20 PE=1 SV=4	M	E		sp|P02747|C1QC_HUMAN	1	28	N	T
>sp|P0DJG4|THEGL_HUMAN Testicular haploid expressed gene protein-like OS=Homo sapiens OX=9606 GN=THEGL PE=2 SV=1	M	E		sp|Q8N6G6|ATL1_HUMAN	1	28	E	E
>sp|Q5SNT2|TM201_HUMAN Transmembrane protein 201 OS=Homo sapiens OX=9606 GN=TMEM201 PE=1 SV=1	M	E		sp|Q9Y394|DHRS7_HUMAN	1	28	D	G
>sp|A0A087WTH1|TM265_HUMAN Transmembrane protein 265 OS=Homo sapiens OX=9606 GN=TMEM265 PE=3 SV=1	M	E		sp|A2RRL7|TM213_HUMAN	1	27	E	A
>sp|Q56UQ5|TPT1L_HUMAN TPT1-like protein OS=Homo sapiens OX=9606 PE=2 SV=2	M	E		sp|Q13253|NOGG_HUMAN	1	27	Q	H
>sp|Q9ULL1|PKHG1_HUMAN Pleckstrin homology domain-containing family G member 1 OS=Homo sapiens OX=9606 GN=PLEKHG1 PE=1 SV=2	M	E		sp|P16284|PECA1_HUMAN	1	27	Q	E
>sp|Q58EX7|PKHG4_HUMAN Puratrophin-1 OS=Homo sapiens OX=9606 GN=PLEKHG4 PE=1 SV=1	M	E		sp|Q16568|CART_HUMAN	1	27	Q	E
>sp|Q96T83|SL9A7_HUMAN Sodium/hydrogen exchanger 7 OS=Homo sapiens OX=9606 GN=SLC9A7 PE=1 SV=1	M	E		sp|O14791|APOL1_HUMAN	1	27	E	E
>sp|A8MWL6|SNG2L_HUMAN Putative synaptogyrin-2 like protein OS=Homo sapiens OX=9606 PE=5 SV=1	M	E		sp|P04114|APOB_HUMAN	1	27	E	E
>sp|P31314|TLX1_HUMAN T-cell leukemia homeobox protein 1 OS=Homo sapiens OX=9606 GN=TLX1 PE=1 SV=1	M	E		sp|Q96KV6|BT2A3_HUMAN	1	27	Q	V
>sp|Q9H6F2|TM38A_HUMAN Trimeric intracellular cation channel type A OS=Homo sapiens OX=9606 GN=TMEM38A PE=1 SV=1	M	E		sp|O43699|SIGL6_HUMAN	1	26	Q	E
>sp|Q9UKW4|VAV3_HUMAN Guanine nucleotide exchange factor VAV3 OS=Homo sapiens OX=9606 GN=VAV3 PE=1 SV=1	M	E		sp|P24530|EDNRB_HUMAN	1	26	E	E
>sp|Q6UXR8|YS001_HUMAN Putative uncharacterized protein UNQ6493/PRO21345 OS=Homo sapiens OX=9606 GN=UNQ6493/PRO21345 PE=5 SV=1	M	E		sp|Q9BUD6|SPON2_HUMAN	1	26	Q	P
>sp|Q8TB69|ZN519_HUMAN Zinc finger protein 519 OS=Homo sapiens OX=9606 GN=ZNF519 PE=2 SV=2	M	E		sp|Q9NR97|TLR8_HUMAN	1	26	E	E
>sp|P50226|ST1A2_HUMAN Sulfotransferase 1A2 OS=Homo sapiens OX=9606 GN=SULT1A2 PE=1 SV=2	M	E		sp|P06331|HV434_HUMAN	1	26	Q	V
>sp|Q6S9Z5|ZN474_HUMAN Zinc finger protein 474 OS=Homo sapiens OX=9606 GN=ZNF474 PE=1 SV=1	M	E		sp|P01824|HV439_HUMAN	1	26	Q	L
>sp|Q8TCN5|ZN507_HUMAN Zinc finger protein 507 OS=Homo sapiens OX=9606 GN=ZNF507 PE=1 SV=2	M	E		sp|P09326|CD48_HUMAN	1	26	Q	G
>sp|Q00653|NFKB2_HUMAN Nuclear factor NF-kappa-B p100 subunit OS=Homo sapiens OX=9606 GN=NFKB2 PE=1 SV=4	M	E		sp|O75718|CRTAP_HUMAN	1	26	Q	Y
>sp|A6NL26|OR5BL_HUMAN Olfactory receptor 5B21 OS=Homo sapiens OX=9606 GN=OR5B21 PE=3 SV=1	M	E		sp|P09958|FURIN_HUMAN	1	26	Q	K
>sp|Q8NGS7|O13C8_HUMAN Olfactory receptor 13C8 OS=Homo sapiens OX=9606 GN=OR13C8 PE=3 SV=1	M	E		sp|Q9Y4K0|LOXL2_HUMAN	1	25	Q	Y
>sp|Q8NGT2|O13J1_HUMAN Olfactory receptor 13J1 OS=Homo sapiens OX=9606 GN=OR13J1 PE=2 SV=1	M	E		sp|P98164|LRP2_HUMAN	1	25	Q	E
>sp|P47890|OR1G1_HUMAN Olfactory receptor 1G1 OS=Homo sapiens OX=9606 GN=OR1G1 PE=2 SV=2	M	E		sp|P17813|EGLN_HUMAN	1	25	E	T
>sp|O60422|ONEC3_HUMAN One cut domain family member 3 OS=Homo sapiens OX=9606 GN=ONECUT3 PE=1 SV=2	M	E		sp|Q96DN0|ERP27_HUMAN	1	25	E	V
>sp|Q86UW2|OSTB_HUMAN Organic solute transporter subunit beta OS=Homo sapiens OX=9606 GN=SLC51B PE=1 SV=2	M	E		sp|Q93038|TNR25_HUMAN	1	24	Q	G
>sp|Q96JA3|PKHA8_HUMAN Pleckstrin homology domain-containing family A member 8 OS=Homo sapiens OX=9606 GN=PLEKHA8 PE=1 SV=3	M	E		sp|Q7Z5L0|VMO1_HUMAN	1	24	Q	T
>sp|D6RCP7|U17LJ_HUMAN Ubiquitin carboxyl-terminal hydrolase 17-like protein 19 OS=Homo sapiens OX=9606 GN=USP17L19 PE=3 SV=1	M	E		sp|Q04912|RON_HUMAN	1	24	E	D
>sp|P0CG24|ZN883_HUMAN Zinc finger protein 883 OS=Homo sapiens OX=9606 GN=ZNF883 PE=1 SV=1	M	E		sp|Q92823|NRCAM_HUMAN	1	24	Q	M
>sp|Q6ZS49|YQ050_HUMAN Putative uncharacterized protein FLJ45831 OS=Homo sapiens OX=9606 PE=5 SV=1	M	E		sp|P42262|GRIA2_HUMAN	1	24	N	S
>sp|Q6ZNH5|ZN497_HUMAN Zinc finger protein 497 OS=Homo sapiens OX=9606 GN=ZNF497 PE=1 SV=2	M	E		sp|P78333|GPC5_HUMAN	1	24	E	G
>sp|Q96D71|REPS1_HUMAN RalBP1-associated Eps domain-containing protein 1 OS=Homo sapiens OX=9606 GN=REPS1 PE=1 SV=3	M	E		sp|Q9Y3P8|SIT1_HUMAN	1	24	D	N
>sp|Q16473|TENXA_HUMAN Putative tenascin-XA OS=Homo sapiens OX=9606 GN=TNXA PE=5 SV=2	M	E		sp|Q6UY14|ATL4_HUMAN	1	24	Q	E
>sp|O95801|TTC4_HUMAN Tetratricopeptide repeat protein 4 OS=Homo sapiens OX=9606 GN=TTC4 PE=1 SV=3	M	E		sp|Q70Z44|5HT3D_HUMAN	1	24	D	T
>sp|D6R9N7|U17LI_HUMAN Ubiquitin carboxyl-terminal hydrolase 17-like protein 18 OS=Homo sapiens OX=9606 GN=USP17L18 PE=3 SV=1	M	E		sp|P32248|CCR7_HUMAN	1	24	Q	D
>sp|D6RJB6|U17LK_HUMAN Ubiquitin carboxyl-terminal hydrolase 17-like protein 20 OS=Homo sapiens OX=9606 GN=USP17L20 PE=3 SV=1	M	E		sp|Q86UP6|CUZD1_HUMAN	1	24	E	A
>sp|Q99990|VGLL1_HUMAN Transcription cofactor vestigial-like protein 1 OS=Homo sapiens OX=9606 GN=VGLL1 PE=1 SV=1	M	E		sp|A0A1B0GVD1|F237B_HUMAN	1	24	D	F
>sp|Q96IQ9|ZN414_HUMAN Zinc finger protein 414 OS=Homo sapiens OX=9606 GN=ZNF414 PE=1 SV=2	M	E		sp|Q6EMK4|VASN_HUMAN	1	23	C	P
>sp|Q6DD87|ZN787_HUMAN Zinc finger protein 787 OS=Homo sapiens OX=9606 GN=ZNF787 PE=1 SV=4	M	E		sp|Q9BQB4|SOST_HUMAN	1	23	Q	G
>sp|Q5JPB2|ZN831_HUMAN Zinc finger protein 831 OS=Homo sapiens OX=9606 GN=ZNF831 PE=2 SV=4	M	E		sp|O14793|GDF8_HUMAN	1	23	N	E
>sp|Q16821|PPR3A_HUMAN Protein phosphatase 1 regulatory subunit 3A OS=Homo sapiens OX=9606 GN=PPP1R3A PE=1 SV=3	M	E		sp|O43424|GRID2_HUMAN	1	23	D	S
>sp|P78395|PRAME_HUMAN Melanoma antigen preferentially expressed in tumors OS=Homo sapiens OX=9606 GN=PRAME PE=1 SV=1	M	E		sp|Q9HC56|PCDH9_HUMAN	1	23	Q	E
>sp|Q9BXM0|PRAX_HUMAN Periaxin OS=Homo sapiens OX=9606 GN=PRX PE=1 SV=2	M	E		sp|A1KZ92|PXDNL_HUMAN	1	23	C	P
>sp|Q5VSL9|STRP1_HUMAN Striatin-interacting protein 1 OS=Homo sapiens OX=9606 GN=STRIP1 PE=1 SV=1	M	E		sp|Q9BZA7|PC11X_HUMAN	1	23	Q	E
>sp|Q8IUE1|TF2LX_HUMAN Homeobox protein TGIF2LX OS=Homo sapiens OX=9606 GN=TGIF2LX PE=1 SV=1	M	E		sp|A0A0C4DH55|KVD07_HUMAN	1	23	E	I
>sp|Q96HH4|TM169_HUMAN Transmembrane protein 169 OS=Homo sapiens OX=9606 GN=TMEM169 PE=2 SV=1	M	E		sp|Q8NFQ6|BPIFC_HUMAN	1	23	Q	T
>sp|Q9Y5L4|TIM13_HUMAN Mitochondrial import inner membrane translocase subunit Tim13 OS=Homo sapiens OX=9606 GN=TIMM13 PE=1 SV=1	M	E		sp|O15444|CCL25_HUMAN	1	23	Q	G
>sp|Q8IWZ5|TRI42_HUMAN Tripartite motif-containing protein 42 OS=Homo sapiens OX=9606 GN=TRIM42 PE=1 SV=2	M	E		sp|Q02413|DSG1_HUMAN	1	23	E	F
>sp|Q14119|VEZF1_HUMAN Vascular endothelial zinc finger 1 OS=Homo sapiens OX=9606 GN=VEZF1 PE=1 SV=2	M	E		sp|Q86SJ6|DSG4_HUMAN	1	23	E	F
>sp|Q9P2E3|ZNFX1_HUMAN NFX1-type zinc finger-containing protein 1 OS=Homo sapiens OX=9606 GN=ZNFX1 PE=2 SV=2	M	E		sp|O75636|FCN3_HUMAN	1	23	Q	E
>sp|Q86YA3|ZGRF1_HUMAN Protein ZGRF1 OS=Homo sapiens OX=9606 GN=ZGRF1 PE=1 SV=3	M	E		sp|P42701|I12R1_HUMAN	1	23	C	R
>sp|Q96EG3|ZN837_HUMAN Zinc finger protein 837 OS=Homo sapiens OX=9606 GN=ZNF837 PE=1 SV=2	M	E		sp|P35052|GPC1_HUMAN	1	23	D	P
>sp|Q05823|RN5A_HUMAN 2-5A-dependent ribonuclease OS=Homo sapiens OX=9606 GN=RNASEL PE=1 SV=2	M	E		sp|P54802|ANAG_HUMAN	1	23	D	E
>sp|Q9H7B4|SMYD3_HUMAN Histone-lysine N-methyltransferase SMYD3 OS=Homo sapiens OX=9606 GN=SMYD3 PE=1 SV=4	M	E		sp|P43234|CATO_HUMAN	1	23	D	S
>sp|Q9H3H9|TCAL2_HUMAN Transcription elongation factor A protein-like 2 OS=Homo sapiens OX=9606 GN=TCEAL2 PE=2 SV=1	M	E		sp|O75443|TECTA_HUMAN	1	22	Q	P
>sp|Q15814|TBCC_HUMAN Tubulin-specific chaperone C OS=Homo sapiens OX=9606 GN=TBCC PE=1 SV=2	M	E		sp|Q6P9G4|TM154_HUMAN	1	22	N	Y
>sp|Q9NPL8|TIDC1_HUMAN Complex I assembly factor TIMMDC1, mitochondrial OS=Homo sapiens OX=9606 GN=TIMMDC1 PE=1 SV=2	M	E		sp|P49746|TSP3_HUMAN	1	22	Q	D
>sp|Q5H9L2|TCAL5_HUMAN Transcription elongation factor A protein-like 5 OS=Homo sapiens OX=9606 GN=TCEAL5 PE=1 SV=1	M	E		sp|P21754|ZP3_HUMAN	1	22	Q	P
>sp|A7MCY6|TBKB1_HUMAN TANK-binding kinase 1-binding protein 1 OS=Homo sapiens OX=9606 GN=TBKBP1 PE=1 SV=1	M	E		sp|A0A075B6S9|KV137_HUMAN	1	22	D	I
>sp|Q8N6K0|TEX29_HUMAN Testis-expressed protein 29 OS=Homo sapiens OX=9606 GN=TEX29 PE=1 SV=1	M	E		sp|P04432|KVD39_HUMAN	1	22	D	I
>sp|A8MYB1|TMC5B_HUMAN Transmembrane and coiled-coil domain-containing protein 5B OS=Homo sapiens OX=9606 GN=TMCO5B PE=3 SV=1	M	E		sp|P0DSN7|KVD37_HUMAN	1	22	D	I
>sp|Q96NL1|TMM74_HUMAN Transmembrane protein 74 OS=Homo sapiens OX=9606 GN=TMEM74 PE=1 SV=1	M	E		sp|A0A0C4DH69|KV109_HUMAN	1	22	D	I
>sp|Q8IYT8|ULK2_HUMAN Serine/threonine-protein kinase ULK2 OS=Homo sapiens OX=9606 GN=ULK2 PE=1 SV=3	M	E		sp|P01601|KVD16_HUMAN	1	22	D	I
>sp|Q9ULJ3|ZBT21_HUMAN Zinc finger and BTB domain-containing protein 21 OS=Homo sapiens OX=9606 GN=ZBTB21 PE=1 SV=2	M	E		sp|P01599|KV117_HUMAN	1	22	D	I
>sp|Q687X5|STEA4_HUMAN Metalloreductase STEAP4 OS=Homo sapiens OX=9606 GN=STEAP4 PE=1 SV=1	M	E		sp|A0A075B6S4|KVD17_HUMAN	1	22	N	I
>sp|Q9NYV9|T2R13_HUMAN Taste receptor type 2 member 13 OS=Homo sapiens OX=9606 GN=TAS2R13 PE=1 SV=1	M	E		sp|P52961|NAR1_HUMAN	1	22	Q	S
>sp|Q2M2D7|TBC28_HUMAN TBC1 domain family member 28 OS=Homo sapiens OX=9606 GN=TBC1D28 PE=2 SV=1	M	E		sp|P01602|KV105_HUMAN	1	22	D	I
>sp|Q9UP52|TFR2_HUMAN Transferrin receptor protein 2 OS=Homo sapiens OX=9606 GN=TFR2 PE=1 SV=1	M	E		sp|P01593|KVD33_HUMAN	1	22	D	I
>sp|Q6B0B8|TIGD3_HUMAN Tigger transposable element-derived protein 3 OS=Homo sapiens OX=9606 GN=TIGD3 PE=1 SV=1	M	E		sp|P48307|TFPI2_HUMAN	1	22	D	A
>sp|Q16890|TPD53_HUMAN Tumor protein D53 OS=Homo sapiens OX=9606 GN=TPD52L1 PE=1 SV=1	M	E		sp|O95157|NXPH3_HUMAN	1	22	Q	D
>sp|Q6ZUK4|TMM26_HUMAN Transmembrane protein 26 OS=Homo sapiens OX=9606 GN=TMEM26 PE=1 SV=1	M	E		sp|P07766|CD3E_HUMAN	1	22	D	G
>sp|Q8IUR0|TPPC5_HUMAN Trafficking protein particle complex subunit 5 OS=Homo sapiens OX=9606 GN=TRAPPC5 PE=1 SV=1	M	E		sp|Q86TH1|ATL2_HUMAN	1	22	D	T
>sp|Q8WVJ9|TWST2_HUMAN Twist-related protein 2 OS=Homo sapiens OX=9606 GN=TWIST2 PE=1 SV=1	M	E		sp|Q92743|HTRA1_HUMAN	1	22	Q	L
>sp|Q9Y385|UB2J1_HUMAN Ubiquitin-conjugating enzyme E2 J1 OS=Homo sapiens OX=9606 GN=UBE2J1 PE=1 SV=2	M	E		sp|P55290|CAD13_HUMAN	1	22	E	D
>sp|O75132|ZBED4_HUMAN Zinc finger BED domain-containing protein 4 OS=Homo sapiens OX=9606 GN=ZBED4 PE=1 SV=2	M	E		sp|A0A0C4DH73|KV112_HUMAN	1	22	D	I
>sp|Q9NV23|SAST_HUMAN S-acyl fatty acid synthase thioesterase, medium chain OS=Homo sapiens OX=9606 GN=OLAH PE=1 SV=1	M	E		sp|P01611|KVD12_HUMAN	1	22	D	I
>sp|Q13796|SHRM2_HUMAN Protein Shroom2 OS=Homo sapiens OX=9606 GN=SHROOM2 PE=1 SV=1	M	E		sp|A0A075B6S5|KV127_HUMAN	1	22	D	I
>sp|Q969E4|TCAL3_HUMAN Transcription elongation factor A protein-like 3 OS=Homo sapiens OX=9606 GN=TCEAL3 PE=1 SV=1	M	E		sp|P01594|KV133_HUMAN	1	22	D	I
>sp|Q86TI0|TBCD1_HUMAN TBC1 domain family member 1 OS=Homo sapiens OX=9606 GN=TBC1D1 PE=1 SV=2	M	E		sp|A0A075B6H8|KVD42_HUMAN	1	22	D	I
>sp|Q8NA31|TERB1_HUMAN Telomere repeats-binding bouquet formation protein 1 OS=Homo sapiens OX=9606 GN=TERB1 PE=1 SV=3	M	E		sp|P01597|KV139_HUMAN	1	22	D	I
>sp|Q6UW68|TM205_HUMAN Transmembrane protein 205 OS=Homo sapiens OX=9606 GN=TMEM205 PE=1 SV=1	M	E		sp|P04430|KV116_HUMAN	1	22	D	I
>sp|Q68CL5|TPGS2_HUMAN Tubulin polyglutamylase complex subunit 2 OS=Homo sapiens OX=9606 GN=TPGS2 PE=1 SV=2	M	E		sp|P41439|FOLR3_HUMAN	1	22	Q	P
>sp|Q32M78|ZN699_HUMAN Zinc finger protein 699 OS=Homo sapiens OX=9606 GN=ZNF699 PE=1 SV=1	M	E		sp|Q16602|CALRL_HUMAN	1	22	E	L
>sp|Q8TAD4|ZNT5_HUMAN Zinc transporter 5 OS=Homo sapiens OX=9606 GN=SLC30A5 PE=1 SV=1	M	E		sp|P02745|C1QA_HUMAN	1	22	E	D
>sp|Q9H5H4|ZN768_HUMAN Zinc finger protein 768 OS=Homo sapiens OX=9606 GN=ZNF768 PE=1 SV=2	M	E		sp|Q8WTQ1|D104A_HUMAN	1	22	E	F
>sp|O95405|ZFYV9_HUMAN Zinc finger FYVE domain-containing protein 9 OS=Homo sapiens OX=9606 GN=ZFYVE9 PE=1 SV=2	M	E		sp|P09693|CD3G_HUMAN	1	22	Q	S
>sp|Q6P5Z2|PKN3_HUMAN Serine/threonine-protein kinase N3 OS=Homo sapiens OX=9606 GN=PKN3 PE=1 SV=1	M	E		sp|A0A087WSZ9|TVA30_HUMAN	1	21	Q	Q
>sp|O43761|SNG3_HUMAN Synaptogyrin-3 OS=Homo sapiens OX=9606 GN=SYNGR3 PE=1 SV=2	M	E		sp|P55808|XG_HUMAN	1	21	Q	R
>sp|Q8NFT2|STEA2_HUMAN Metalloreductase STEAP2 OS=Homo sapiens OX=9606 GN=STEAP2 PE=1 SV=3	M	E		sp|A0A0B4J274|TVA20_HUMAN	1	21	E	D
>sp|Q5EBN2|TRI61_HUMAN Putative tripartite motif-containing protein 61 OS=Homo sapiens OX=9606 GN=TRIM61 PE=2 SV=1	M	E		sp|A0A075B6W5|TVA23_HUMAN	1	21	Q	Q
>sp|C9JJH3|U17LA_HUMAN Ubiquitin carboxyl-terminal hydrolase 17-like protein 10 OS=Homo sapiens OX=9606 GN=USP17L10 PE=3 SV=1	M	E		sp|A0A0B4J275|TVA17_HUMAN	1	21	Q	Q
>sp|Q9NUA8|ZBT40_HUMAN Zinc finger and BTB domain-containing protein 40 OS=Homo sapiens OX=9606 GN=ZBTB40 PE=1 SV=4	M	E		sp|P05452|TETN_HUMAN	1	21	E	P
>sp|Q9NPB0|SMDC1_HUMAN SAYSvFN domain-containing protein 1 OS=Homo sapiens OX=9606 GN=SAYSD1 PE=2 SV=1	M	E		sp|Q6UXX9|RSPO2_HUMAN	1	21	Q	G
>sp|P0C7T8|TM253_HUMAN Transmembrane protein 253 OS=Homo sapiens OX=9606 GN=TMEM253 PE=4 SV=1	M	E		sp|O00300|TR11B_HUMAN	1	21	E	T
>sp|O15164|TIF1A_HUMAN Transcription intermediary factor 1-alpha OS=Homo sapiens OX=9606 GN=TRIM24 PE=1 SV=3	M	E		sp|A0A075B6U4|TVA7_HUMAN	1	21	E	N
>sp|Q9H3S4|TPK1_HUMAN Thiamin pyrophosphokinase 1 OS=Homo sapiens OX=9606 GN=TPK1 PE=1 SV=1	M	E		sp|A0A0B4J273|TVA34_HUMAN	1	21	Q	E
>sp|C9JLJ4|U17LD_HUMAN Ubiquitin carboxyl-terminal hydrolase 17-like protein 13 OS=Homo sapiens OX=9606 GN=USP17L13 PE=3 SV=1	M	E		sp|Q8IZF4|AGRG5_HUMAN	1	21	E	T
>sp|Q86YH2|Z280B_HUMAN Zinc finger protein 280B OS=Homo sapiens OX=9606 GN=ZNF280B PE=1 SV=2	M	E		sp|P01589|IL2RA_HUMAN	1	21	E	L
>sp|Q96C00|ZBTB9_HUMAN Zinc finger and BTB domain-containing protein 9 OS=Homo sapiens OX=9606 GN=ZBTB9 PE=1 SV=1	M	E		sp|P24071|FCAR_HUMAN	1	21	Q	E
>sp|Q8N859|ZN713_HUMAN Zinc finger protein 713 OS=Homo sapiens OX=9606 GN=ZNF713 PE=2 SV=1	M	E		sp|P26436|ASPX_HUMAN	1	21	Q	P
>sp|Q8N0Y2|ZN444_HUMAN Zinc finger protein 444 OS=Homo sapiens OX=9606 GN=ZNF444 PE=1 SV=1	M	E		sp|Q9BY15|AGRE3_HUMAN	1	21	Q	K
>sp|O75678|RFPL2_HUMAN Ret finger protein-like 2 OS=Homo sapiens OX=9606 GN=RFPL2 PE=2 SV=3	M	E		sp|O75264|SIM24_HUMAN	1	20	Q	Q
>sp|Q96HG1|SIM10_HUMAN Small integral membrane protein 10 OS=Homo sapiens OX=9606 GN=SMIM10 PE=3 SV=4	M	E		sp|A0A087WT02|TVA92_HUMAN	1	20	D	S
>sp|Q9Y6M7|S4A7_HUMAN Sodium bicarbonate cotransporter 3 OS=Homo sapiens OX=9606 GN=SLC4A7 PE=1 SV=2	M	E		sp|A0A075B6T8|TVA91_HUMAN	1	20	D	S
>sp|Q96NB2|SFXN2_HUMAN Sideroflexin-2 OS=Homo sapiens OX=9606 GN=SFXN2 PE=1 SV=2	M	E		sp|A0A087WSY6|KVD15_HUMAN	1	20	E	I
>sp|P50453|SPB9_HUMAN Serpin B9 OS=Homo sapiens OX=9606 GN=SERPINB9 PE=1 SV=1	M	E		sp|Q9UHF5|IL17B_HUMAN	1	20	Q	P
>sp|O95149|SPN1_HUMAN Snurportin-1 OS=Homo sapiens OX=9606 GN=SNUPN PE=1 SV=1	M	E		sp|P16070|CD44_HUMAN	1	20	Q	I
>sp|P31948|STIP1_HUMAN Stress-induced-phosphoprotein 1 OS=Homo sapiens OX=9606 GN=STIP1 PE=1 SV=1	M	E		sp|P01619|KV320_HUMAN	1	20	E	I
>sp|Q495X7|TRI60_HUMAN Tripartite motif-containing protein 60 OS=Homo sapiens OX=9606 GN=TRIM60 PE=1 SV=2	M	E		sp|A0A0C4DH25|KVD20_HUMAN	1	20	E	I
>sp|O14530|TXND9_HUMAN Thioredoxin domain-containing protein 9 OS=Homo sapiens OX=9606 GN=TXNDC9 PE=1 SV=2	M	E		sp|P05556|ITB1_HUMAN	1	20	Q	T
>sp|Q6GPH4|XAF1_HUMAN XIAP-associated factor 1 OS=Homo sapiens OX=9606 GN=XAF1 PE=1 SV=1	M	E		sp|Q9ULK0|GRID1_HUMAN	1	20	D	S
>sp|Q8N2U9|S66A2_HUMAN Solute carrier family 66 member 2 OS=Homo sapiens OX=9606 GN=SLC66A2 PE=1 SV=1	M	E		sp|P04433|KV311_HUMAN	1	20	E	I
>sp|Q7Z422|SZRD1_HUMAN SUZ domain-containing protein 1 OS=Homo sapiens OX=9606 GN=SZRD1 PE=1 SV=1	M	E		sp|P01127|PDGFB_HUMAN	1	20	E	G
>sp|Q6UE05|TM270_HUMAN Transmembrane protein 270 OS=Homo sapiens OX=9606 GN=TMEM270 PE=2 SV=2	M	E		sp|A0A0A0MRZ8|KVD11_HUMAN	1	20	E	I
>sp|O60830|TI17B_HUMAN Mitochondrial import inner membrane translocase subunit Tim17-B OS=Homo sapiens OX=9606 GN=TIMM17B PE=1 SV=1	M	E		sp|P59826|BPIB3_HUMAN	1	20	C	Q
>sp|Q6ZNK6|TIFAB_HUMAN TRAF-interacting protein with FHA domain-containing protein B OS=Homo sapiens OX=9606 GN=TIFAB PE=1 SV=2	M	E		sp|P25101|EDNRA_HUMAN	1	20	D	N
>sp|Q9Y2Y6|TMM98_HUMAN Transmembrane protein 98 OS=Homo sapiens OX=9606 GN=TMEM98 PE=1 SV=1	M	E		sp|P59646|FXYD4_HUMAN	1	20	D	P
>sp|Q92623|TTC9A_HUMAN Tetratricopeptide repeat protein 9A OS=Homo sapiens OX=9606 GN=TTC9 PE=1 SV=3	M	E		sp|P01624|KV315_HUMAN	1	20	E	I
>sp|Q86VQ6|TRXR3_HUMAN Thioredoxin reductase 3 OS=Homo sapiens OX=9606 GN=TXNRD3 PE=1 SV=4	M	E		sp|Q9ULH4|LRFN2_HUMAN	1	20	C	P
>sp|Q8N5L8|RP25L_HUMAN Ribonuclease P protein subunit p25-like protein OS=Homo sapiens OX=9606 GN=RPP25L PE=1 SV=1	M	E		sp|P29320|EPHA3_HUMAN	1	20	E	L
>sp|Q6NT16|S18B1_HUMAN MFS-type transporter SLC18B1 OS=Homo sapiens OX=9606 GN=SLC18B1 PE=1 SV=1	M	E		sp|Q14802|FXYD3_HUMAN	1	20	N	D
>sp|A6NNN8|S38A8_HUMAN Putative sodium-coupled neutral amino acid transporter 8 OS=Homo sapiens OX=9606 GN=SLC38A8 PE=1 SV=1	M	E		sp|P06307|CCKN_HUMAN	1	20	Q	P
>sp|Q9BU79|TM243_HUMAN Transmembrane protein 243 OS=Homo sapiens OX=9606 GN=TMEM243 PE=1 SV=1	M	E		sp|A0A1B0GX68|TVB2_HUMAN	1	19	E	P
>sp|O60858|TRI13_HUMAN E3 ubiquitin-protein ligase TRIM13 OS=Homo sapiens OX=9606 GN=TRIM13 PE=1 SV=2	M	E		sp|P18433|PTPRA_HUMAN	1	19	N	N
>sp|O75317|UBP12_HUMAN Ubiquitin carboxyl-terminal hydrolase 12 OS=Homo sapiens OX=9606 GN=USP12 PE=1 SV=2	M	E		sp|Q15195|PLGA_HUMAN	1	19	E	P
>sp|P0C7I0|U17L8_HUMAN Inactive ubiquitin carboxyl-terminal hydrolase 17-like protein 8 OS=Homo sapiens OX=9606 GN=USP17L8 PE=3 SV=1	M	E		sp|Q8TCW7|ZPLD1_HUMAN	1	19	Q	F
>sp|P52735|VAV2_HUMAN Guanine nucleotide exchange factor VAV2 OS=Homo sapiens OX=9606 GN=VAV2 PE=1 SV=2	M	E		sp|A0A087X0K7|TVB17_HUMAN	1	19	E	P
>sp|Q59EK9|RUN3A_HUMAN RUN domain-containing protein 3A OS=Homo sapiens OX=9606 GN=RUNDC3A PE=1 SV=2	M	E		sp|A0A0B4J280|TVA40_HUMAN	1	19	N	S
>sp|Q8IZM9|S38A6_HUMAN Probable sodium-coupled neutral amino acid transporter 6 OS=Homo sapiens OX=9606 GN=SLC38A6 PE=1 SV=2	M	E		sp|Q5T292|TM273_HUMAN	1	19	Q	V
>sp|P19623|SPEE_HUMAN Spermidine synthase OS=Homo sapiens OX=9606 GN=SRM PE=1 SV=1	M	E		sp|P04216|THY1_HUMAN	1	19	Q	K
>sp|Q9UKZ4|TEN1_HUMAN Teneurin-1 OS=Homo sapiens OX=9606 GN=TENM1 PE=1 SV=2	M	E		sp|A0A0C4DH32|HV320_HUMAN	1	19	E	V
>sp|Q6ZS81|WDFY4_HUMAN WD repeat- and FYVE domain-containing protein 4 OS=Homo sapiens OX=9606 GN=WDFY4 PE=1 SV=3	M	E		sp|Q02325|PLGB_HUMAN	1	19	E	P
>sp|Q6NXR4|TTI2_HUMAN TELO2-interacting protein 2 OS=Homo sapiens OX=9606 GN=TTI2 PE=1 SV=1	M	E		sp|P0DP01|HV108_HUMAN	1	19	Q	V
>sp|Q9H091|ZMY15_HUMAN Zinc finger MYND domain-containing protein 15 OS=Homo sapiens OX=9606 GN=ZMYND15 PE=2 SV=2	M	E		sp|P36955|PEDF_HUMAN	1	19	Q	N
>sp|O95785|WIZ_HUMAN Protein Wiz OS=Homo sapiens OX=9606 GN=WIZ PE=1 SV=2	M	E		sp|A0A0C4DH42|HV366_HUMAN	1	19	E	V
>sp|Q9P270|SLAI2_HUMAN SLAIN motif-containing protein 2 OS=Homo sapiens OX=9606 GN=SLAIN2 PE=1 SV=2	M	E		sp|A0A0B4J1Y9|HV372_HUMAN	1	19	E	V
>sp|O75908|SOAT2_HUMAN Sterol O-acyltransferase 2 OS=Homo sapiens OX=9606 GN=SOAT2 PE=1 SV=1	M	E		sp|P01780|HV307_HUMAN	1	19	E	V
>sp|Q1RMZ1|SAMTR_HUMAN S-adenosylmethionine sensor upstream of mTORC1 OS=Homo sapiens OX=9606 GN=BMT2 PE=1 SV=1	M	E		sp|P0DP03|HVC05_HUMAN	1	19	Q	V
>sp|P0DKV0|S31C1_HUMAN Putative spermatogenesis-associated protein 31C1 OS=Homo sapiens OX=9606 GN=SPATA31C1 PE=5 SV=1	M	E		sp|P01772|HV333_HUMAN	1	19	Q	V
>sp|P0C264|SBK3_HUMAN Uncharacterized serine/threonine-protein kinase SBK3 OS=Homo sapiens OX=9606 GN=SBK3 PE=1 SV=2	M	E		sp|P01817|HV205_HUMAN	1	19	Q	I
>sp|Q9Y5Y9|SCNAA_HUMAN Sodium channel protein type 10 subunit alpha OS=Homo sapiens OX=9606 GN=SCN10A PE=1 SV=2	M	E		sp|P01742|HV169_HUMAN	1	19	Q	V
>sp|O43759|SNG1_HUMAN Synaptogyrin-1 OS=Homo sapiens OX=9606 GN=SYNGR1 PE=1 SV=2	M	E		sp|P01762|HV311_HUMAN	1	19	Q	V
>sp|Q92759|TF2H4_HUMAN General transcription factor IIH subunit 4 OS=Homo sapiens OX=9606 GN=GTF2H4 PE=1 SV=1	M	E		sp|P01767|HV353_HUMAN	1	19	E	V
>sp|P0DMS9|TMIG3_HUMAN Transmembrane domain-containing protein TMIGD3 OS=Homo sapiens OX=9606 GN=TMIGD3 PE=1 SV=1	M	E		sp|A0A0B4J1V1|HV321_HUMAN	1	19	E	V
>sp|Q96SJ8|TSN18_HUMAN Tetraspanin-18 OS=Homo sapiens OX=9606 GN=TSPAN18 PE=2 SV=1	M	E		sp|P01764|HV323_HUMAN	1	19	E	V
>sp|P15498|VAV_HUMAN Proto-oncogene vav OS=Homo sapiens OX=9606 GN=VAV1 PE=1 SV=4	M	E		sp|A0A0A0MS14|HV145_HUMAN	1	19	Q	M
>sp|Q9H6R7|WDCP_HUMAN WD repeat and coiled-coil-containing protein OS=Homo sapiens OX=9606 GN=WDCP PE=1 SV=1	M	E		sp|P01814|HV270_HUMAN	1	19	Q	V
>sp|Q96CW6|S7A6O_HUMAN Probable RNA polymerase II nuclear localization protein SLC7A6OS OS=Homo sapiens OX=9606 GN=SLC7A6OS PE=1 SV=2	M	E		sp|A0A0J9YVY3|HV741_HUMAN	1	19	Q	V
>sp|Q7Z6J9|SEN54_HUMAN tRNA-splicing endonuclease subunit Sen54 OS=Homo sapiens OX=9606 GN=TSEN54 PE=1 SV=3	M	E		sp|P01782|HV309_HUMAN	1	19	E	V
>sp|P0DPB3|SCHI1_HUMAN Schwannomin-interacting protein 1 OS=Homo sapiens OX=9606 GN=SCHIP1 PE=1 SV=1	M	E		sp|P01766|HV313_HUMAN	1	19	E	V
>sp|Q2M3G4|SHRM1_HUMAN Protein Shroom1 OS=Homo sapiens OX=9606 GN=SHROOM1 PE=1 SV=1	M	E		sp|A0A0J9YX35|HV64D_HUMAN	1	19	E	V
>sp|Q8N4V2|SVOP_HUMAN Synaptic vesicle 2-related protein OS=Homo sapiens OX=9606 GN=SVOP PE=1 SV=1	M	E		sp|A0A0C4DH30|HV316_HUMAN	1	19	E	V
>sp|Q9Y5J6|T10B_HUMAN Mitochondrial import inner membrane translocase subunit Tim10 B OS=Homo sapiens OX=9606 GN=TIMM10B PE=1 SV=1	M	E		sp|A0A0G2JMI3|HV692_HUMAN	1	19	E	V
>sp|P11388|TOP2A_HUMAN DNA topoisomerase 2-alpha OS=Homo sapiens OX=9606 GN=TOP2A PE=1 SV=3	M	E		sp|A0A0C4DH43|HV70D_HUMAN	1	19	Q	V
>sp|A0AVT1|UBA6_HUMAN Ubiquitin-like modifier-activating enzyme 6 OS=Homo sapiens OX=9606 GN=UBA6 PE=1 SV=1	M	E		sp|A0A0B4J1X8|HV343_HUMAN	1	19	E	V
>sp|A8MUK1|U17L5_HUMAN Ubiquitin carboxyl-terminal hydrolase 17-like protein 5 OS=Homo sapiens OX=9606 GN=USP17L5 PE=3 SV=2	M	E		sp|P00747|PLMN_HUMAN	1	19	E	P
>sp|P0C7H9|U17L7_HUMAN Inactive ubiquitin carboxyl-terminal hydrolase 17-like protein 7 OS=Homo sapiens OX=9606 GN=USP17L7 PE=3 SV=1	M	E		sp|P08519|APOA_HUMAN	1	19	E	Q
>sp|Q6Q795|VBPC1_HUMAN Putative viral protein-binding protein C1 OS=Homo sapiens OX=9606 PE=5 SV=1	M	E		sp|P0DP02|HVC33_HUMAN	1	19	Q	V
>sp|O15213|WDR46_HUMAN WD repeat-containing protein 46 OS=Homo sapiens OX=9606 GN=WDR46 PE=1 SV=3	M	E		sp|A0A0C4DH35|HV335_HUMAN	1	19	E	V
>sp|Q7Z7L1|SLN11_HUMAN Schlafen family member 11 OS=Homo sapiens OX=9606 GN=SLFN11 PE=1 SV=2	M	E		sp|P01763|HV348_HUMAN	1	19	E	V
>sp|Q69YW2|STUM_HUMAN Protein stum homolog OS=Homo sapiens OX=9606 GN=STUM PE=1 SV=1	M	E		sp|A0A0B4J1V6|HV373_HUMAN	1	19	E	V
>sp|Q8WVE7|T170A_HUMAN Transmembrane protein 170A OS=Homo sapiens OX=9606 GN=TMEM170A PE=1 SV=1	M	E		sp|Q7Z5P4|DHB13_HUMAN	1	19	E	S
>sp|Q9BYX2|TBD2A_HUMAN TBC1 domain family member 2A OS=Homo sapiens OX=9606 GN=TBC1D2 PE=1 SV=3	M	E		sp|A0A0B4J1X5|HV374_HUMAN	1	19	E	V
>sp|Q96M29|TEKT5_HUMAN Tektin-5 OS=Homo sapiens OX=9606 GN=TEKT5 PE=1 SV=1	M	E		sp|A0A0A0MS15|HV349_HUMAN	1	19	E	V
>sp|Q8WUU8|TM174_HUMAN Transmembrane protein 174 OS=Homo sapiens OX=9606 GN=TMEM174 PE=1 SV=1	M	E		sp|Q15726|KISS1_HUMAN	1	19	E	P
>sp|Q8N6Q1|TMC5A_HUMAN Transmembrane and coiled-coil domain-containing protein 5A OS=Homo sapiens OX=9606 GN=TMCO5A PE=1 SV=2	M	E		sp|P0DTE1|HV383_HUMAN	1	19	E	V
>sp|Q9UNY4|TTF2_HUMAN Transcription termination factor 2 OS=Homo sapiens OX=9606 GN=TTF2 PE=1 SV=2	M	E		sp|A0A0B4J1V0|HV315_HUMAN	1	19	E	V
>sp|Q9P2U8|VGLU2_HUMAN Vesicular glutamate transporter 2 OS=Homo sapiens OX=9606 GN=SLC17A6 PE=2 SV=1	M	E		sp|A0A0C4DH31|HV118_HUMAN	1	19	Q	V
>sp|P48736|PK3CG_HUMAN Phosphatidylinositol 4,5-bisphosphate 3-kinase catalytic subunit gamma isoform OS=Homo sapiens OX=9606 GN=PIK3CG PE=1 SV=3	M	E		sp|P01768|HV330_HUMAN	1	19	Q	V
>sp|Q6YBV0|S36A4_HUMAN Proton-coupled amino acid transporter 4 OS=Homo sapiens OX=9606 GN=SLC36A4 PE=1 SV=1	M	E		sp|A0A0C4DH29|HV103_HUMAN	1	19	Q	V
>sp|Q86VW0|SESD1_HUMAN SEC14 domain and spectrin repeat-containing protein 1 OS=Homo sapiens OX=9606 GN=SESTD1 PE=1 SV=2	M	E		sp|Q6UXI9|NPNT_HUMAN	1	19	E	F
>sp|Q96EA4|SPDLY_HUMAN Protein Spindly OS=Homo sapiens OX=9606 GN=SPDL1 PE=1 SV=2	M	E		sp|P01743|HV146_HUMAN	1	19	Q	V
>sp|P0DPE8|SM34B_HUMAN Small integral membrane protein 34B OS=Homo sapiens OX=9606 GN=SMIM34B PE=2 SV=1	M	E		sp|P0DP04|HV43D_HUMAN	1	19	E	V
>sp|Q9Y675|SNURF_HUMAN SNRPN upstream reading frame protein OS=Homo sapiens OX=9606 GN=SNURF PE=1 SV=1	M	E		sp|A4D0S4|LAMB4_HUMAN	1	19	Q	D
>sp|Q96EI5|TCAL4_HUMAN Transcription elongation factor A protein-like 4 OS=Homo sapiens OX=9606 GN=TCEAL4 PE=1 SV=2	M	E		sp|A0A0C4DH33|HV124_HUMAN	1	19	Q	V
>sp|P34981|TRFR_HUMAN Thyrotropin-releasing hormone receptor OS=Homo sapiens OX=9606 GN=TRHR PE=1 SV=1	M	E		sp|A0A0B4J1V2|HV226_HUMAN	1	19	Q	V
>sp|P55011|S12A2_HUMAN Solute carrier family 12 member 2 OS=Homo sapiens OX=9606 GN=SLC12A2 PE=1 SV=1	M	E		sp|A0A0C4DH39|HV158_HUMAN	1	19	Q	M
>sp|Q6R2W3|SCND3_HUMAN SCAN domain-containing protein 3 OS=Homo sapiens OX=9606 GN=ZBED9 PE=1 SV=1	M	E		sp|A0A0C4DH36|HV338_HUMAN	1	19	E	V
>sp|A8MWV9|SM34A_HUMAN Small integral membrane protein 34A OS=Homo sapiens OX=9606 GN=SMIM34A PE=2 SV=1	M	E		sp|A0A0B4J1V7|HV781_HUMAN	1	19	Q	V
>sp|Q5H9L4|TAF7L_HUMAN Transcription initiation factor TFIID subunit 7-like OS=Homo sapiens OX=9606 GN=TAF7L PE=1 SV=1	M	E		sp|A0A0B4J2H0|HV69D_HUMAN	1	19	Q	V
>sp|Q8WWA1|TMM40_HUMAN Transmembrane protein 40 OS=Homo sapiens OX=9606 GN=TMEM40 PE=1 SV=2	M	E		sp|P23083|HV102_HUMAN	1	19	Q	V
>sp|Q99676|ZN184_HUMAN Zinc finger protein 184 OS=Homo sapiens OX=9606 GN=ZNF184 PE=1 SV=4	M	E		sp|P0DTW3|HV384_HUMAN	1	19	Q	V
>sp|Q9UI54|YT001_HUMAN Putative uncharacterized protein PRO0628 OS=Homo sapiens OX=9606 GN=PRO0628 PE=5 SV=1	M	E		sp|Q13324|CRFR2_HUMAN	1	19	E	E
>sp|Q8N7M2|ZN283_HUMAN Zinc finger protein 283 OS=Homo sapiens OX=9606 GN=ZNF283 PE=1 SV=4	M	E		sp|Q07507|DERM_HUMAN	1	18	Q	Y
>sp|Q9UHR6|ZNHI2_HUMAN Zinc finger HIT domain-containing protein 2 OS=Homo sapiens OX=9606 GN=ZNHIT2 PE=1 SV=1	M	E		sp|Q13477|MADCA_HUMAN	1	18	Q	S
>sp|Q9H9D4|ZN408_HUMAN Zinc finger protein 408 OS=Homo sapiens OX=9606 GN=ZNF408 PE=1 SV=1	M	E		sp|Q9ULC0|MUCEN_HUMAN	1	18	N	S
>sp|O15266|SHOX_HUMAN Short stature homeobox protein OS=Homo sapiens OX=9606 GN=SHOX PE=1 SV=1	M	E		sp|O14498|ISLR_HUMAN	1	18	C	P
>sp|Q9UBY0|SL9A2_HUMAN Sodium/hydrogen exchanger 2 OS=Homo sapiens OX=9606 GN=SLC9A2 PE=2 SV=1	M	E		sp|P20827|EFNA1_HUMAN	1	18	D	R
>sp|Q5SRD1|TI23B_HUMAN Mitochondrial import inner membrane translocase subunit Tim23B OS=Homo sapiens OX=9606 GN=TIMM23B PE=1 SV=3	M	E		sp|Q06828|FMOD_HUMAN	1	18	Q	Y
>sp|O14925|TIM23_HUMAN Mitochondrial import inner membrane translocase subunit Tim23 OS=Homo sapiens OX=9606 GN=TIMM23 PE=1 SV=1	M	E		sp|Q9P2N4|ATS9_HUMAN	1	18	E	M
>sp|Q9P2U7|VGLU1_HUMAN Vesicular glutamate transporter 1 OS=Homo sapiens OX=9606 GN=SLC17A7 PE=2 SV=1	M	E		sp|P02741|CRP_HUMAN	1	18	Q	T
>sp|P11473|VDR_HUMAN Vitamin D3 receptor OS=Homo sapiens OX=9606 GN=VDR PE=1 SV=1	M	E		sp|Q8NFP4|MDGA1_HUMAN	1	18	Q	G
>sp|Q9HD64|XAGE1_HUMAN X antigen family member 1 OS=Homo sapiens OX=9606 GN=XAGE1A PE=1 SV=3	M	E		sp|P20718|GRAH_HUMAN	1	18	E	E
>sp|A2RRH5|WDR27_HUMAN WD repeat-containing protein 27 OS=Homo sapiens OX=9606 GN=WDR27 PE=1 SV=3	M	E		sp|Q15762|CD226_HUMAN	1	18	E	E
>sp|Q9NW82|WDR70_HUMAN WD repeat-containing protein 70 OS=Homo sapiens OX=9606 GN=WDR70 PE=1 SV=1	M	E		sp|Q96NI6|LRFN5_HUMAN	1	17	Q	I
>sp|Q96S55|WRIP1_HUMAN ATPase WRNIP1 OS=Homo sapiens OX=9606 GN=WRNIP1 PE=1 SV=2	M	E		sp|Q8TAA1|RNS11_HUMAN	1	16	E	A
>sp|Q3SXZ3|ZN718_HUMAN Zinc finger protein 718 OS=Homo sapiens OX=9606 GN=ZNF718 PE=2 SV=2	M	E		sp|O14764|GBRD_HUMAN	1	16	Q	Q
>sp|Q14585|ZN345_HUMAN Zinc finger protein 345 OS=Homo sapiens OX=9606 GN=ZNF345 PE=1 SV=1	M	E		sp|Q8WWF1|CA054_HUMAN	1	16	Q	E
>sp|Q6U841|S4A10_HUMAN Sodium-driven chloride bicarbonate exchanger OS=Homo sapiens OX=9606 GN=SLC4A10 PE=1 SV=1	M	E		sp|O00591|GBRP_HUMAN	1	16	E	R
>sp|Q9NYS7|WSB2_HUMAN WD repeat and SOCS box-containing protein 2 OS=Homo sapiens OX=9606 GN=WSB2 PE=2 SV=1	M	E
>sp|A2A288|ZC12D_HUMAN Probable ribonuclease ZC3H12D OS=Homo sapiens OX=9606 GN=ZC3H12D PE=1 SV=3	M	E
>sp|Q6QN14|U17L6_HUMAN Ubiquitin carboxyl-terminal hydrolase 17-like protein 6 OS=Homo sapiens OX=9606 GN=USP17L6P PE=1 SV=2	M	E
>sp|D6RBQ6|U17LH_HUMAN Ubiquitin carboxyl-terminal hydrolase 17-like protein 17 OS=Homo sapiens OX=9606 GN=USP17L17 PE=3 SV=1	M	E
>sp|Q6R6M4|U17L2_HUMAN Ubiquitin carboxyl-terminal hydrolase 17 OS=Homo sapiens OX=9606 GN=USP17L2 PE=1 SV=2	M	E
>sp|Q8TDU5|VNRL4_HUMAN Putative vomeronasal receptor-like protein 4 OS=Homo sapiens OX=9606 GN=VN1R17P PE=5 SV=1	M	E
>sp|P36954|RPB9_HUMAN DNA-directed RNA polymerase II subunit RPB9 OS=Homo sapiens OX=9606 GN=POLR2I PE=1 SV=1	M	E
>sp|Q0WX57|U17LO_HUMAN Ubiquitin carboxyl-terminal hydrolase 17-like protein 24 OS=Homo sapiens OX=9606 GN=USP17L24 PE=1 SV=2	M	E
>sp|C9J2P7|U17LF_HUMAN Ubiquitin carboxyl-terminal hydrolase 17-like protein 15 OS=Homo sapiens OX=9606 GN=USP17L15 PE=3 SV=2	M	E
>sp|B2RXF5|ZBT42_HUMAN Zinc finger and BTB domain-containing protein 42 OS=Homo sapiens OX=9606 GN=ZBTB42 PE=1 SV=2	M	E
>sp|P17036|ZNF3_HUMAN Zinc finger protein 3 OS=Homo sapiens OX=9606 GN=ZNF3 PE=1 SV=3	M	E
>sp|Q9H8G1|ZN430_HUMAN Zinc finger protein 430 OS=Homo sapiens OX=9606 GN=ZNF430 PE=1 SV=3	M	E
>sp|Q5TZJ5|S31A1_HUMAN Spermatogenesis-associated protein 31A1 OS=Homo sapiens OX=9606 GN=SPATA31A1 PE=3 SV=1	M	E
>sp|Q5VU36|S31A5_HUMAN Spermatogenesis-associated protein 31A5 OS=Homo sapiens OX=9606 GN=SPATA31A5 PE=3 SV=1	M	E
>sp|A6NDD5|SYN1L_HUMAN Synapse differentiation-inducing gene protein 1-like OS=Homo sapiens OX=9606 GN=SYNDIG1L PE=3 SV=1	M	E
>sp|Q13336|UT1_HUMAN Urea transporter 1 OS=Homo sapiens OX=9606 GN=SLC14A1 PE=1 SV=2	M	E
>sp|Q96FK6|WDR89_HUMAN WD repeat-containing protein 89 OS=Homo sapiens OX=9606 GN=WDR89 PE=2 SV=1	M	E
>sp|A7E2V4|ZSWM8_HUMAN Zinc finger SWIM domain-containing protein 8 OS=Homo sapiens OX=9606 GN=ZSWIM8 PE=1 SV=1	M	E
>sp|P51991|ROA3_HUMAN Heterogeneous nuclear ribonucleoprotein A3 OS=Homo sapiens OX=9606 GN=HNRNPA3 PE=1 SV=2	M	E
>sp|P0C874|S31D3_HUMAN Spermatogenesis-associated protein 31D3 OS=Homo sapiens OX=9606 GN=SPATA31D3 PE=2 SV=1	M	E
>sp|Q9UPS6|SET1B_HUMAN Histone-lysine N-methyltransferase SETD1B OS=Homo sapiens OX=9606 GN=SETD1B PE=1 SV=3	M	E
>sp|A6NLC8|YE016_HUMAN Putative TAF11-like protein ENSP00000332601 OS=Homo sapiens OX=9606 PE=3 SV=2	M	E
>sp|Q7L0J3|SV2A_HUMAN Synaptic vesicle glycoprotein 2A OS=Homo sapiens OX=9606 GN=SV2A PE=1 SV=1	M	E
>sp|Q9HBT8|Z286A_HUMAN Zinc finger protein 286A OS=Homo sapiens OX=9606 GN=ZNF286A PE=1 SV=1	M	E
>sp|Q15911|ZFHX3_HUMAN Zinc finger homeobox protein 3 OS=Homo sapiens OX=9606 GN=ZFHX3 PE=1 SV=2	M	E
>sp|O15090|ZN536_HUMAN Zinc finger protein 536 OS=Homo sapiens OX=9606 GN=ZNF536 PE=1 SV=3	M	E
>sp|Q96JM2|ZN462_HUMAN Zinc finger protein 462 OS=Homo sapiens OX=9606 GN=ZNF462 PE=1 SV=3	M	E
>sp|Q8IX04|UEVLD_HUMAN Ubiquitin-conjugating enzyme E2 variant 3 OS=Homo sapiens OX=9606 GN=UEVLD PE=1 SV=2	M	E
>sp|Q9H7M6|ZSWM4_HUMAN Zinc finger SWIM domain-containing protein 4 OS=Homo sapiens OX=9606 GN=ZSWIM4 PE=2 SV=3	M	E
>sp|Q9UEG4|ZN629_HUMAN Zinc finger protein 629 OS=Homo sapiens OX=9606 GN=ZNF629 PE=1 SV=2	M	E
>sp|Q9BRI3|ZNT2_HUMAN Zinc transporter 2 OS=Homo sapiens OX=9606 GN=SLC30A2 PE=1 SV=1	M	E
>sp|Q8IWU4|ZNT8_HUMAN Zinc transporter 8 OS=Homo sapiens OX=9606 GN=SLC30A8 PE=1 SV=2	M	E
>sp|A6NGA9|TM202_HUMAN Transmembrane protein 202 OS=Homo sapiens OX=9606 GN=TMEM202 PE=4 SV=1	M	E
>sp|Q8N6T0|TO6BL_HUMAN Type 2 DNA topoisomerase 6 subunit B-like OS=Homo sapiens OX=9606 GN=TOP6BL PE=1 SV=3	M	E
>sp|Q14134|TRI29_HUMAN Tripartite motif-containing protein 29 OS=Homo sapiens OX=9606 GN=TRIM29 PE=1 SV=2	M	E
>sp|Q16572|VACHT_HUMAN Vesicular acetylcholine transporter OS=Homo sapiens OX=9606 GN=SLC18A3 PE=1 SV=2	M	E
>sp|Q9BTK2|YX002_HUMAN Putative uncharacterized protein LOC642776 OS=Homo sapiens OX=9606 PE=5 SV=2	M	E
>sp|O60290|ZN862_HUMAN Zinc finger protein 862 OS=Homo sapiens OX=9606 GN=ZNF862 PE=2 SV=2	M	E
>sp|Q86UP3|ZFHX4_HUMAN Zinc finger homeobox protein 4 OS=Homo sapiens OX=9606 GN=ZFHX4 PE=1 SV=1	M	E
>sp|P17097|ZNF7_HUMAN Zinc finger protein 7 OS=Homo sapiens OX=9606 GN=ZNF7 PE=1 SV=1	M	E
>sp|B7ZBB8|PP13G_HUMAN Protein phosphatase 1 regulatory subunit 3G OS=Homo sapiens OX=9606 GN=PPP1R3G PE=1 SV=1	M	E
>sp|Q9NQV8|PRDM8_HUMAN PR domain zinc finger protein 8 OS=Homo sapiens OX=9606 GN=PRDM8 PE=1 SV=3	M	E
>sp|Q9BRP8|PYM1_HUMAN Partner of Y14 and mago OS=Homo sapiens OX=9606 GN=PYM1 PE=1 SV=1	M	E
>sp|Q9H0K6|PUS7L_HUMAN Pseudouridylate synthase 7 homolog-like protein OS=Homo sapiens OX=9606 GN=PUS7L PE=1 SV=1	M	E
>sp|Q9P2N2|RHG28_HUMAN Rho GTPase-activating protein 28 OS=Homo sapiens OX=9606 GN=ARHGAP28 PE=1 SV=3	M	E
>sp|A8MU46|SMTL1_HUMAN Smoothelin-like protein 1 OS=Homo sapiens OX=9606 GN=SMTNL1 PE=1 SV=2	M	E
>sp|A0A1B0GVY4|SIM31_HUMAN Small integral membrane protein 31 OS=Homo sapiens OX=9606 GN=SMIM31 PE=3 SV=1	M	E
>sp|Q9Y6H5|SNCAP_HUMAN Synphilin-1 OS=Homo sapiens OX=9606 GN=SNCAIP PE=1 SV=2	M	E
>sp|Q9UPU5|UBP24_HUMAN Ubiquitin carboxyl-terminal hydrolase 24 OS=Homo sapiens OX=9606 GN=USP24 PE=1 SV=3	M	E
>sp|A5D8V6|VP37C_HUMAN Vacuolar protein sorting-associated protein 37C OS=Homo sapiens OX=9606 GN=VPS37C PE=1 SV=2	M	E
>sp|Q68D06|SLN13_HUMAN Schlafen family member 13 OS=Homo sapiens OX=9606 GN=SLFN13 PE=1 SV=1	M	E
>sp|D6RA61|U17LM_HUMAN Ubiquitin carboxyl-terminal hydrolase 17-like protein 22 OS=Homo sapiens OX=9606 GN=USP17L22 PE=3 SV=1	M	E
>sp|A6NP61|ZAR1L_HUMAN ZAR1-like protein OS=Homo sapiens OX=9606 GN=ZAR1L PE=2 SV=2	M	E
>sp|B4DXR9|ZN732_HUMAN Zinc finger protein 732 OS=Homo sapiens OX=9606 GN=ZNF732 PE=2 SV=1	M	E
>sp|Q99726|ZNT3_HUMAN Zinc transporter 3 OS=Homo sapiens OX=9606 GN=SLC30A3 PE=1 SV=2	M	E
>sp|A8K554|ZN815_HUMAN Putative protein ZNF815 OS=Homo sapiens OX=9606 GN=ZNF815P PE=5 SV=1	M	E
>sp|Q9Y2P0|ZN835_HUMAN Zinc finger protein 835 OS=Homo sapiens OX=9606 GN=ZNF835 PE=1 SV=2	M	E
>sp|P12757|SKIL_HUMAN Ski-like protein OS=Homo sapiens OX=9606 GN=SKIL PE=1 SV=2	M	E
>sp|Q9NUH8|TM14B_HUMAN Transmembrane protein 14B OS=Homo sapiens OX=9606 GN=TMEM14B PE=1 SV=1	M	E
>sp|P23510|TNFL4_HUMAN Tumor necrosis factor ligand superfamily member 4 OS=Homo sapiens OX=9606 GN=TNFSF4 PE=1 SV=1	M	E
>sp|Q9BYE2|TMPSD_HUMAN Transmembrane protease serine 13 OS=Homo sapiens OX=9606 GN=TMPRSS13 PE=2 SV=5	M	E
>sp|Q502W6|VWA3B_HUMAN von Willebrand factor A domain-containing protein 3B OS=Homo sapiens OX=9606 GN=VWA3B PE=1 SV=3	M	E
>sp|O15209|ZBT22_HUMAN Zinc finger and BTB domain-containing protein 22 OS=Homo sapiens OX=9606 GN=ZBTB22 PE=1 SV=1	M	E
>sp|O43711|TLX3_HUMAN T-cell leukemia homeobox protein 3 OS=Homo sapiens OX=9606 GN=TLX3 PE=1 SV=3	M	E
>sp|Q86W42|THOC6_HUMAN THO complex subunit 6 homolog OS=Homo sapiens OX=9606 GN=THOC6 PE=1 SV=1	M	E
>sp|O15344|TRI18_HUMAN E3 ubiquitin-protein ligase Midline-1 OS=Homo sapiens OX=9606 GN=MID1 PE=1 SV=1	M	E
>sp|Q6ZTA4|TRI67_HUMAN Tripartite motif-containing protein 67 OS=Homo sapiens OX=9606 GN=TRIM67 PE=2 SV=3	M	E
>sp|A6NNM8|TTL13_HUMAN Tubulin polyglutamylase TTLL13P OS=Homo sapiens OX=9606 GN=TTLL13P PE=1 SV=2	M	E
>sp|Q3ZAQ7|VMA21_HUMAN Vacuolar ATPase assembly integral membrane protein VMA21 OS=Homo sapiens OX=9606 GN=VMA21 PE=1 SV=1	M	E
>sp|Q13426|XRCC4_HUMAN DNA repair protein XRCC4 OS=Homo sapiens OX=9606 GN=XRCC4 PE=1 SV=2	M	E
>sp|Q8WWV3|RT4I1_HUMAN Reticulon-4-interacting protein 1, mitochondrial OS=Homo sapiens OX=9606 GN=RTN4IP1 PE=1 SV=2	M	E
>sp|Q9UPW6|SATB2_HUMAN DNA-binding protein SATB2 OS=Homo sapiens OX=9606 GN=SATB2 PE=1 SV=2	M	E
>sp|O00337|S28A1_HUMAN Sodium/nucleoside cotransporter 1 OS=Homo sapiens OX=9606 GN=SLC28A1 PE=1 SV=2	M	E
>sp|Q12874|SF3A3_HUMAN Splicing factor 3A subunit 3 OS=Homo sapiens OX=9606 GN=SF3A3 PE=1 SV=1	M	E
>sp|Q9BQI6|SLF1_HUMAN SMC5-SMC6 complex localization factor protein 1 OS=Homo sapiens OX=9606 GN=SLF1 PE=1 SV=2	M	E
>sp|D6R901|U17LL_HUMAN Ubiquitin carboxyl-terminal hydrolase 17-like protein 21 OS=Homo sapiens OX=9606 GN=USP17L21 PE=3 SV=1	M	E
>sp|P46094|XCR1_HUMAN Chemokine XC receptor 1 OS=Homo sapiens OX=9606 GN=XCR1 PE=1 SV=1	M	E
>sp|Q5MNZ9|WIPI1_HUMAN WD repeat domain phosphoinositide-interacting protein 1 OS=Homo sapiens OX=9606 GN=WIPI1 PE=1 SV=3	M	E
>sp|O60902|SHOX2_HUMAN Short stature homeobox protein 2 OS=Homo sapiens OX=9606 GN=SHOX2 PE=2 SV=4	M	E
>sp|P31639|SC5A2_HUMAN Sodium/glucose cotransporter 2 OS=Homo sapiens OX=9606 GN=SLC5A2 PE=1 SV=1	M	E
>sp|O43557|TNF14_HUMAN Tumor necrosis factor ligand superfamily member 14 OS=Homo sapiens OX=9606 GN=TNFSF14 PE=1 SV=2	M	E
>sp|Q9BQE4|SELS_HUMAN Selenoprotein S OS=Homo sapiens OX=9606 GN=SELENOS PE=1 SV=3	M	E
>sp|Q9H2D6|TARA_HUMAN TRIO and F-actin-binding protein OS=Homo sapiens OX=9606 GN=TRIOBP PE=1 SV=3	M	E
>sp|Q96EM0|T3HPD_HUMAN Trans-3-hydroxy-L-proline dehydratase OS=Homo sapiens OX=9606 GN=L3HYPDH PE=1 SV=2	M	E
>sp|Q8N6G2|TEX26_HUMAN Testis-expressed protein 26 OS=Homo sapiens OX=9606 GN=TEX26 PE=2 SV=1	M	E
>sp|Q9Y5L0|TNPO3_HUMAN Transportin-3 OS=Homo sapiens OX=9606 GN=TNPO3 PE=1 SV=3	M	E
>sp|Q96KB5|TOPK_HUMAN Lymphokine-activated killer T-cell-originated protein kinase OS=Homo sapiens OX=9606 GN=PBK PE=1 SV=3	M	E
>sp|Q8N5M4|TTC9C_HUMAN Tetratricopeptide repeat protein 9C OS=Homo sapiens OX=9606 GN=TTC9C PE=1 SV=1	M	E
>sp|Q15361|TTF1_HUMAN Transcription termination factor 1 OS=Homo sapiens OX=9606 GN=TTF1 PE=1 SV=3	M	E
>sp|O94759|TRPM2_HUMAN Transient receptor potential cation channel subfamily M member 2 OS=Homo sapiens OX=9606 GN=TRPM2 PE=1 SV=2	M	E
>sp|Q5R372|RBG1L_HUMAN Rab GTPase-activating protein 1-like OS=Homo sapiens OX=9606 GN=RABGAP1L PE=1 SV=1	M	E
>sp|Q8N8N0|RN152_HUMAN E3 ubiquitin-protein ligase RNF152 OS=Homo sapiens OX=9606 GN=RNF152 PE=1 SV=1	M	E
>sp|P35250|RFC2_HUMAN Replication factor C subunit 2 OS=Homo sapiens OX=9606 GN=RFC2 PE=1 SV=3	M	E
>sp|Q3MIN7|RGL3_HUMAN Ral guanine nucleotide dissociation stimulator-like 3 OS=Homo sapiens OX=9606 GN=RGL3 PE=1 SV=2	M	E
>sp|O76021|RL1D1_HUMAN Ribosomal L1 domain-containing protein 1 OS=Homo sapiens OX=9606 GN=RSL1D1 PE=1 SV=3	M	E
>sp|Q9Y4R8|TELO2_HUMAN Telomere length regulation protein TEL2 homolog OS=Homo sapiens OX=9606 GN=TELO2 PE=1 SV=2	M	E
>sp|Q9C037|TRIM4_HUMAN E3 ubiquitin-protein ligase TRIM4 OS=Homo sapiens OX=9606 GN=TRIM4 PE=1 SV=2	M	E
>sp|P33981|TTK_HUMAN Dual specificity protein kinase TTK OS=Homo sapiens OX=9606 GN=TTK PE=1 SV=2	M	E
>sp|Q99578|RIT2_HUMAN GTP-binding protein Rit2 OS=Homo sapiens OX=9606 GN=RIT2 PE=1 SV=1	M	E
>sp|Q5TAB7|RIPP2_HUMAN Protein ripply2 OS=Homo sapiens OX=9606 GN=RIPPLY2 PE=1 SV=1	M	E
>sp|Q15831|STK11_HUMAN Serine/threonine-protein kinase STK11 OS=Homo sapiens OX=9606 GN=STK11 PE=1 SV=1	M	E
>sp|Q13188|STK3_HUMAN Serine/threonine-protein kinase 3 OS=Homo sapiens OX=9606 GN=STK3 PE=1 SV=2	M	E
>sp|O43763|TLX2_HUMAN T-cell leukemia homeobox protein 2 OS=Homo sapiens OX=9606 GN=TLX2 PE=1 SV=2	M	E
>sp|O75385|ULK1_HUMAN Serine/threonine-protein kinase ULK1 OS=Homo sapiens OX=9606 GN=ULK1 PE=1 SV=2	M	E
>sp|Q8NFH8|REPS2_HUMAN RalBP1-associated Eps domain-containing protein 2 OS=Homo sapiens OX=9606 GN=REPS2 PE=1 SV=2	M	E
>sp|O00287|RFXAP_HUMAN Regulatory factor X-associated protein OS=Homo sapiens OX=9606 GN=RFXAP PE=1 SV=1	M	E
>sp|Q9NZJ4|SACS_HUMAN Sacsin OS=Homo sapiens OX=9606 GN=SACS PE=1 SV=2	M	E
>sp|Q6IPX3|TCAL6_HUMAN Transcription elongation factor A protein-like 6 OS=Homo sapiens OX=9606 GN=TCEAL6 PE=2 SV=1	M	E
>sp|Q9Y4P3|TBL2_HUMAN Transducin beta-like protein 2 OS=Homo sapiens OX=9606 GN=TBL2 PE=1 SV=1	M	E
>sp|P28347|TEAD1_HUMAN Transcriptional enhancer factor TEF-1 OS=Homo sapiens OX=9606 GN=TEAD1 PE=1 SV=2	M	E
>sp|Q5I0X7|TTC32_HUMAN Tetratricopeptide repeat protein 32 OS=Homo sapiens OX=9606 GN=TTC32 PE=1 SV=1	M	E
>sp|P25105|PTAFR_HUMAN Platelet-activating factor receptor OS=Homo sapiens OX=9606 GN=PTAFR PE=1 SV=1	M	E
>sp|Q0VDG4|SCRN3_HUMAN Secernin-3 OS=Homo sapiens OX=9606 GN=SCRN3 PE=1 SV=1	M	E
>sp|Q92911|SC5A5_HUMAN Sodium/iodide cotransporter OS=Homo sapiens OX=9606 GN=SLC5A5 PE=1 SV=1	M	E
>sp|Q5MJ10|SPXN2_HUMAN Sperm protein associated with the nucleus on the X chromosome N2 OS=Homo sapiens OX=9606 GN=SPANXN2 PE=1 SV=1	M	E
>sp|Q8N0X7|SPART_HUMAN Spartin OS=Homo sapiens OX=9606 GN=SPART PE=1 SV=1	M	E
>sp|Q5MJ07|SPXN5_HUMAN Sperm protein associated with the nucleus on the X chromosome N5 OS=Homo sapiens OX=9606 GN=SPANXN5 PE=3 SV=1	M	E
>sp|P28370|SMCA1_HUMAN Probable global transcription activator SNF2L1 OS=Homo sapiens OX=9606 GN=SMARCA1 PE=1 SV=2	M	E
>sp|Q8IVB4|SL9A9_HUMAN Sodium/hydrogen exchanger 9 OS=Homo sapiens OX=9606 GN=SLC9A9 PE=1 SV=1	M	E
>sp|Q9H3Y6|SRMS_HUMAN Tyrosine-protein kinase Srms OS=Homo sapiens OX=9606 GN=SRMS PE=1 SV=1	M	E
>sp|O43294|TGFI1_HUMAN Transforming growth factor beta-1-induced transcript 1 protein OS=Homo sapiens OX=9606 GN=TGFB1I1 PE=1 SV=2	M	E
>sp|Q7Z2T5|TRM1L_HUMAN TRMT1-like protein OS=Homo sapiens OX=9606 GN=TRMT1L PE=1 SV=2	M	E
>sp|Q14166|TTL12_HUMAN Tubulin--tyrosine ligase-like protein 12 OS=Homo sapiens OX=9606 GN=TTLL12 PE=1 SV=2	M	E
>sp|Q96S15|WDR24_HUMAN GATOR complex protein WDR24 OS=Homo sapiens OX=9606 GN=WDR24 PE=1 SV=2	M	E
>sp|Q8N4Z0|RAB42_HUMAN Ras-related protein Rab-42 OS=Homo sapiens OX=9606 GN=RAB42 PE=1 SV=2	M	E
>sp|Q13151|ROA0_HUMAN Heterogeneous nuclear ribonucleoprotein A0 OS=Homo sapiens OX=9606 GN=HNRNPA0 PE=1 SV=1	M	E
>sp|O60343|TBCD4_HUMAN TBC1 domain family member 4 OS=Homo sapiens OX=9606 GN=TBC1D4 PE=1 SV=2	M	E
>sp|O14717|TRDMT_HUMAN tRNA (cytosine(38)-C(5))-methyltransferase OS=Homo sapiens OX=9606 GN=TRDMT1 PE=1 SV=1	M	E
>sp|Q5H9K5|ZMAT1_HUMAN Zinc finger matrin-type protein 1 OS=Homo sapiens OX=9606 GN=ZMAT1 PE=2 SV=1	M	E
>sp|Q9BY78|RNF26_HUMAN E3 ubiquitin-protein ligase RNF26 OS=Homo sapiens OX=9606 GN=RNF26 PE=1 SV=1	M	E
>sp|Q96H78|S2544_HUMAN Solute carrier family 25 member 44 OS=Homo sapiens OX=9606 GN=SLC25A44 PE=2 SV=1	M	E
>sp|Q9H1C4|UN93B_HUMAN Protein unc-93 homolog B1 OS=Homo sapiens OX=9606 GN=UNC93B1 PE=1 SV=2	M	E
>sp|P55060|XPO2_HUMAN Exportin-2 OS=Homo sapiens OX=9606 GN=CSE1L PE=1 SV=3	M	E
>sp|Q8N3P4|VPS8_HUMAN Vacuolar protein sorting-associated protein 8 homolog OS=Homo sapiens OX=9606 GN=VPS8 PE=1 SV=3	M	E
>sp|O43298|ZBT43_HUMAN Zinc finger and BTB domain-containing protein 43 OS=Homo sapiens OX=9606 GN=ZBTB43 PE=1 SV=1	M	E
>sp|Q9H869|YYAP1_HUMAN YY1-associated protein 1 OS=Homo sapiens OX=9606 GN=YY1AP1 PE=1 SV=2	M	E
>sp|Q96GY0|ZC21A_HUMAN Zinc finger C2HC domain-containing protein 1A OS=Homo sapiens OX=9606 GN=ZC2HC1A PE=1 SV=2	M	E
>sp|Q9BXF9|TEKT3_HUMAN Tektin-3 OS=Homo sapiens OX=9606 GN=TEKT3 PE=1 SV=1	M	E
>sp|Q9UPQ4|TRI35_HUMAN Tripartite motif-containing protein 35 OS=Homo sapiens OX=9606 GN=TRIM35 PE=1 SV=2	M	E
>sp|O75386|TULP3_HUMAN Tubby-related protein 3 OS=Homo sapiens OX=9606 GN=TULP3 PE=1 SV=2	M	E
>sp|D6RBM5|U17LN_HUMAN Putative ubiquitin carboxyl-terminal hydrolase 17-like protein 23 OS=Homo sapiens OX=9606 GN=USP17L23 PE=5 SV=1	M	E
>sp|Q14135|VGLL4_HUMAN Transcription cofactor vestigial-like protein 4 OS=Homo sapiens OX=9606 GN=VGLL4 PE=1 SV=4	M	E
>sp|Q9BV40|VAMP8_HUMAN Vesicle-associated membrane protein 8 OS=Homo sapiens OX=9606 GN=VAMP8 PE=1 SV=1	M	E
>sp|Q8N6M9|ZFN2A_HUMAN AN1-type zinc finger protein 2A OS=Homo sapiens OX=9606 GN=ZFAND2A PE=1 SV=2	M	E
>sp|Q9P243|ZFAT_HUMAN Zinc finger protein ZFAT OS=Homo sapiens OX=9606 GN=ZFAT PE=1 SV=2	M	E
>sp|Q8NAP8|ZBT8B_HUMAN Zinc finger and BTB domain-containing protein 8B OS=Homo sapiens OX=9606 GN=ZBTB8B PE=1 SV=2	M	E
>sp|Q15928|ZN141_HUMAN Zinc finger protein 141 OS=Homo sapiens OX=9606 GN=ZNF141 PE=1 SV=1	M	E
>sp|Q6ZN57|ZFP2_HUMAN Zinc finger protein 2 homolog OS=Homo sapiens OX=9606 GN=ZFP2 PE=1 SV=1	M	E
>sp|O95780|ZN682_HUMAN Zinc finger protein 682 OS=Homo sapiens OX=9606 GN=ZNF682 PE=2 SV=1	M	E
>sp|Q9UJN7|ZN391_HUMAN Zinc finger protein 391 OS=Homo sapiens OX=9606 GN=ZNF391 PE=2 SV=2	M	E
>sp|Q8TF68|ZN384_HUMAN Zinc finger protein 384 OS=Homo sapiens OX=9606 GN=ZNF384 PE=1 SV=2	M	E
>sp|Q96BV0|ZN775_HUMAN Zinc finger protein 775 OS=Homo sapiens OX=9606 GN=ZNF775 PE=1 SV=2	M	E
>sp|Q92889|XPF_HUMAN DNA repair endonuclease XPF OS=Homo sapiens OX=9606 GN=ERCC4 PE=1 SV=3	M	E
>sp|Q9NU22|MDN1_HUMAN Midasin OS=Homo sapiens OX=9606 GN=MDN1 PE=1 SV=2	M	E
>sp|Q96R09|OR5B2_HUMAN Olfactory receptor 5B2 OS=Homo sapiens OX=9606 GN=OR5B2 PE=2 SV=3	M	E
>sp|Q8NH57|O52P1_HUMAN Putative olfactory receptor 52P1 OS=Homo sapiens OX=9606 GN=OR52P1P PE=5 SV=2	M	E
>sp|Q9BXB5|OSB10_HUMAN Oxysterol-binding protein-related protein 10 OS=Homo sapiens OX=9606 GN=OSBPL10 PE=1 SV=2	M	E
>sp|O95613|PCNT_HUMAN Pericentrin OS=Homo sapiens OX=9606 GN=PCNT PE=1 SV=4	M	E
>sp|P04637|P53_HUMAN Cellular tumor antigen p53 OS=Homo sapiens OX=9606 GN=TP53 PE=1 SV=4	M	E
>sp|Q969V5|MUL1_HUMAN Mitochondrial ubiquitin ligase activator of NFKB 1 OS=Homo sapiens OX=9606 GN=MUL1 PE=1 SV=1	M	E
>sp|O75469|NR1I2_HUMAN Nuclear receptor subfamily 1 group I member 2 OS=Homo sapiens OX=9606 GN=NR1I2 PE=1 SV=1	M	E
>sp|Q96R47|O2A14_HUMAN Olfactory receptor 2A14 OS=Homo sapiens OX=9606 GN=OR2A14 PE=2 SV=4	M	E
>sp|P78364|PHC1_HUMAN Polyhomeotic-like protein 1 OS=Homo sapiens OX=9606 GN=PHC1 PE=1 SV=3	M	E
>sp|Q5SV97|PERM1_HUMAN PGC-1 and ERR-induced regulator in muscle protein 1 OS=Homo sapiens OX=9606 GN=PERM1 PE=2 SV=4	M	E
>sp|Q2M296|MTHSD_HUMAN Methenyltetrahydrofolate synthase domain-containing protein OS=Homo sapiens OX=9606 GN=MTHFSD PE=1 SV=2	M	E
>sp|P47224|MSS4_HUMAN Guanine nucleotide exchange factor MSS4 OS=Homo sapiens OX=9606 GN=RABIF PE=1 SV=2	M	E
>sp|Q9Y5X4|NR2E3_HUMAN Photoreceptor-specific nuclear receptor OS=Homo sapiens OX=9606 GN=NR2E3 PE=1 SV=1	M	E
>sp|Q8NG99|OR7G2_HUMAN Olfactory receptor 7G2 OS=Homo sapiens OX=9606 GN=OR7G2 PE=3 SV=1	M	E
>sp|Q96R08|OR5BC_HUMAN Olfactory receptor 5B12 OS=Homo sapiens OX=9606 GN=OR5B12 PE=2 SV=2	M	E
>sp|Q8NG77|O2T12_HUMAN Olfactory receptor 2T12 OS=Homo sapiens OX=9606 GN=OR2T12 PE=3 SV=1	M	E
>sp|Q9NRP0|OSTC_HUMAN Oligosaccharyltransferase complex subunit OSTC OS=Homo sapiens OX=9606 GN=OSTC PE=1 SV=1	M	E
>sp|Q9ULK4|MED23_HUMAN Mediator of RNA polymerase II transcription subunit 23 OS=Homo sapiens OX=9606 GN=MED23 PE=1 SV=2	M	E
>sp|Q6ZN16|M3K15_HUMAN Mitogen-activated protein kinase kinase kinase 15 OS=Homo sapiens OX=9606 GN=MAP3K15 PE=1 SV=2	M	E
>sp|P40261|NNMT_HUMAN Nicotinamide N-methyltransferase OS=Homo sapiens OX=9606 GN=NNMT PE=1 SV=1	M	E
>sp|Q9UI09|NDUAC_HUMAN NADH dehydrogenase [ubiquinone] 1 alpha subcomplex subunit 12 OS=Homo sapiens OX=9606 GN=NDUFA12 PE=1 SV=1	M	E
>sp|Q5SWA1|PR15B_HUMAN Protein phosphatase 1 regulatory subunit 15B OS=Homo sapiens OX=9606 GN=PPP1R15B PE=1 SV=1	M	E
>sp|P02545|LMNA_HUMAN Prelamin-A/C OS=Homo sapiens OX=9606 GN=LMNA PE=1 SV=1	M	E
>sp|Q6ZRQ5|MMS22_HUMAN Protein MMS22-like OS=Homo sapiens OX=9606 GN=MMS22L PE=1 SV=3	M	E
>sp|Q9HD47|MOG1_HUMAN Ran guanine nucleotide release factor OS=Homo sapiens OX=9606 GN=RANGRF PE=1 SV=1	M	E
>sp|Q8IVF1|NTM2A_HUMAN NUT family member 2A OS=Homo sapiens OX=9606 GN=NUTM2A PE=2 SV=4	M	E
>sp|Q8NH74|O10A6_HUMAN Olfactory receptor 10A6 OS=Homo sapiens OX=9606 GN=OR10A6 PE=3 SV=1	M	E
>sp|P28070|PSB4_HUMAN Proteasome subunit beta type-4 OS=Homo sapiens OX=9606 GN=PSMB4 PE=1 SV=4	M	E
>sp|Q08499|PDE4D_HUMAN cAMP-specific 3',5'-cyclic phosphodiesterase 4D OS=Homo sapiens OX=9606 GN=PDE4D PE=1 SV=2	M	E
>sp|Q6UX01|LMBRL_HUMAN Protein LMBR1L OS=Homo sapiens OX=9606 GN=LMBR1L PE=1 SV=2	M	E
>sp|Q9UPX6|MNAR1_HUMAN Major intrinsically disordered Notch2-binding receptor 1 OS=Homo sapiens OX=9606 GN=MINAR1 PE=1 SV=3	M	E
>sp|Q9Y5Y2|NUBP2_HUMAN Cytosolic Fe-S cluster assembly factor NUBP2 OS=Homo sapiens OX=9606 GN=NUBP2 PE=1 SV=1	M	E
>sp|Q13606|OR5I1_HUMAN Olfactory receptor 5I1 OS=Homo sapiens OX=9606 GN=OR5I1 PE=2 SV=1	M	E
>sp|Q8NGR9|OR1N2_HUMAN Olfactory receptor 1N2 OS=Homo sapiens OX=9606 GN=OR1N2 PE=2 SV=2	M	E
>sp|Q32M88|PGGHG_HUMAN Protein-glucosylgalactosylhydroxylysine glucosidase OS=Homo sapiens OX=9606 GN=PGGHG PE=1 SV=2	M	E
>sp|Q8TBF8|FA81A_HUMAN Protein FAM81A OS=Homo sapiens OX=9606 GN=FAM81A PE=1 SV=3	M	E
>sp|Q92826|HXB13_HUMAN Homeobox protein Hox-B13 OS=Homo sapiens OX=9606 GN=HOXB13 PE=1 SV=2	M	E
>sp|P00568|KAD1_HUMAN Adenylate kinase isoenzyme 1 OS=Homo sapiens OX=9606 GN=AK1 PE=1 SV=3	M	E
>sp|Q13670|PM2PB_HUMAN Putative postmeiotic segregation increased 2-like protein 11 OS=Homo sapiens OX=9606 GN=PMS2P11 PE=5 SV=1	M	E
>sp|Q13200|PSMD2_HUMAN 26S proteasome non-ATPase regulatory subunit 2 OS=Homo sapiens OX=9606 GN=PSMD2 PE=1 SV=3	M	E
>sp|Q68E01|INT3_HUMAN Integrator complex subunit 3 OS=Homo sapiens OX=9606 GN=INTS3 PE=1 SV=1	M	E
>sp|Q8NBH2|KY_HUMAN Kyphoscoliosis peptidase OS=Homo sapiens OX=9606 GN=KY PE=1 SV=3	M	E
>sp|Q96CN5|LRC45_HUMAN Leucine-rich repeat-containing protein 45 OS=Homo sapiens OX=9606 GN=LRRC45 PE=1 SV=1	M	E
>sp|Q9Y2G1|MYRF_HUMAN Myelin regulatory factor OS=Homo sapiens OX=9606 GN=MYRF PE=1 SV=3	M	E
>sp|Q9UNA4|POLI_HUMAN DNA polymerase iota OS=Homo sapiens OX=9606 GN=POLI PE=1 SV=3	M	E
>sp|P63172|DYLT1_HUMAN Dynein light chain Tctex-type 1 OS=Homo sapiens OX=9606 GN=DYNLT1 PE=1 SV=1	M	E
>sp|Q6ZVH7|ESPNL_HUMAN Espin-like protein OS=Homo sapiens OX=9606 GN=ESPNL PE=1 SV=3	M	E
>sp|Q86VI3|IQGA3_HUMAN Ras GTPase-activating-like protein IQGAP3 OS=Homo sapiens OX=9606 GN=IQGAP3 PE=1 SV=2	M	E
>sp|Q3ZCT8|KBTBC_HUMAN Kelch repeat and BTB domain-containing protein 12 OS=Homo sapiens OX=9606 GN=KBTBD12 PE=2 SV=2	M	E
>sp|Q9Y6M4|KC1G3_HUMAN Casein kinase I isoform gamma-3 OS=Homo sapiens OX=9606 GN=CSNK1G3 PE=1 SV=2	M	E
>sp|Q8NGF7|OR5BH_HUMAN Olfactory receptor 5B17 OS=Homo sapiens OX=9606 GN=OR5B17 PE=3 SV=1	M	E
>sp|Q6ZV29|PLPL7_HUMAN Patatin-like phospholipase domain-containing protein 7 OS=Homo sapiens OX=9606 GN=PNPLA7 PE=1 SV=4	M	E
>sp|P86480|PR20D_HUMAN Proline-rich protein 20D OS=Homo sapiens OX=9606 GN=PRR20D PE=1 SV=1	M	E
>sp|Q15011|HERP1_HUMAN Homocysteine-responsive endoplasmic reticulum-resident ubiquitin-like domain member 1 protein OS=Homo sapiens OX=9606 GN=HERPUD1 PE=1 SV=1	M	E
>sp|A6NH00|OR2T8_HUMAN Olfactory receptor 2T8 OS=Homo sapiens OX=9606 GN=OR2T8 PE=3 SV=1	M	E
>sp|Q9UGF6|OR5V1_HUMAN Olfactory receptor 5V1 OS=Homo sapiens OX=9606 GN=OR5V1 PE=2 SV=1	M	E
>sp|O00764|PDXK_HUMAN Pyridoxal kinase OS=Homo sapiens OX=9606 GN=PDXK PE=1 SV=1	M	E
>sp|P78562|PHEX_HUMAN Phosphate-regulating neutral endopeptidase PHEX OS=Homo sapiens OX=9606 GN=PHEX PE=1 SV=1	M	E
>sp|O60346|PHLP1_HUMAN PH domain leucine-rich repeat-containing protein phosphatase 1 OS=Homo sapiens OX=9606 GN=PHLPP1 PE=1 SV=3	M	E
>sp|Q5UE93|PI3R6_HUMAN Phosphoinositide 3-kinase regulatory subunit 6 OS=Homo sapiens OX=9606 GN=PIK3R6 PE=1 SV=1	M	E
>sp|Q8WUY3|PRUN2_HUMAN Protein prune homolog 2 OS=Homo sapiens OX=9606 GN=PRUNE2 PE=1 SV=3	M	E
>sp|P0DMM9|ST1A3_HUMAN Sulfotransferase 1A3 OS=Homo sapiens OX=9606 GN=SULT1A3 PE=1 SV=1	M	E
>sp|Q86WT6|TRI69_HUMAN E3 ubiquitin-protein ligase TRIM69 OS=Homo sapiens OX=9606 GN=TRIM69 PE=1 SV=2	M	E
>sp|Q8NGN8|OR4A4_HUMAN Putative olfactory receptor 4A4 OS=Homo sapiens OX=9606 GN=OR4A4P PE=5 SV=1	M	E
>sp|Q5VZM2|RRAGB_HUMAN Ras-related GTP-binding protein B OS=Homo sapiens OX=9606 GN=RRAGB PE=1 SV=1	M	E
>sp|Q6NZ63|STEAL_HUMAN STEAP family member 1B OS=Homo sapiens OX=9606 GN=STEAP1B PE=1 SV=1	M	E
>sp|O94876|TMCC1_HUMAN Transmembrane and coiled-coil domains protein 1 OS=Homo sapiens OX=9606 GN=TMCC1 PE=1 SV=3	M	E
>sp|Q8WVT3|TPC12_HUMAN Trafficking protein particle complex subunit 12 OS=Homo sapiens OX=9606 GN=TRAPPC12 PE=1 SV=3	M	E
>sp|Q8IZD6|S22AF_HUMAN Solute carrier family 22 member 15 OS=Homo sapiens OX=9606 GN=SLC22A15 PE=2 SV=1	M	E
>sp|Q99624|S38A3_HUMAN Sodium-coupled neutral amino acid transporter 3 OS=Homo sapiens OX=9606 GN=SLC38A3 PE=1 SV=1	M	E
>sp|Q495Y7|SPDE7_HUMAN Putative speedy protein E7 OS=Homo sapiens OX=9606 GN=SPDYE7P PE=5 SV=1	M	E
>sp|P0C1Z6|TFPT_HUMAN TCF3 fusion partner OS=Homo sapiens OX=9606 GN=TFPT PE=1 SV=1	M	E
>sp|Q6N021|TET2_HUMAN Methylcytosine dioxygenase TET2 OS=Homo sapiens OX=9606 GN=TET2 PE=1 SV=3	M	E
>sp|Q496J9|SV2C_HUMAN Synaptic vesicle glycoprotein 2C OS=Homo sapiens OX=9606 GN=SV2C PE=1 SV=1	M	E
>sp|Q8NBT3|TM145_HUMAN Transmembrane protein 145 OS=Homo sapiens OX=9606 GN=TMEM145 PE=2 SV=2	M	E
>sp|Q13114|TRAF3_HUMAN TNF receptor-associated factor 3 OS=Homo sapiens OX=9606 GN=TRAF3 PE=1 SV=2	M	E
>sp|A6PVC2|TTLL8_HUMAN Protein monoglycylase TTLL8 OS=Homo sapiens OX=9606 GN=TTLL8 PE=2 SV=4	M	E
>sp|Q13671|RIN1_HUMAN Ras and Rab interactor 1 OS=Homo sapiens OX=9606 GN=RIN1 PE=1 SV=4	M	E
>sp|Q969X0|RIPL2_HUMAN RILP-like protein 2 OS=Homo sapiens OX=9606 GN=RILPL2 PE=1 SV=1	M	E
>sp|Q7Z404|TMC4_HUMAN Transmembrane channel-like protein 4 OS=Homo sapiens OX=9606 GN=TMC4 PE=1 SV=3	M	E
>sp|Q5JS54|PSMG4_HUMAN Proteasome assembly chaperone 4 OS=Homo sapiens OX=9606 GN=PSMG4 PE=1 SV=2	M	E
>sp|Q96G75|RMD5B_HUMAN E3 ubiquitin-protein transferase RMND5B OS=Homo sapiens OX=9606 GN=RMND5B PE=1 SV=1	M	E
>sp|Q96FL8|S47A1_HUMAN Multidrug and toxin extrusion protein 1 OS=Homo sapiens OX=9606 GN=SLC47A1 PE=1 SV=1	M	E
>sp|Q9NR83|S2A4R_HUMAN SLC2A4 regulator OS=Homo sapiens OX=9606 GN=SLC2A4RG PE=1 SV=4	M	E
>sp|Q86XE0|SNX32_HUMAN Sorting nexin-32 OS=Homo sapiens OX=9606 GN=SNX32 PE=1 SV=1	M	E
>sp|Q16594|TAF9_HUMAN Transcription initiation factor TFIID subunit 9 OS=Homo sapiens OX=9606 GN=TAF9 PE=1 SV=1	M	E
>sp|Q99973|TEP1_HUMAN Telomerase protein component 1 OS=Homo sapiens OX=9606 GN=TEP1 PE=1 SV=2	M	E
>sp|Q01664|TFAP4_HUMAN Transcription factor AP-4 OS=Homo sapiens OX=9606 GN=TFAP4 PE=1 SV=2	M	E
>sp|Q5TEJ8|THMS2_HUMAN Protein THEMIS2 OS=Homo sapiens OX=9606 GN=THEMIS2 PE=1 SV=1	M	E
>sp|A5PLN9|TPC13_HUMAN Trafficking protein particle complex subunit 13 OS=Homo sapiens OX=9606 GN=TRAPPC13 PE=1 SV=2	M	E
>sp|O95665|NTR2_HUMAN Neurotensin receptor type 2 OS=Homo sapiens OX=9606 GN=NTSR2 PE=1 SV=2	M	E
>sp|Q8N8W4|PLPL1_HUMAN Patatin-like phospholipase domain-containing protein 1 OS=Homo sapiens OX=9606 GN=PNPLA1 PE=1 SV=3	M	E
>sp|Q86TP1|PRUN1_HUMAN Exopolyphosphatase PRUNE1 OS=Homo sapiens OX=9606 GN=PRUNE1 PE=1 SV=2	M	E
>sp|Q6P589|TP8L2_HUMAN Tumor necrosis factor alpha-induced protein 8-like protein 2 OS=Homo sapiens OX=9606 GN=TNFAIP8L2 PE=1 SV=1	M	E
>sp|Q6NUJ5|PWP2B_HUMAN PWWP domain-containing protein 2B OS=Homo sapiens OX=9606 GN=PWWP2B PE=1 SV=3	M	E
>sp|Q96IC2|REXO5_HUMAN RNA exonuclease 5 OS=Homo sapiens OX=9606 GN=REXO5 PE=2 SV=1	M	E
>sp|Q9NWF9|RN216_HUMAN E3 ubiquitin-protein ligase RNF216 OS=Homo sapiens OX=9606 GN=RNF216 PE=1 SV=3	M	E
>sp|P37088|SCNNA_HUMAN Amiloride-sensitive sodium channel subunit alpha OS=Homo sapiens OX=9606 GN=SCNN1A PE=1 SV=1	M	E
>sp|Q9BVW6|SMIM2_HUMAN Small integral membrane protein 2 OS=Homo sapiens OX=9606 GN=SMIM2 PE=1 SV=1	M	E
>sp|Q5T0L3|SPT46_HUMAN Spermatogenesis-associated protein 46 OS=Homo sapiens OX=9606 GN=SPATA46 PE=1 SV=3	M	E
>sp|Q9C004|SPY4_HUMAN Protein sprouty homolog 4 OS=Homo sapiens OX=9606 GN=SPRY4 PE=1 SV=2	M	E
>sp|Q13569|TDG_HUMAN G/T mismatch-specific thymine DNA glycosylase OS=Homo sapiens OX=9606 GN=TDG PE=1 SV=2	M	E
>sp|P23193|TCEA1_HUMAN Transcription elongation factor A protein 1 OS=Homo sapiens OX=9606 GN=TCEA1 PE=1 SV=2	M	E
>sp|Q8TC26|TM163_HUMAN Transmembrane protein 163 OS=Homo sapiens OX=9606 GN=TMEM163 PE=2 SV=1	M	E
>sp|P18124|RL7_HUMAN 60S ribosomal protein L7 OS=Homo sapiens OX=9606 GN=RPL7 PE=1 SV=1	M	E
>sp|Q9NP94|S39A2_HUMAN Zinc transporter ZIP2 OS=Homo sapiens OX=9606 GN=SLC39A2 PE=1 SV=2	M	E
>sp|B1AK76|SNUFL_HUMAN Putative SNURF-like protein OS=Homo sapiens OX=9606 GN=SNURFL PE=5 SV=2	M	E
>sp|P61165|TM258_HUMAN Transmembrane protein 258 OS=Homo sapiens OX=9606 GN=TMEM258 PE=1 SV=1	M	E
>sp|P41273|TNFL9_HUMAN Tumor necrosis factor ligand superfamily member 9 OS=Homo sapiens OX=9606 GN=TNFSF9 PE=1 SV=1	M	E
>sp|Q8N349|OR2LD_HUMAN Olfactory receptor 2L13 OS=Homo sapiens OX=9606 GN=OR2L13 PE=2 SV=1	M	E
>sp|Q14964|RB39A_HUMAN Ras-related protein Rab-39A OS=Homo sapiens OX=9606 GN=RAB39A PE=1 SV=2	M	E
>sp|Q9NWH2|TM242_HUMAN Transmembrane protein 242 OS=Homo sapiens OX=9606 GN=TMEM242 PE=1 SV=1	M	E
>sp|P29401|TKT_HUMAN Transketolase OS=Homo sapiens OX=9606 GN=TKT PE=1 SV=3	M	E
>sp|Q15025|TNIP1_HUMAN TNFAIP3-interacting protein 1 OS=Homo sapiens OX=9606 GN=TNIP1 PE=1 SV=2	M	E
>sp|Q6ZUB0|S31D4_HUMAN Spermatogenesis-associated protein 31D4 OS=Homo sapiens OX=9606 GN=SPATA31D4 PE=2 SV=2	M	E
>sp|Q9H228|S1PR5_HUMAN Sphingosine 1-phosphate receptor 5 OS=Homo sapiens OX=9606 GN=S1PR5 PE=1 SV=1	M	E
>sp|Q9NP91|S6A20_HUMAN Sodium- and chloride-dependent transporter XTRP3 OS=Homo sapiens OX=9606 GN=SLC6A20 PE=1 SV=1	M	E
>sp|O43868|S28A2_HUMAN Sodium/nucleoside cotransporter 2 OS=Homo sapiens OX=9606 GN=SLC28A2 PE=2 SV=2	M	E
>sp|C9JPN9|UL17C_HUMAN Ubiquitin carboxyl-terminal hydrolase 17-like protein 12 OS=Homo sapiens OX=9606 GN=USP17L12 PE=3 SV=1	M	E
>sp|P0CG31|Z286B_HUMAN Putative zinc finger protein 286B OS=Homo sapiens OX=9606 GN=ZNF286B PE=5 SV=1	M	E
>sp|Q96MX3|ZNF48_HUMAN Zinc finger protein 48 OS=Homo sapiens OX=9606 GN=ZNF48 PE=1 SV=2	M	E
>sp|Q96BR9|ZBT8A_HUMAN Zinc finger and BTB domain-containing protein 8A OS=Homo sapiens OX=9606 GN=ZBTB8A PE=1 SV=2	M	E
>sp|Q53LP3|SWAHC_HUMAN Ankyrin repeat domain-containing protein SOWAHC OS=Homo sapiens OX=9606 GN=SOWAHC PE=1 SV=1	M	E
>sp|Q9UGK8|SRGEF_HUMAN Secretion-regulating guanine nucleotide exchange factor OS=Homo sapiens OX=9606 GN=SERGEF PE=1 SV=2	M	E
>sp|Q7L3T8|SYPM_HUMAN Probable proline--tRNA ligase, mitochondrial OS=Homo sapiens OX=9606 GN=PARS2 PE=1 SV=1	M	E
>sp|Q99426|TBCB_HUMAN Tubulin-folding cofactor B OS=Homo sapiens OX=9606 GN=TBCB PE=1 SV=2	M	E
>sp|P10827|THA_HUMAN Thyroid hormone receptor alpha OS=Homo sapiens OX=9606 GN=THRA PE=1 SV=1	M	E
>sp|Q15561|TEAD4_HUMAN Transcriptional enhancer factor TEF-3 OS=Homo sapiens OX=9606 GN=TEAD4 PE=1 SV=3	M	E
>sp|Q7Z410|TMPS9_HUMAN Transmembrane protease serine 9 OS=Homo sapiens OX=9606 GN=TMPRSS9 PE=1 SV=2	M	E
>sp|Q9UGR2|Z3H7B_HUMAN Zinc finger CCCH domain-containing protein 7B OS=Homo sapiens OX=9606 GN=ZC3H7B PE=1 SV=2	M	E
>sp|Q9NQC3|RTN4_HUMAN Reticulon-4 OS=Homo sapiens OX=9606 GN=RTN4 PE=1 SV=2	M	E
>sp|O43760|SNG2_HUMAN Synaptogyrin-2 OS=Homo sapiens OX=9606 GN=SYNGR2 PE=1 SV=1	M	E
>sp|P24557|THAS_HUMAN Thromboxane-A synthase OS=Homo sapiens OX=9606 GN=TBXAS1 PE=1 SV=3	M	E
>sp|Q86X19|TMM17_HUMAN Transmembrane protein 17 OS=Homo sapiens OX=9606 GN=TMEM17 PE=1 SV=2	M	E
>sp|Q9UJ78|ZMYM5_HUMAN Zinc finger MYM-type protein 5 OS=Homo sapiens OX=9606 GN=ZMYM5 PE=1 SV=4	M	E
>sp|P98169|ZXDB_HUMAN Zinc finger X-linked protein ZXDB OS=Homo sapiens OX=9606 GN=ZXDB PE=1 SV=2	M	E
>sp|Q8IUE0|TF2LY_HUMAN Homeobox protein TGIF2LY OS=Homo sapiens OX=9606 GN=TGIF2LY PE=1 SV=1	M	E
>sp|Q9H1Z9|TSN10_HUMAN Tetraspanin-10 OS=Homo sapiens OX=9606 GN=TSPAN10 PE=2 SV=1	M	E
>sp|Q9BZA5|TXNG2_HUMAN Putative gamma-taxilin 2 OS=Homo sapiens OX=9606 GN=TXLNGY PE=5 SV=3	M	E
>sp|P15374|UCHL3_HUMAN Ubiquitin carboxyl-terminal hydrolase isozyme L3 OS=Homo sapiens OX=9606 GN=UCHL3 PE=1 SV=1	M	E
>sp|Q8IXZ2|ZC3H3_HUMAN Zinc finger CCCH domain-containing protein 3 OS=Homo sapiens OX=9606 GN=ZC3H3 PE=1 SV=3	M	E
>sp|Q99592|ZBT18_HUMAN Zinc finger and BTB domain-containing protein 18 OS=Homo sapiens OX=9606 GN=ZBTB18 PE=1 SV=1	M	E
>sp|Q9P2Y4|ZN219_HUMAN Zinc finger protein 219 OS=Homo sapiens OX=9606 GN=ZNF219 PE=1 SV=2	M	E
>sp|Q9H4Z2|ZN335_HUMAN Zinc finger protein 335 OS=Homo sapiens OX=9606 GN=ZNF335 PE=1 SV=1	M	E
>sp|Q9UI25|YP002_HUMAN Putative uncharacterized protein PRO0461 OS=Homo sapiens OX=9606 GN=PRO0461 PE=5 SV=1	M	E
>sp|Q9ULQ0|STRP2_HUMAN Striatin-interacting protein 2 OS=Homo sapiens OX=9606 GN=STRIP2 PE=1 SV=2	M	E
>sp|Q6PIF2|SYCE2_HUMAN Synaptonemal complex central element protein 2 OS=Homo sapiens OX=9606 GN=SYCE2 PE=1 SV=2	M	E
>sp|Q9NRP7|STK36_HUMAN Serine/threonine-protein kinase 36 OS=Homo sapiens OX=9606 GN=STK36 PE=1 SV=2	M	E
>sp|A6NE52|WDR97_HUMAN WD repeat-containing protein 97 OS=Homo sapiens OX=9606 GN=WDR97 PE=2 SV=2	M	E
>sp|Q96N22|ZN681_HUMAN Zinc finger protein 681 OS=Homo sapiens OX=9606 GN=ZNF681 PE=2 SV=2	M	E
>sp|Q9H7X3|ZN696_HUMAN Zinc finger protein 696 OS=Homo sapiens OX=9606 GN=ZNF696 PE=1 SV=2	M	E
>sp|Q9UPT8|ZC3H4_HUMAN Zinc finger CCCH domain-containing protein 4 OS=Homo sapiens OX=9606 GN=ZC3H4 PE=1 SV=3	M	E
>sp|C9JVI0|U17LB_HUMAN Ubiquitin carboxyl-terminal hydrolase 17-like protein 11 OS=Homo sapiens OX=9606 GN=USP17L11 PE=3 SV=1	M	E
>sp|Q8TF30|WHAMM_HUMAN WASP homolog-associated protein with actin, membranes and microtubules OS=Homo sapiens OX=9606 GN=WHAMM PE=1 SV=2	M	E
>sp|Q8N720|ZN655_HUMAN Zinc finger protein 655 OS=Homo sapiens OX=9606 GN=ZNF655 PE=1 SV=3	M	E
>sp|Q96C45|ULK4_HUMAN Serine/threonine-protein kinase ULK4 OS=Homo sapiens OX=9606 GN=ULK4 PE=1 SV=2	M	E
>sp|P43007|SATT_HUMAN Neutral amino acid transporter A OS=Homo sapiens OX=9606 GN=SLC1A4 PE=1 SV=1	M	E
>sp|Q8WV19|SFT2A_HUMAN Vesicle transport protein SFT2A OS=Homo sapiens OX=9606 GN=SFT2D1 PE=1 SV=1	M	E
>sp|A6NJ46|NKX63_HUMAN Homeobox protein Nkx-6.3 OS=Homo sapiens OX=9606 GN=NKX6-3 PE=2 SV=1	M	E
>sp|P29475|NOS1_HUMAN Nitric oxide synthase, brain OS=Homo sapiens OX=9606 GN=NOS1 PE=1 SV=2	M	E
>sp|Q8IVD9|NUDC3_HUMAN NudC domain-containing protein 3 OS=Homo sapiens OX=9606 GN=NUDCD3 PE=1 SV=3	M	E
>sp|P0C645|OR4E1_HUMAN Olfactory receptor 4E1 OS=Homo sapiens OX=9606 GN=OR4E1 PE=3 SV=2	M	E
>sp|Q8WVI7|PPR1C_HUMAN Protein phosphatase 1 regulatory subunit 1C OS=Homo sapiens OX=9606 GN=PPP1R1C PE=1 SV=1	M	E
>sp|Q9H3S7|PTN23_HUMAN Tyrosine-protein phosphatase non-receptor type 23 OS=Homo sapiens OX=9606 GN=PTPN23 PE=1 SV=1	M	E
>sp|Q9P215|POGK_HUMAN Pogo transposable element with KRAB domain OS=Homo sapiens OX=9606 GN=POGK PE=1 SV=2	M	E
>sp|Q9NS28|RGS18_HUMAN Regulator of G-protein signaling 18 OS=Homo sapiens OX=9606 GN=RGS18 PE=1 SV=1	M	E
>sp|O94763|RMP_HUMAN Unconventional prefoldin RPB5 interactor 1 OS=Homo sapiens OX=9606 GN=URI1 PE=1 SV=3	M	E
>sp|Q6ZQQ2|S31D1_HUMAN Spermatogenesis-associated protein 31D1 OS=Homo sapiens OX=9606 GN=SPATA31D1 PE=2 SV=1	M	E
>sp|O43597|SPY2_HUMAN Protein sprouty homolog 2 OS=Homo sapiens OX=9606 GN=SPRY2 PE=1 SV=1	M	E
>sp|P12755|SKI_HUMAN Ski oncogene OS=Homo sapiens OX=9606 GN=SKI PE=1 SV=1	M	E
>sp|Q5T7N3|KANK4_HUMAN KN motif and ankyrin repeat domain-containing protein 4 OS=Homo sapiens OX=9606 GN=KANK4 PE=1 SV=1	M	E
>sp|Q9Y2M5|KLH20_HUMAN Kelch-like protein 20 OS=Homo sapiens OX=9606 GN=KLHL20 PE=1 SV=4	M	E
>sp|Q8N7Y1|KIAS3_HUMAN Putative uncharacterized protein KIRREL3-AS3 OS=Homo sapiens OX=9606 GN=KIRREL3-AS3 PE=5 SV=1	M	E
>sp|O95198|KLHL2_HUMAN Kelch-like protein 2 OS=Homo sapiens OX=9606 GN=KLHL2 PE=1 SV=2	M	E
>sp|Q8IV03|LUR1L_HUMAN Leucine rich adaptor protein 1-like OS=Homo sapiens OX=9606 GN=LURAP1L PE=1 SV=2	M	E
>sp|A6NKK0|OR5H1_HUMAN Olfactory receptor 5H1 OS=Homo sapiens OX=9606 GN=OR5H1 PE=1 SV=1	M	E
>sp|Q9BT73|PSMG3_HUMAN Proteasome assembly chaperone 3 OS=Homo sapiens OX=9606 GN=PSMG3 PE=1 SV=1	M	E
>sp|Q8N697|S15A4_HUMAN Solute carrier family 15 member 4 OS=Homo sapiens OX=9606 GN=SLC15A4 PE=1 SV=1	M	E
>sp|Q6ZMJ2|SCAR5_HUMAN Scavenger receptor class A member 5 OS=Homo sapiens OX=9606 GN=SCARA5 PE=1 SV=1	M	E
>sp|Q8WVK7|SKA2_HUMAN Spindle and kinetochore-associated protein 2 OS=Homo sapiens OX=9606 GN=SKA2 PE=1 SV=1	M	E
>sp|P31645|SC6A4_HUMAN Sodium-dependent serotonin transporter OS=Homo sapiens OX=9606 GN=SLC6A4 PE=1 SV=1	M	E
>sp|Q4W5P6|SIM43_HUMAN Small integral membrane protein 43 OS=Homo sapiens OX=9606 GN=SMIM43 PE=3 SV=4	M	E
>sp|Q96PZ0|PUS7_HUMAN Pseudouridylate synthase 7 homolog OS=Homo sapiens OX=9606 GN=PUS7 PE=1 SV=2	M	E
>sp|Q9UJJ7|RUSD1_HUMAN RNA pseudouridylate synthase domain-containing protein 1 OS=Homo sapiens OX=9606 GN=RPUSD1 PE=1 SV=1	M	E
>sp|Q9P2F6|RHG20_HUMAN Rho GTPase-activating protein 20 OS=Homo sapiens OX=9606 GN=ARHGAP20 PE=1 SV=2	M	E
>sp|Q6PIV7|S2534_HUMAN Solute carrier family 25 member 34 OS=Homo sapiens OX=9606 GN=SLC25A34 PE=2 SV=1	M	E
>sp|Q5MJ09|SPXN3_HUMAN Sperm protein associated with the nucleus on the X chromosome N3 OS=Homo sapiens OX=9606 GN=SPANXN3 PE=1 SV=1	M	E
>sp|Q9C099|LRCC1_HUMAN Leucine-rich repeat and coiled-coil domain-containing protein 1 OS=Homo sapiens OX=9606 GN=LRRCC1 PE=1 SV=2	M	E
>sp|O94818|NOL4_HUMAN Nucleolar protein 4 OS=Homo sapiens OX=9606 GN=NOL4 PE=1 SV=2	M	E
>sp|P53805|RCAN1_HUMAN Calcipressin-1 OS=Homo sapiens OX=9606 GN=RCAN1 PE=1 SV=4	M	E
>sp|Q9HAS3|S28A3_HUMAN Solute carrier family 28 member 3 OS=Homo sapiens OX=9606 GN=SLC28A3 PE=1 SV=1	M	E
>sp|Q9ULL8|SHRM4_HUMAN Protein Shroom4 OS=Homo sapiens OX=9606 GN=SHROOM4 PE=1 SV=3	M	E
>sp|Q1EHB4|SC5AC_HUMAN Sodium-coupled monocarboxylate transporter 2 OS=Homo sapiens OX=9606 GN=SLC5A12 PE=2 SV=2	M	E
>sp|Q9UPN6|SCAF8_HUMAN SR-related and CTD-associated factor 8 OS=Homo sapiens OX=9606 GN=SCAF8 PE=1 SV=1	M	E
>sp|Q96JE7|SC16B_HUMAN Protein transport protein Sec16B OS=Homo sapiens OX=9606 GN=SEC16B PE=1 SV=2	M	E
>sp|P35270|SPRE_HUMAN Sepiapterin reductase OS=Homo sapiens OX=9606 GN=SPR PE=1 SV=1	M	E
>sp|Q2TAL5|SMTL2_HUMAN Smoothelin-like protein 2 OS=Homo sapiens OX=9606 GN=SMTNL2 PE=2 SV=1	M	E
>sp|O95219|SNX4_HUMAN Sorting nexin-4 OS=Homo sapiens OX=9606 GN=SNX4 PE=1 SV=1	M	E
>sp|Q8NH16|OR2L2_HUMAN Olfactory receptor 2L2 OS=Homo sapiens OX=9606 GN=OR2L2 PE=2 SV=1	M	E
>sp|Q9NRX1|PNO1_HUMAN RNA-binding protein PNO1 OS=Homo sapiens OX=9606 GN=PNO1 PE=1 SV=1	M	E
>sp|Q8TE82|S3TC1_HUMAN SH3 domain and tetratricopeptide repeat-containing protein 1 OS=Homo sapiens OX=9606 GN=SH3TC1 PE=1 SV=3	M	E
>sp|Q5VVP1|S31A6_HUMAN Spermatogenesis-associated protein 31A6 OS=Homo sapiens OX=9606 GN=SPATA31A6 PE=3 SV=1	M	E
>sp|Q5VUG0|SMBT2_HUMAN Scm-like with four MBT domains protein 2 OS=Homo sapiens OX=9606 GN=SFMBT2 PE=1 SV=1	M	E
>sp|Q5VSR9|SPXN1_HUMAN Sperm protein associated with the nucleus on the X chromosome N1 OS=Homo sapiens OX=9606 GN=SPANXN1 PE=3 SV=1	M	E
>sp|Q5T5P2|SKT_HUMAN Sickle tail protein homolog OS=Homo sapiens OX=9606 GN=KIAA1217 PE=1 SV=2	M	E
>sp|P0DMN0|ST1A4_HUMAN Sulfotransferase 1A4 OS=Homo sapiens OX=9606 GN=SULT1A4 PE=1 SV=1	M	E
>sp|P0CJ78|ZN865_HUMAN Zinc finger protein 865 OS=Homo sapiens OX=9606 GN=ZNF865 PE=1 SV=1	M	E
>sp|Q96K58|ZN668_HUMAN Zinc finger protein 668 OS=Homo sapiens OX=9606 GN=ZNF668 PE=1 SV=3	M	E
>sp|Q9UL40|ZN346_HUMAN Zinc finger protein 346 OS=Homo sapiens OX=9606 GN=ZNF346 PE=1 SV=1	M	E
>sp|Q7Z3I7|ZN572_HUMAN Zinc finger protein 572 OS=Homo sapiens OX=9606 GN=ZNF572 PE=1 SV=1	M	E
>sp|Q6PJT7|ZC3HE_HUMAN Zinc finger CCCH domain-containing protein 14 OS=Homo sapiens OX=9606 GN=ZC3H14 PE=1 SV=1	M	E
>sp|P36508|ZNF76_HUMAN Zinc finger protein 76 OS=Homo sapiens OX=9606 GN=ZNF76 PE=1 SV=2	M	E
>sp|Q8N1W2|ZN710_HUMAN Zinc finger protein 710 OS=Homo sapiens OX=9606 GN=ZNF710 PE=1 SV=2	M	E
>sp|O95049|ZO3_HUMAN Tight junction protein ZO-3 OS=Homo sapiens OX=9606 GN=TJP3 PE=1 SV=3	M	E
>sp|Q8IYB9|ZN595_HUMAN Zinc finger protein 595 OS=Homo sapiens OX=9606 GN=ZNF595 PE=1 SV=2	M	E
>sp|Q8N8Y5|ZFP41_HUMAN Zinc finger protein 41 homolog OS=Homo sapiens OX=9606 GN=ZFP41 PE=1 SV=1	M	E
>sp|Q75MW2|ZN767_HUMAN Protein ZNF767 OS=Homo sapiens OX=9606 GN=ZNF767P PE=5 SV=1	M	E
>sp|O95229|ZWINT_HUMAN ZW10 interactor OS=Homo sapiens OX=9606 GN=ZWINT PE=1 SV=2	M	E
>sp|P52739|ZN131_HUMAN Zinc finger protein 131 OS=Homo sapiens OX=9606 GN=ZNF131 PE=1 SV=2	M	E
>sp|Q9UC06|ZNF70_HUMAN Zinc finger protein 70 OS=Homo sapiens OX=9606 GN=ZNF70 PE=2 SV=2	M	E
>sp|O15015|ZN646_HUMAN Zinc finger protein 646 OS=Homo sapiens OX=9606 GN=ZNF646 PE=1 SV=2	M	E
>sp|Q96JL9|ZN333_HUMAN Zinc finger protein 333 OS=Homo sapiens OX=9606 GN=ZNF333 PE=2 SV=3	M	E
>sp|Q6ZSA8|YS025_HUMAN Putative uncharacterized protein FLJ45684 OS=Homo sapiens OX=9606 PE=5 SV=2	M	E
>sp|O96006|ZBED1_HUMAN E3 SUMO-protein ligase ZBED1 OS=Homo sapiens OX=9606 GN=ZBED1 PE=1 SV=1	M	E
>sp|Q86XI8|ZSWM9_HUMAN Uncharacterized protein ZSWIM9 OS=Homo sapiens OX=9606 GN=ZSWIM9 PE=1 SV=2	M	E
>sp|Q9H609|ZN576_HUMAN Zinc finger protein 576 OS=Homo sapiens OX=9606 GN=ZNF576 PE=1 SV=1	M	E
>sp|Q9UJW7|ZN229_HUMAN Zinc finger protein 229 OS=Homo sapiens OX=9606 GN=ZNF229 PE=1 SV=3	M	E
>sp|Q16587|ZNF74_HUMAN Zinc finger protein 74 OS=Homo sapiens OX=9606 GN=ZNF74 PE=1 SV=3	M	E
>sp|Q8WV99|ZFN2B_HUMAN AN1-type zinc finger protein 2B OS=Homo sapiens OX=9606 GN=ZFAND2B PE=1 SV=1	M	E
>sp|Q6NX49|ZN544_HUMAN Zinc finger protein 544 OS=Homo sapiens OX=9606 GN=ZNF544 PE=1 SV=1	M	E
>sp|Q3KRA9|ALKB6_HUMAN Alpha-ketoglutarate-dependent dioxygenase alkB homolog 6 OS=Homo sapiens OX=9606 GN=ALKBH6 PE=1 SV=2	M	E
>sp|Q9H9G7|AGO3_HUMAN Protein argonaute-3 OS=Homo sapiens OX=9606 GN=AGO3 PE=1 SV=2	M	E
>sp|Q9NSV4|DIAP3_HUMAN Protein diaphanous homolog 3 OS=Homo sapiens OX=9606 GN=DIAPH3 PE=1 SV=4	M	E
>sp|Q9P2D3|HTR5B_HUMAN HEAT repeat-containing protein 5B OS=Homo sapiens OX=9606 GN=HEATR5B PE=1 SV=2	M	E
>sp|Q9UGI9|AAKG3_HUMAN 5'-AMP-activated protein kinase subunit gamma-3 OS=Homo sapiens OX=9606 GN=PRKAG3 PE=1 SV=3	M	E
>sp|Q8WXH4|ASB11_HUMAN Ankyrin repeat and SOCS box protein 11 OS=Homo sapiens OX=9606 GN=ASB11 PE=1 SV=1	M	E
>sp|A8MZG2|CP090_HUMAN Uncharacterized protein C16orf90 OS=Homo sapiens OX=9606 GN=C16orf90 PE=2 SV=3	M	E
>sp|Q8N693|ESX1_HUMAN Homeobox protein ESX1 OS=Homo sapiens OX=9606 GN=ESX1 PE=1 SV=3	M	E
>sp|Q92772|CDKL2_HUMAN Cyclin-dependent kinase-like 2 OS=Homo sapiens OX=9606 GN=CDKL2 PE=1 SV=1	M	E
>sp|P61923|COPZ1_HUMAN Coatomer subunit zeta-1 OS=Homo sapiens OX=9606 GN=COPZ1 PE=1 SV=1	M	E
>sp|Q96KH6|CR012_HUMAN Uncharacterized protein C18orf12 OS=Homo sapiens OX=9606 GN=C18orf12 PE=2 SV=1	M	E
>sp|A6NC57|ANR62_HUMAN Ankyrin repeat domain-containing protein 62 OS=Homo sapiens OX=9606 GN=ANKRD62 PE=2 SV=4	M	E
>sp|Q9NY37|ASIC5_HUMAN Acid-sensing ion channel 5 OS=Homo sapiens OX=9606 GN=ASIC5 PE=1 SV=1	M	E
>sp|Q99502|EYA1_HUMAN Eyes absent homolog 1 OS=Homo sapiens OX=9606 GN=EYA1 PE=1 SV=2	M	E
>sp|P32298|GRK4_HUMAN G protein-coupled receptor kinase 4 OS=Homo sapiens OX=9606 GN=GRK4 PE=1 SV=3	M	E
>sp|P35575|G6PC_HUMAN Glucose-6-phosphatase OS=Homo sapiens OX=9606 GN=G6PC PE=1 SV=2	M	E
>sp|Q9P2W3|GBG13_HUMAN Guanine nucleotide-binding protein G(I)/G(S)/G(O) subunit gamma-13 OS=Homo sapiens OX=9606 GN=GNG13 PE=1 SV=1	M	E
>sp|O14558|HSPB6_HUMAN Heat shock protein beta-6 OS=Homo sapiens OX=9606 GN=HSPB6 PE=1 SV=2	M	E
>sp|O15111|IKKA_HUMAN Inhibitor of nuclear factor kappa-B kinase subunit alpha OS=Homo sapiens OX=9606 GN=CHUK PE=1 SV=2	M	E
>sp|P30740|ILEU_HUMAN Leukocyte elastase inhibitor OS=Homo sapiens OX=9606 GN=SERPINB1 PE=1 SV=1	M	E
>sp|Q9Y672|ALG6_HUMAN Dolichyl pyrophosphate Man9GlcNAc2 alpha-1,3-glucosyltransferase OS=Homo sapiens OX=9606 GN=ALG6 PE=1 SV=2	M	E
>sp|Q9NR50|EI2BG_HUMAN Translation initiation factor eIF-2B subunit gamma OS=Homo sapiens OX=9606 GN=EIF2B3 PE=1 SV=1	M	E
>sp|Q6ZN66|GBP6_HUMAN Guanylate-binding protein 6 OS=Homo sapiens OX=9606 GN=GBP6 PE=2 SV=1	M	E
>sp|P30793|GCH1_HUMAN GTP cyclohydrolase 1 OS=Homo sapiens OX=9606 GN=GCH1 PE=1 SV=1	M	E
>sp|P78344|IF4G2_HUMAN Eukaryotic translation initiation factor 4 gamma 2 OS=Homo sapiens OX=9606 GN=EIF4G2 PE=1 SV=1	M	E
>sp|P31941|ABC3A_HUMAN DNA dC->dU-editing enzyme APOBEC-3A OS=Homo sapiens OX=9606 GN=APOBEC3A PE=1 SV=3	M	E
>sp|Q96L96|ALPK3_HUMAN Alpha-protein kinase 3 OS=Homo sapiens OX=9606 GN=ALPK3 PE=1 SV=2	M	E
>sp|Q96IM9|DYDC2_HUMAN DPY30 domain-containing protein 2 OS=Homo sapiens OX=9606 GN=DYDC2 PE=1 SV=1	M	E
>sp|Q9H469|FXL15_HUMAN F-box/LRR-repeat protein 15 OS=Homo sapiens OX=9606 GN=FBXL15 PE=1 SV=2	M	E
>sp|Q8TET4|GANC_HUMAN Neutral alpha-glucosidase C OS=Homo sapiens OX=9606 GN=GANC PE=2 SV=3	M	E
>sp|Q96CS2|HAUS1_HUMAN HAUS augmin-like complex subunit 1 OS=Homo sapiens OX=9606 GN=HAUS1 PE=1 SV=1	M	E
>sp|A8MVX0|ARG33_HUMAN Rho guanine nucleotide exchange factor 33 OS=Homo sapiens OX=9606 GN=ARHGEF33 PE=2 SV=2	M	E
>sp|Q5TZF3|ANR45_HUMAN Ankyrin repeat domain-containing protein 45 OS=Homo sapiens OX=9606 GN=ANKRD45 PE=1 SV=2	M	E
>sp|Q9UHA7|IL36A_HUMAN Interleukin-36 alpha OS=Homo sapiens OX=9606 GN=IL36A PE=1 SV=1	M	E
>sp|Q9Y366|IFT52_HUMAN Intraflagellar transport protein 52 homolog OS=Homo sapiens OX=9606 GN=IFT52 PE=1 SV=3	M	E
>sp|Q8TAB7|CCD26_HUMAN Putative coiled-coil domain-containing protein 26 OS=Homo sapiens OX=9606 GN=CCDC26 PE=5 SV=1	M	E
>sp|Q8IY21|DDX60_HUMAN Probable ATP-dependent RNA helicase DDX60 OS=Homo sapiens OX=9606 GN=DDX60 PE=1 SV=3	M	E
>sp|Q8IYS0|ASTRC_HUMAN Protein Aster-C OS=Homo sapiens OX=9606 GN=GRAMD1C PE=1 SV=2	M	E
>sp|Q9BTP7|FAP24_HUMAN Fanconi anemia core complex-associated protein 24 OS=Homo sapiens OX=9606 GN=FAAP24 PE=1 SV=2	M	E
>sp|Q8TB52|FBX30_HUMAN F-box only protein 30 OS=Homo sapiens OX=9606 GN=FBXO30 PE=1 SV=3	M	E
>sp|Q6ZVX7|FBX50_HUMAN F-box only protein 50 OS=Homo sapiens OX=9606 GN=NCCRP1 PE=1 SV=1	M	E
>sp|Q96FT9|IFT43_HUMAN Intraflagellar transport protein 43 homolog OS=Homo sapiens OX=9606 GN=IFT43 PE=1 SV=3	M	E
>sp|Q7Z6V5|ADAT2_HUMAN tRNA-specific adenosine deaminase 2 OS=Homo sapiens OX=9606 GN=ADAT2 PE=1 SV=1	M	E
>sp|Q9BXV9|GON7_HUMAN EKC/KEOPS complex subunit GON7 OS=Homo sapiens OX=9606 GN=GON7 PE=1 SV=2	M	E
>sp|Q1KMD3|HNRL2_HUMAN Heterogeneous nuclear ribonucleoprotein U-like protein 2 OS=Homo sapiens OX=9606 GN=HNRNPUL2 PE=1 SV=1	M	E
>sp|Q969R5|LMBL2_HUMAN Lethal(3)malignant brain tumor-like protein 2 OS=Homo sapiens OX=9606 GN=L3MBTL2 PE=1 SV=1	M	E
>sp|P43364|MAGAB_HUMAN Melanoma-associated antigen 11 OS=Homo sapiens OX=9606 GN=MAGEA11 PE=1 SV=2	M	E
>sp|P30305|MPIP2_HUMAN M-phase inducer phosphatase 2 OS=Homo sapiens OX=9606 GN=CDC25B PE=1 SV=2	M	E
>sp|Q8NGY9|OR2L8_HUMAN Olfactory receptor 2L8 OS=Homo sapiens OX=9606 GN=OR2L8 PE=2 SV=1	M	E
>sp|Q96R84|OR1F2_HUMAN Putative olfactory receptor 1F2 OS=Homo sapiens OX=9606 GN=OR1F2P PE=5 SV=2	M	E
>sp|P41146|OPRX_HUMAN Nociceptin receptor OS=Homo sapiens OX=9606 GN=OPRL1 PE=1 SV=1	M	E
>sp|O14832|PAHX_HUMAN Phytanoyl-CoA dioxygenase, peroxisomal OS=Homo sapiens OX=9606 GN=PHYH PE=1 SV=1	M	E
>sp|Q96NT5|PCFT_HUMAN Proton-coupled folate transporter OS=Homo sapiens OX=9606 GN=SLC46A1 PE=1 SV=1	M	E
>sp|Q9HBI0|PARVG_HUMAN Gamma-parvin OS=Homo sapiens OX=9606 GN=PARVG PE=1 SV=1	M	E
>sp|Q8IXS6|PALM2_HUMAN Paralemmin-2 OS=Homo sapiens OX=9606 GN=PALM2 PE=1 SV=3	M	E
>sp|P30304|MPIP1_HUMAN M-phase inducer phosphatase 1 OS=Homo sapiens OX=9606 GN=CDC25A PE=1 SV=2	M	E
>sp|Q9HD23|MRS2_HUMAN Magnesium transporter MRS2 homolog, mitochondrial OS=Homo sapiens OX=9606 GN=MRS2 PE=1 SV=1	M	E
>sp|Q765P7|MTSS2_HUMAN Protein MTSS 2 OS=Homo sapiens OX=9606 GN=MTSS2 PE=1 SV=1	M	E
>sp|Q8N1T3|MYO1H_HUMAN Unconventional myosin-Ih OS=Homo sapiens OX=9606 GN=MYO1H PE=1 SV=2	M	E
>sp|Q14995|NR1D2_HUMAN Nuclear receptor subfamily 1 group D member 2 OS=Homo sapiens OX=9606 GN=NR1D2 PE=1 SV=3	M	E
>sp|O60331|PI51C_HUMAN Phosphatidylinositol 4-phosphate 5-kinase type-1 gamma OS=Homo sapiens OX=9606 GN=PIP5K1C PE=1 SV=2	M	E
>sp|Q13522|PPR1A_HUMAN Protein phosphatase 1 regulatory subunit 1A OS=Homo sapiens OX=9606 GN=PPP1R1A PE=1 SV=2	M	E
>sp|P13196|HEM1_HUMAN 5-aminolevulinate synthase, nonspecific, mitochondrial OS=Homo sapiens OX=9606 GN=ALAS1 PE=1 SV=2	M	E
>sp|Q9Y5N1|HRH3_HUMAN Histamine H3 receptor OS=Homo sapiens OX=9606 GN=HRH3 PE=1 SV=2	M	E
>sp|B1AL46|NTM2E_HUMAN NUT family member 2E OS=Homo sapiens OX=9606 GN=NUTM2E PE=3 SV=3	M	E
>sp|Q8NG85|OR2L3_HUMAN Olfactory receptor 2L3 OS=Homo sapiens OX=9606 GN=OR2L3 PE=2 SV=1	M	E
>sp|P0C626|OR5G3_HUMAN Olfactory receptor 5G3 OS=Homo sapiens OX=9606 GN=OR5G3 PE=3 SV=1	M	E
>sp|Q9BW27|NUP85_HUMAN Nuclear pore complex protein Nup85 OS=Homo sapiens OX=9606 GN=NUP85 PE=1 SV=1	M	E
>sp|A6NHA9|O4C46_HUMAN Olfactory receptor 4C46 OS=Homo sapiens OX=9606 GN=OR4C46 PE=3 SV=1	M	E
>sp|Q01804|OTUD4_HUMAN OTU domain-containing protein 4 OS=Homo sapiens OX=9606 GN=OTUD4 PE=1 SV=4	M	E
>sp|Q8IZU1|FAM9A_HUMAN Protein FAM9A OS=Homo sapiens OX=9606 GN=FAM9A PE=1 SV=1	M	E
>sp|P42694|HELZ_HUMAN Probable helicase with zinc finger domain OS=Homo sapiens OX=9606 GN=HELZ PE=1 SV=2	M	E
>sp|Q8N1A0|KT222_HUMAN Keratin-like protein KRT222 OS=Homo sapiens OX=9606 GN=KRT222 PE=1 SV=1	M	E
>sp|A4D1S0|KLRG2_HUMAN Killer cell lectin-like receptor subfamily G member 2 OS=Homo sapiens OX=9606 GN=KLRG2 PE=1 SV=3	M	E
>sp|P49674|KC1E_HUMAN Casein kinase I isoform epsilon OS=Homo sapiens OX=9606 GN=CSNK1E PE=1 SV=1	M	E
>sp|Q8NGI7|O10V1_HUMAN Olfactory receptor 10V1 OS=Homo sapiens OX=9606 GN=OR10V1 PE=3 SV=3	M	E
>sp|Q86SQ0|PHLB2_HUMAN Pleckstrin homology-like domain family B member 2 OS=Homo sapiens OX=9606 GN=PHLDB2 PE=1 SV=2	M	E
>sp|Q02779|M3K10_HUMAN Mitogen-activated protein kinase kinase kinase 10 OS=Homo sapiens OX=9606 GN=MAP3K10 PE=1 SV=3	M	E
>sp|Q9BQG0|MBB1A_HUMAN Myb-binding protein 1A OS=Homo sapiens OX=9606 GN=MYBBP1A PE=1 SV=2	M	E
>sp|Q7RTY1|MOT9_HUMAN Monocarboxylate transporter 9 OS=Homo sapiens OX=9606 GN=SLC16A9 PE=1 SV=1	M	E
>sp|Q9GZQ6|NPFF1_HUMAN Neuropeptide FF receptor 1 OS=Homo sapiens OX=9606 GN=NPFFR1 PE=1 SV=1	M	E
>sp|Q496Y0|LONF3_HUMAN LON peptidase N-terminal domain and RING finger protein 3 OS=Homo sapiens OX=9606 GN=LONRF3 PE=1 SV=1	M	E
>sp|Q9NPG2|NGB_HUMAN Neuroglobin OS=Homo sapiens OX=9606 GN=NGB PE=1 SV=1	M	E
>sp|Q8NGD1|OR4N2_HUMAN Olfactory receptor 4N2 OS=Homo sapiens OX=9606 GN=OR4N2 PE=3 SV=1	M	E
>sp|Q8NGX5|O10K1_HUMAN Olfactory receptor 10K1 OS=Homo sapiens OX=9606 GN=OR10K1 PE=2 SV=1	M	E
>sp|A6NM03|O2AG2_HUMAN Olfactory receptor 2AG2 OS=Homo sapiens OX=9606 GN=OR2AG2 PE=2 SV=1	M	E
>sp|Q8NGX0|O11L1_HUMAN Olfactory receptor 11L1 OS=Homo sapiens OX=9606 GN=OR11L1 PE=2 SV=1	M	E
>sp|O43252|PAPS1_HUMAN Bifunctional 3'-phosphoadenosine 5'-phosphosulfate synthase 1 OS=Homo sapiens OX=9606 GN=PAPSS1 PE=1 SV=2	M	E
>sp|Q8IVB5|LIX1L_HUMAN LIX1-like protein OS=Homo sapiens OX=9606 GN=LIX1L PE=2 SV=1	M	E
>sp|P48163|MAOX_HUMAN NADP-dependent malic enzyme OS=Homo sapiens OX=9606 GN=ME1 PE=1 SV=1	M	E
>sp|Q14596|NBR1_HUMAN Next to BRCA1 gene 1 protein OS=Homo sapiens OX=9606 GN=NBR1 PE=1 SV=3	M	E
>sp|Q9Y239|NOD1_HUMAN Nucleotide-binding oligomerization domain-containing protein 1 OS=Homo sapiens OX=9606 GN=NOD1 PE=1 SV=1	M	E
>sp|Q96RG2|PASK_HUMAN PAS domain-containing serine/threonine-protein kinase OS=Homo sapiens OX=9606 GN=PASK PE=1 SV=3	M	E
>sp|Q9UJV8|PURG_HUMAN Purine-rich element-binding protein gamma OS=Homo sapiens OX=9606 GN=PURG PE=2 SV=1	M	E
>sp|Q9NWT1|PK1IP_HUMAN p21-activated protein kinase-interacting protein 1 OS=Homo sapiens OX=9606 GN=PAK1IP1 PE=1 SV=2	M	E
>sp|P15173|MYOG_HUMAN Myogenin OS=Homo sapiens OX=9606 GN=MYOG PE=1 SV=2	M	E
>sp|P06748|NPM_HUMAN Nucleophosmin OS=Homo sapiens OX=9606 GN=NPM1 PE=1 SV=2	M	E
>sp|O14581|OR7AH_HUMAN Olfactory receptor 7A17 OS=Homo sapiens OX=9606 GN=OR7A17 PE=1 SV=1	M	E
>sp|Q8NH51|OR8K3_HUMAN Olfactory receptor 8K3 OS=Homo sapiens OX=9606 GN=OR8K3 PE=3 SV=1	M	E
>sp|Q9BZF1|OSBL8_HUMAN Oxysterol-binding protein-related protein 8 OS=Homo sapiens OX=9606 GN=OSBPL8 PE=1 SV=3	M	E
>sp|Q9UIQ6|LCAP_HUMAN Leucyl-cystinyl aminopeptidase OS=Homo sapiens OX=9606 GN=LNPEP PE=1 SV=3	M	E
>sp|Q9BS40|LXN_HUMAN Latexin OS=Homo sapiens OX=9606 GN=LXN PE=1 SV=2	M	E
>sp|Q9H992|MARH7_HUMAN E3 ubiquitin-protein ligase MARCHF7 OS=Homo sapiens OX=9606 GN=MARCHF7 PE=1 SV=1	M	E
>sp|Q9UM54|MYO6_HUMAN Unconventional myosin-VI OS=Homo sapiens OX=9606 GN=MYO6 PE=1 SV=4	M	E
>sp|Q99549|MPP8_HUMAN M-phase phosphoprotein 8 OS=Homo sapiens OX=9606 GN=MPHOSPH8 PE=1 SV=2	M	E
>sp|Q86SG6|NEK8_HUMAN Serine/threonine-protein kinase Nek8 OS=Homo sapiens OX=9606 GN=NEK8 PE=1 SV=1	M	E
>sp|Q9NZG7|NINJ2_HUMAN Ninjurin-2 OS=Homo sapiens OX=9606 GN=NINJ2 PE=1 SV=1	M	E
>sp|Q9UKK9|NUDT5_HUMAN ADP-sugar pyrophosphatase OS=Homo sapiens OX=9606 GN=NUDT5 PE=1 SV=1	M	E
>sp|Q8NGT7|O2A12_HUMAN Olfactory receptor 2A12 OS=Homo sapiens OX=9606 GN=OR2A12 PE=2 SV=1	M	E
>sp|O75781|PALM_HUMAN Paralemmin-1 OS=Homo sapiens OX=9606 GN=PALM PE=1 SV=2	M	E
>sp|Q8IXK0|PHC2_HUMAN Polyhomeotic-like protein 2 OS=Homo sapiens OX=9606 GN=PHC2 PE=1 SV=1	M	E
>sp|Q8IY17|PLPL6_HUMAN Patatin-like phospholipase domain-containing protein 6 OS=Homo sapiens OX=9606 GN=PNPLA6 PE=1 SV=3	M	E
>sp|Q75VX8|GARE2_HUMAN GRB2-associated and regulator of MAPK protein 2 OS=Homo sapiens OX=9606 GN=GAREM2 PE=1 SV=3	M	E
>sp|Q9NP62|GCM1_HUMAN Chorion-specific transcription factor GCMa OS=Homo sapiens OX=9606 GN=GCM1 PE=1 SV=1	M	E
>sp|Q9UJC3|HOOK1_HUMAN Protein Hook homolog 1 OS=Homo sapiens OX=9606 GN=HOOK1 PE=1 SV=2	M	E
>sp|Q96Q89|KI20B_HUMAN Kinesin-like protein KIF20B OS=Homo sapiens OX=9606 GN=KIF20B PE=1 SV=3	M	E
>sp|Q5JV73|FRPD3_HUMAN FERM and PDZ domain-containing protein 3 OS=Homo sapiens OX=9606 GN=FRMPD3 PE=2 SV=2	M	E
>sp|O43561|LAT_HUMAN Linker for activation of T-cells family member 1 OS=Homo sapiens OX=9606 GN=LAT PE=1 SV=1	M	E
>sp|P83369|LSM11_HUMAN U7 snRNA-associated Sm-like protein LSm11 OS=Homo sapiens OX=9606 GN=LSM11 PE=1 SV=2	M	E
>sp|Q14676|MDC1_HUMAN Mediator of DNA damage checkpoint protein 1 OS=Homo sapiens OX=9606 GN=MDC1 PE=1 SV=3	M	E
>sp|Q9UQ49|NEUR3_HUMAN Sialidase-3 OS=Homo sapiens OX=9606 GN=NEU3 PE=1 SV=1	M	E
>sp|Q9NXB9|ELOV2_HUMAN Elongation of very long chain fatty acids protein 2 OS=Homo sapiens OX=9606 GN=ELOVL2 PE=1 SV=2	M	E
>sp|P22413|ENPP1_HUMAN Ectonucleotide pyrophosphatase/phosphodiesterase family member 1 OS=Homo sapiens OX=9606 GN=ENPP1 PE=1 SV=2	M	E
>sp|Q6NZ36|FAP20_HUMAN Fanconi anemia core complex-associated protein 20 OS=Homo sapiens OX=9606 GN=FAAP20 PE=1 SV=2	M	E
>sp|Q8N612|F16A2_HUMAN FTS and Hook-interacting protein OS=Homo sapiens OX=9606 GN=FAM160A2 PE=1 SV=3	M	E
>sp|O75791|GRAP2_HUMAN GRB2-related adapter protein 2 OS=Homo sapiens OX=9606 GN=GRAP2 PE=1 SV=1	M	E
>sp|A6NCN2|KR87P_HUMAN Putative keratin-87 protein OS=Homo sapiens OX=9606 GN=KRT87P PE=5 SV=4	M	E
>sp|P25089|FPR3_HUMAN N-formyl peptide receptor 3 OS=Homo sapiens OX=9606 GN=FPR3 PE=2 SV=2	M	E
>sp|P14136|GFAP_HUMAN Glial fibrillary acidic protein OS=Homo sapiens OX=9606 GN=GFAP PE=1 SV=1	M	E
>sp|O94819|KBTBB_HUMAN Kelch repeat and BTB domain-containing protein 11 OS=Homo sapiens OX=9606 GN=KBTBD11 PE=1 SV=1	M	E
>sp|Q9UHI5|LAT2_HUMAN Large neutral amino acids transporter small subunit 2 OS=Homo sapiens OX=9606 GN=SLC7A8 PE=1 SV=1	M	E
>sp|Q3KQU3|MA7D1_HUMAN MAP7 domain-containing protein 1 OS=Homo sapiens OX=9606 GN=MAP7D1 PE=1 SV=1	M	E
>sp|Q9NVZ3|NECP2_HUMAN Adaptin ear-binding coat-associated protein 2 OS=Homo sapiens OX=9606 GN=NECAP2 PE=1 SV=1	M	E
>sp|P43250|GRK6_HUMAN G protein-coupled receptor kinase 6 OS=Homo sapiens OX=9606 GN=GRK6 PE=1 SV=2	M	E
>sp|Q9Y4K4|M4K5_HUMAN Mitogen-activated protein kinase kinase kinase kinase 5 OS=Homo sapiens OX=9606 GN=MAP4K5 PE=1 SV=2	M	E
>sp|O95749|GGPPS_HUMAN Geranylgeranyl pyrophosphate synthase OS=Homo sapiens OX=9606 GN=GGPS1 PE=1 SV=1	M	E
>sp|Q9Y4H4|GPSM3_HUMAN G-protein-signaling modulator 3 OS=Homo sapiens OX=9606 GN=GPSM3 PE=1 SV=1	M	E
>sp|A6NFK2|GRCR2_HUMAN Glutaredoxin domain-containing cysteine-rich protein 2 OS=Homo sapiens OX=9606 GN=GRXCR2 PE=3 SV=1	M	E
>sp|Q9C0I9|LRC27_HUMAN Leucine-rich repeat-containing protein 27 OS=Homo sapiens OX=9606 GN=LRRC27 PE=1 SV=2	M	E
>sp|Q9Y4B5|MTCL1_HUMAN Microtubule cross-linking factor 1 OS=Homo sapiens OX=9606 GN=MTCL1 PE=1 SV=5	M	E
>sp|O95544|NADK_HUMAN NAD kinase OS=Homo sapiens OX=9606 GN=NADK PE=1 SV=1	M	E
>sp|Q7RTP6|MICA3_HUMAN [F-actin]-monooxygenase MICAL3 OS=Homo sapiens OX=9606 GN=MICAL3 PE=1 SV=2	M	E
>sp|Q13064|MKRN3_HUMAN Probable E3 ubiquitin-protein ligase makorin-3 OS=Homo sapiens OX=9606 GN=MKRN3 PE=1 SV=1	M	E
>sp|Q13614|MTMR2_HUMAN Myotubularin-related protein 2 OS=Homo sapiens OX=9606 GN=MTMR2 PE=1 SV=4	M	E
>sp|Q3V6T2|GRDN_HUMAN Girdin OS=Homo sapiens OX=9606 GN=CCDC88A PE=1 SV=2	M	E
>sp|P22732|GTR5_HUMAN Solute carrier family 2, facilitated glucose transporter member 5 OS=Homo sapiens OX=9606 GN=SLC2A5 PE=1 SV=1	M	E
>sp|Q14695|K0087_HUMAN Uncharacterized protein KIAA0087 OS=Homo sapiens OX=9606 GN=KIAA0087 PE=2 SV=1	M	E
>sp|Q5VWX1|KHDR2_HUMAN KH domain-containing, RNA-binding, signal transduction-associated protein 2 OS=Homo sapiens OX=9606 GN=KHDRBS2 PE=1 SV=1	M	E
>sp|Q96GV9|MACIR_HUMAN Macrophage immunometabolism regulator OS=Homo sapiens OX=9606 GN=MACIR PE=1 SV=1	M	E
>sp|Q9BVI4|NOC4L_HUMAN Nucleolar complex protein 4 homolog OS=Homo sapiens OX=9606 GN=NOC4L PE=1 SV=1	M	E
>sp|Q9Y6X6|MYO16_HUMAN Unconventional myosin-XVI OS=Homo sapiens OX=9606 GN=MYO16 PE=1 SV=3	M	E
>sp|Q8NEG0|FA71C_HUMAN Protein FAM71C OS=Homo sapiens OX=9606 GN=FAM71C PE=1 SV=1	M	E
>sp|Q9UHB6|LIMA1_HUMAN LIM domain and actin-binding protein 1 OS=Homo sapiens OX=9606 GN=LIMA1 PE=1 SV=1	M	E
>sp|Q9NXR1|NDE1_HUMAN Nuclear distribution protein nudE homolog 1 OS=Homo sapiens OX=9606 GN=NDE1 PE=1 SV=3	M	E
>sp|Q8N5V2|NGEF_HUMAN Ephexin-1 OS=Homo sapiens OX=9606 GN=NGEF PE=1 SV=2	M	E
>sp|Q9H6K1|ILRUN_HUMAN Protein ILRUN OS=Homo sapiens OX=9606 GN=ILRUN PE=1 SV=2	M	E
>sp|Q9UPP2|IQEC3_HUMAN IQ motif and SEC7 domain-containing protein 3 OS=Homo sapiens OX=9606 GN=IQSEC3 PE=2 SV=3	M	E
>sp|P08235|MCR_HUMAN Mineralocorticoid receptor OS=Homo sapiens OX=9606 GN=NR3C2 PE=1 SV=2	M	E
>sp|P41279|M3K8_HUMAN Mitogen-activated protein kinase kinase kinase 8 OS=Homo sapiens OX=9606 GN=MAP3K8 PE=1 SV=2	M	E
>sp|Q96D46|NMD3_HUMAN 60S ribosomal export protein NMD3 OS=Homo sapiens OX=9606 GN=NMD3 PE=1 SV=1	M	E
>sp|Q9Y4I5|MTL5_HUMAN Tesmin OS=Homo sapiens OX=9606 GN=TESMIN PE=1 SV=2	M	E
>sp|Q8NGR8|OR1L8_HUMAN Olfactory receptor 1L8 OS=Homo sapiens OX=9606 GN=OR1L8 PE=2 SV=1	M	E
>sp|Q659C4|LAR1B_HUMAN La-related protein 1B OS=Homo sapiens OX=9606 GN=LARP1B PE=1 SV=2	M	E
>sp|Q6PXP3|GTR7_HUMAN Solute carrier family 2, facilitated glucose transporter member 7 OS=Homo sapiens OX=9606 GN=SLC2A7 PE=1 SV=2	M	E
>sp|Q9P035|HACD3_HUMAN Very-long-chain (3R)-3-hydroxyacyl-CoA dehydratase 3 OS=Homo sapiens OX=9606 GN=HACD3 PE=1 SV=2	M	E
>sp|Q8NBP5|MFSD9_HUMAN Major facilitator superfamily domain-containing protein 9 OS=Homo sapiens OX=9606 GN=MFSD9 PE=2 SV=2	M	E
>sp|Q8WY41|NANO1_HUMAN Nanos homolog 1 OS=Homo sapiens OX=9606 GN=NANOS1 PE=1 SV=2	M	E
>sp|Q5TBK1|N42L1_HUMAN NEDD4-binding protein 2-like 1 OS=Homo sapiens OX=9606 GN=N4BP2L1 PE=2 SV=1	M	E
>sp|Q15615|OR4D1_HUMAN Olfactory receptor 4D1 OS=Homo sapiens OX=9606 GN=OR4D1 PE=2 SV=3	M	E
>sp|Q8NH48|OR5B3_HUMAN Olfactory receptor 5B3 OS=Homo sapiens OX=9606 GN=OR5B3 PE=3 SV=1	M	E
>sp|Q8NGS9|O13C2_HUMAN Olfactory receptor 13C2 OS=Homo sapiens OX=9606 GN=OR13C2 PE=2 SV=1	M	E
>sp|Q8NG76|O2T33_HUMAN Olfactory receptor 2T33 OS=Homo sapiens OX=9606 GN=OR2T33 PE=2 SV=1	M	E
>sp|Q16665|HIF1A_HUMAN Hypoxia-inducible factor 1-alpha OS=Homo sapiens OX=9606 GN=HIF1A PE=1 SV=1	M	E
>sp|P0C7T4|HMSDV_HUMAN Minor histocompatibility protein HMSD variant form OS=Homo sapiens OX=9606 GN=HMSD PE=1 SV=1	M	E
>sp|P17535|JUND_HUMAN Transcription factor jun-D OS=Homo sapiens OX=9606 GN=JUND PE=1 SV=3	M	E
>sp|Q8N309|LRC43_HUMAN Leucine-rich repeat-containing protein 43 OS=Homo sapiens OX=9606 GN=LRRC43 PE=2 SV=2	M	E
>sp|P15172|MYOD1_HUMAN Myoblast determination protein 1 OS=Homo sapiens OX=9606 GN=MYOD1 PE=1 SV=3	M	E
>sp|Q6IF42|OR2A2_HUMAN Olfactory receptor 2A2 OS=Homo sapiens OX=9606 GN=OR2A2 PE=2 SV=2	M	E
>sp|O95222|OR6A2_HUMAN Olfactory receptor 6A2 OS=Homo sapiens OX=9606 GN=OR6A2 PE=2 SV=2	M	E
>sp|O75525|KHDR3_HUMAN KH domain-containing, RNA-binding, signal transduction-associated protein 3 OS=Homo sapiens OX=9606 GN=KHDRBS3 PE=1 SV=1	M	E
>sp|Q9Y2K7|KDM2A_HUMAN Lysine-specific demethylase 2A OS=Homo sapiens OX=9606 GN=KDM2A PE=1 SV=3	M	E
>sp|Q96QG7|MTMR9_HUMAN Myotubularin-related protein 9 OS=Homo sapiens OX=9606 GN=MTMR9 PE=1 SV=1	M	E
>sp|Q16617|NKG7_HUMAN Protein NKG7 OS=Homo sapiens OX=9606 GN=NKG7 PE=1 SV=1	M	E
>sp|A6NNL0|NTM2B_HUMAN NUT family member 2B OS=Homo sapiens OX=9606 GN=NUTM2B PE=3 SV=2	M	E
>sp|Q9H205|O2AG1_HUMAN Olfactory receptor 2AG1 OS=Homo sapiens OX=9606 GN=OR2AG1 PE=1 SV=2	M	E
>sp|A6NDH6|O5H15_HUMAN Olfactory receptor 5H15 OS=Homo sapiens OX=9606 GN=OR5H15 PE=3 SV=1	M	E
>sp|Q8TEX9|IPO4_HUMAN Importin-4 OS=Homo sapiens OX=9606 GN=IPO4 PE=1 SV=2	M	E
>sp|Q8N5S9|KKCC1_HUMAN Calcium/calmodulin-dependent protein kinase kinase 1 OS=Homo sapiens OX=9606 GN=CAMKK1 PE=1 SV=2	M	E
>sp|P23276|KELL_HUMAN Kell blood group glycoprotein OS=Homo sapiens OX=9606 GN=KEL PE=1 SV=2	M	E
>sp|O60285|NUAK1_HUMAN NUAK family SNF1-like kinase 1 OS=Homo sapiens OX=9606 GN=NUAK1 PE=1 SV=1	M	E
>sp|Q9NQN1|OR2S1_HUMAN Olfactory receptor 2S2 OS=Homo sapiens OX=9606 GN=OR2S2 PE=2 SV=2	M	E
>sp|Q8NGB6|OR4M2_HUMAN Olfactory receptor 4M2 OS=Homo sapiens OX=9606 GN=OR4M2 PE=2 SV=2	M	E
>sp|O75179|ANR17_HUMAN Ankyrin repeat domain-containing protein 17 OS=Homo sapiens OX=9606 GN=ANKRD17 PE=1 SV=3	M	E
>sp|P54252|ATX3_HUMAN Ataxin-3 OS=Homo sapiens OX=9606 GN=ATXN3 PE=1 SV=5	M	E
>sp|P47211|GALR1_HUMAN Galanin receptor type 1 OS=Homo sapiens OX=9606 GN=GALR1 PE=1 SV=3	M	E
>sp|A0A2Z4LIS9|FXO3B_HUMAN Forkhead box protein O3B OS=Homo sapiens OX=9606 GN=FOXO3B PE=1 SV=1	M	E
>sp|P27469|G0S2_HUMAN G0/G1 switch protein 2 OS=Homo sapiens OX=9606 GN=G0S2 PE=1 SV=1	M	E
>sp|Q53EU6|GPAT3_HUMAN Glycerol-3-phosphate acyltransferase 3 OS=Homo sapiens OX=9606 GN=GPAT3 PE=1 SV=2	M	E
>sp|Q8TC17|GRAPL_HUMAN GRB2-related adapter protein-like OS=Homo sapiens OX=9606 GN=GRAPL PE=1 SV=3	M	E
>sp|O15228|GNPAT_HUMAN Dihydroxyacetone phosphate acyltransferase OS=Homo sapiens OX=9606 GN=GNPAT PE=1 SV=1	M	E
>sp|Q5TGS1|HES3_HUMAN Transcription factor HES-3 OS=Homo sapiens OX=9606 GN=HES3 PE=3 SV=1	M	E
>sp|Q9UJ96|KCNG2_HUMAN Potassium voltage-gated channel subfamily G member 2 OS=Homo sapiens OX=9606 GN=KCNG2 PE=1 SV=1	M	E
>sp|Q9NQ94|A1CF_HUMAN APOBEC1 complementation factor OS=Homo sapiens OX=9606 GN=A1CF PE=1 SV=1	M	E
>sp|Q8N2N9|AN36B_HUMAN Ankyrin repeat domain-containing protein 36B OS=Homo sapiens OX=9606 GN=ANKRD36B PE=1 SV=4	M	E
>sp|Q9Y2D4|EXC6B_HUMAN Exocyst complex component 6B OS=Homo sapiens OX=9606 GN=EXOC6B PE=1 SV=3	M	E
>sp|A1L4K1|FSD2_HUMAN Fibronectin type III and SPRY domain-containing protein 2 OS=Homo sapiens OX=9606 GN=FSD2 PE=1 SV=1	M	E
>sp|Q0D2H9|GOG8D_HUMAN Putative golgin subfamily A member 8D OS=Homo sapiens OX=9606 GN=GOLGA8DP PE=5 SV=1	M	E
>sp|P11166|GTR1_HUMAN Solute carrier family 2, facilitated glucose transporter member 1 OS=Homo sapiens OX=9606 GN=SLC2A1 PE=1 SV=2	M	E
>sp|O95848|NUD14_HUMAN Uridine diphosphate glucose pyrophosphatase NUDT14 OS=Homo sapiens OX=9606 GN=NUDT14 PE=1 SV=2	M	E
>sp|P16615|AT2A2_HUMAN Sarcoplasmic/endoplasmic reticulum calcium ATPase 2 OS=Homo sapiens OX=9606 GN=ATP2A2 PE=1 SV=1	M	E
>sp|Q5TB30|DEP1A_HUMAN DEP domain-containing protein 1A OS=Homo sapiens OX=9606 GN=DEPDC1 PE=1 SV=2	M	E
>sp|Q96RS6|NUDC1_HUMAN NudC domain-containing protein 1 OS=Homo sapiens OX=9606 GN=NUDCD1 PE=1 SV=2	M	E
>sp|P51674|GPM6A_HUMAN Neuronal membrane glycoprotein M6-a OS=Homo sapiens OX=9606 GN=GPM6A PE=1 SV=2	M	E
>sp|Q4G1C9|GRPL2_HUMAN GLIPR1-like protein 2 OS=Homo sapiens OX=9606 GN=GLIPR1L2 PE=2 SV=2	M	E
>sp|Q86XA9|HTR5A_HUMAN HEAT repeat-containing protein 5A OS=Homo sapiens OX=9606 GN=HEATR5A PE=1 SV=2	M	E
>sp|Q9H9Q4|NHEJ1_HUMAN Non-homologous end-joining factor 1 OS=Homo sapiens OX=9606 GN=NHEJ1 PE=1 SV=1	M	E
>sp|P51817|PRKX_HUMAN cAMP-dependent protein kinase catalytic subunit PRKX OS=Homo sapiens OX=9606 GN=PRKX PE=1 SV=1	M	E
>sp|Q8NH73|OR4S2_HUMAN Olfactory receptor 4S2 OS=Homo sapiens OX=9606 GN=OR4S2 PE=3 SV=2	M	E
>sp|Q8NGD0|OR4M1_HUMAN Olfactory receptor 4M1 OS=Homo sapiens OX=9606 GN=OR4M1 PE=2 SV=1	M	E
>sp|Q86T24|KAISO_HUMAN Transcriptional regulator Kaiso OS=Homo sapiens OX=9606 GN=ZBTB33 PE=1 SV=2	M	E
>sp|Q9UJP4|KLH21_HUMAN Kelch-like protein 21 OS=Homo sapiens OX=9606 GN=KLHL21 PE=1 SV=4	M	E
>sp|Q16719|KYNU_HUMAN Kynureninase OS=Homo sapiens OX=9606 GN=KYNU PE=1 SV=1	M	E
>sp|Q9H6Y5|MAGIX_HUMAN PDZ domain-containing protein MAGIX OS=Homo sapiens OX=9606 GN=MAGIX PE=1 SV=4	M	E
>sp|P48681|NEST_HUMAN Nestin OS=Homo sapiens OX=9606 GN=NES PE=1 SV=2	M	E
>sp|Q96RP8|KCNA7_HUMAN Potassium voltage-gated channel subfamily A member 7 OS=Homo sapiens OX=9606 GN=KCNA7 PE=2 SV=1	M	E
>sp|P10644|KAP0_HUMAN cAMP-dependent protein kinase type I-alpha regulatory subunit OS=Homo sapiens OX=9606 GN=PRKAR1A PE=1 SV=1	M	E
>sp|Q6MZP7|LIN54_HUMAN Protein lin-54 homolog OS=Homo sapiens OX=9606 GN=LIN54 PE=1 SV=3	M	E
>sp|Q8NGA1|OR1M1_HUMAN Olfactory receptor 1M1 OS=Homo sapiens OX=9606 GN=OR1M1 PE=2 SV=1	M	E
>sp|P86478|PR20E_HUMAN Proline-rich protein 20E OS=Homo sapiens OX=9606 GN=PRR20E PE=1 SV=1	M	E
>sp|Q15406|NR6A1_HUMAN Nuclear receptor subfamily 6 group A member 1 OS=Homo sapiens OX=9606 GN=NR6A1 PE=1 SV=2	M	E
>sp|Q15738|NSDHL_HUMAN Sterol-4-alpha-carboxylate 3-dehydrogenase, decarboxylating OS=Homo sapiens OX=9606 GN=NSDHL PE=1 SV=2	M	E
>sp|Q9BZD4|NUF2_HUMAN Kinetochore protein Nuf2 OS=Homo sapiens OX=9606 GN=NUF2 PE=1 SV=2	M	E
>sp|Q15619|OR1C1_HUMAN Olfactory receptor 1C1 OS=Homo sapiens OX=9606 GN=OR1C1 PE=2 SV=4	M	E
>sp|Q9UL68|MYT1L_HUMAN Myelin transcription factor 1-like protein OS=Homo sapiens OX=9606 GN=MYT1L PE=2 SV=3	M	E
>sp|Q96T17|MA7D2_HUMAN MAP7 domain-containing protein 2 OS=Homo sapiens OX=9606 GN=MAP7D2 PE=1 SV=2	M	E
>sp|P58180|OR4D2_HUMAN Olfactory receptor 4D2 OS=Homo sapiens OX=9606 GN=OR4D2 PE=2 SV=1	M	E
>sp|Q8NG80|OR2L5_HUMAN Olfactory receptor 2L5 OS=Homo sapiens OX=9606 GN=OR2L5 PE=3 SV=1	M	E
>sp|Q9UKG9|OCTC_HUMAN Peroxisomal carnitine O-octanoyltransferase OS=Homo sapiens OX=9606 GN=CROT PE=1 SV=2	M	E
>sp|O60711|LPXN_HUMAN Leupaxin OS=Homo sapiens OX=9606 GN=LPXN PE=1 SV=1	M	E
>sp|A4QPB2|LRP5L_HUMAN Low-density lipoprotein receptor-related protein 5-like protein OS=Homo sapiens OX=9606 GN=LRP5L PE=2 SV=2	M	E
>sp|Q8NHQ8|RASF8_HUMAN Ras association domain-containing protein 8 OS=Homo sapiens OX=9606 GN=RASSF8 PE=1 SV=2	M	E
>sp|O95153|RIMB1_HUMAN Peripheral-type benzodiazepine receptor-associated protein 1 OS=Homo sapiens OX=9606 GN=TSPOAP1 PE=1 SV=2	M	E
>sp|P21757|MSRE_HUMAN Macrophage scavenger receptor types I and II OS=Homo sapiens OX=9606 GN=MSR1 PE=1 SV=1	M	E
>sp|Q99463|NPY6R_HUMAN Putative neuropeptide Y receptor type 6 OS=Homo sapiens OX=9606 GN=NPY6R PE=5 SV=1	M	E
>sp|Q9HAN9|NMNA1_HUMAN Nicotinamide/nicotinic acid mononucleotide adenylyltransferase 1 OS=Homo sapiens OX=9606 GN=NMNAT1 PE=1 SV=1	M	E
>sp|Q96EK2|PF21B_HUMAN PHD finger protein 21B OS=Homo sapiens OX=9606 GN=PHF21B PE=1 SV=1	M	E
>sp|Q96FC7|PHIPL_HUMAN Phytanoyl-CoA hydroxylase-interacting protein-like OS=Homo sapiens OX=9606 GN=PHYHIPL PE=1 SV=3	M	E
>sp|Q9H4B4|PLK3_HUMAN Serine/threonine-protein kinase PLK3 OS=Homo sapiens OX=9606 GN=PLK3 PE=1 SV=2	M	E
>sp|Q8TED1|GPX8_HUMAN Probable glutathione peroxidase 8 OS=Homo sapiens OX=9606 GN=GPX8 PE=1 SV=2	M	E
>sp|Q8IZA0|K319L_HUMAN Dyslexia-associated protein KIAA0319-like protein OS=Homo sapiens OX=9606 GN=KIAA0319L PE=1 SV=2	M	E
>sp|P84157|MXRA7_HUMAN Matrix-remodeling-associated protein 7 OS=Homo sapiens OX=9606 GN=MXRA7 PE=1 SV=1	M	E
>sp|Q8NGC6|OR4KH_HUMAN Olfactory receptor 4K17 OS=Homo sapiens OX=9606 GN=OR4K17 PE=3 SV=3	M	E
>sp|Q8NGI4|OR4DB_HUMAN Olfactory receptor 4D11 OS=Homo sapiens OX=9606 GN=OR4D11 PE=3 SV=1	M	E
>sp|Q08493|PDE4C_HUMAN cAMP-specific 3',5'-cyclic phosphodiesterase 4C OS=Homo sapiens OX=9606 GN=PDE4C PE=1 SV=2	M	E
>sp|Q8IZ21|PHAR4_HUMAN Phosphatase and actin regulator 4 OS=Homo sapiens OX=9606 GN=PHACTR4 PE=1 SV=1	M	E
>sp|Q92508|PIEZ1_HUMAN Piezo-type mechanosensitive ion channel component 1 OS=Homo sapiens OX=9606 GN=PIEZO1 PE=1 SV=4	M	E
>sp|Q96HR8|NAF1_HUMAN H/ACA ribonucleoprotein complex non-core subunit NAF1 OS=Homo sapiens OX=9606 GN=NAF1 PE=1 SV=2	M	E
>sp|Q8NGT0|O13C9_HUMAN Olfactory receptor 13C9 OS=Homo sapiens OX=9606 GN=OR13C9 PE=3 SV=1	M	E
>sp|Q8NGS8|O13C5_HUMAN Olfactory receptor 13C5 OS=Homo sapiens OX=9606 GN=OR13C5 PE=2 SV=1	M	E
>sp|Q9BW11|MAD3_HUMAN Max dimerization protein 3 OS=Homo sapiens OX=9606 GN=MXD3 PE=1 SV=1	M	E
>sp|Q96DH6|MSI2H_HUMAN RNA-binding protein Musashi homolog 2 OS=Homo sapiens OX=9606 GN=MSI2 PE=1 SV=1	M	E
>sp|Q8NH19|O10AG_HUMAN Olfactory receptor 10AG1 OS=Homo sapiens OX=9606 GN=OR10AG1 PE=1 SV=1	M	E
>sp|Q8TCG2|P4K2B_HUMAN Phosphatidylinositol 4-kinase type 2-beta OS=Homo sapiens OX=9606 GN=PI4K2B PE=1 SV=1	M	E
>sp|P53384|NUBP1_HUMAN Cytosolic Fe-S cluster assembly factor NUBP1 OS=Homo sapiens OX=9606 GN=NUBP1 PE=1 SV=2	M	E
>sp|Q9NP74|PALMD_HUMAN Palmdelphin OS=Homo sapiens OX=9606 GN=PALMD PE=1 SV=1	M	E
>sp|Q15735|PI5PA_HUMAN Phosphatidylinositol 4,5-bisphosphate 5-phosphatase A OS=Homo sapiens OX=9606 GN=INPP5J PE=1 SV=3	M	E
>sp|Q504T8|MIDN_HUMAN Midnolin OS=Homo sapiens OX=9606 GN=MIDN PE=1 SV=2	M	E
>sp|Q8NH04|O2T27_HUMAN Olfactory receptor 2T27 OS=Homo sapiens OX=9606 GN=OR2T27 PE=3 SV=1	M	E
>sp|Q6IF82|O4A47_HUMAN Olfactory receptor 4A47 OS=Homo sapiens OX=9606 GN=OR4A47 PE=3 SV=2	M	E
>sp|Q8NGR3|OR1K1_HUMAN Olfactory receptor 1K1 OS=Homo sapiens OX=9606 GN=OR1K1 PE=2 SV=1	M	E
>sp|O60431|OR1I1_HUMAN Olfactory receptor 1I1 OS=Homo sapiens OX=9606 GN=OR1I1 PE=2 SV=1	M	E
>sp|A0A0X1KG70|ORM2B_HUMAN Olfactory receptor 4M2 OS=Homo sapiens OX=9606 GN=OR4M2B PE=3 SV=1	M	E
>sp|Q7Z3E1|PARPT_HUMAN Protein mono-ADP-ribosyltransferase TIPARP OS=Homo sapiens OX=9606 GN=TIPARP PE=1 SV=1	M	E
>sp|Q9Y2B2|PIGL_HUMAN N-acetylglucosaminyl-phosphatidylinositol de-N-acetylase OS=Homo sapiens OX=9606 GN=PIGL PE=1 SV=1	M	E
>sp|Q9HBV1|POPD3_HUMAN Popeye domain-containing protein 3 OS=Homo sapiens OX=9606 GN=POPDC3 PE=2 SV=2	M	E
>sp|P35398|RORA_HUMAN Nuclear receptor ROR-alpha OS=Homo sapiens OX=9606 GN=RORA PE=1 SV=2	M	E
>sp|Q8IXU6|S35F2_HUMAN Solute carrier family 35 member F2 OS=Homo sapiens OX=9606 GN=SLC35F2 PE=1 SV=1	M	E
>sp|P35346|SSR5_HUMAN Somatostatin receptor type 5 OS=Homo sapiens OX=9606 GN=SSTR5 PE=1 SV=3	M	E
>sp|Q9HBM6|TAF9B_HUMAN Transcription initiation factor TFIID subunit 9B OS=Homo sapiens OX=9606 GN=TAF9B PE=1 SV=1	M	E
>sp|Q96DA2|RB39B_HUMAN Ras-related protein Rab-39B OS=Homo sapiens OX=9606 GN=RAB39B PE=1 SV=1	M	E
>sp|P50225|ST1A1_HUMAN Sulfotransferase 1A1 OS=Homo sapiens OX=9606 GN=SULT1A1 PE=1 SV=3	M	E
>sp|Q96PX9|PKH4B_HUMAN Pleckstrin homology domain-containing family G member 4B OS=Homo sapiens OX=9606 GN=PLEKHG4B PE=1 SV=4	M	E
>sp|Q8TD55|PKHO2_HUMAN Pleckstrin homology domain-containing family O member 2 OS=Homo sapiens OX=9606 GN=PLEKHO2 PE=1 SV=1	M	E
>sp|O94761|RECQ4_HUMAN ATP-dependent DNA helicase Q4 OS=Homo sapiens OX=9606 GN=RECQL4 PE=1 SV=2	M	E
>sp|Q7Z444|RASE_HUMAN GTPase ERas OS=Homo sapiens OX=9606 GN=ERAS PE=1 SV=1	M	E
>sp|P40937|RFC5_HUMAN Replication factor C subunit 5 OS=Homo sapiens OX=9606 GN=RFC5 PE=1 SV=1	M	E
>sp|Q0P670|SPEM2_HUMAN Uncharacterized protein SPEM2 OS=Homo sapiens OX=9606 GN=SPEM2 PE=2 SV=2	M	E
>sp|Q13043|STK4_HUMAN Serine/threonine-protein kinase 4 OS=Homo sapiens OX=9606 GN=STK4 PE=1 SV=2	M	E
>sp|Q9UKL6|PPCT_HUMAN Phosphatidylcholine transfer protein OS=Homo sapiens OX=9606 GN=PCTP PE=1 SV=1	M	E
>sp|P49643|PRI2_HUMAN DNA primase large subunit OS=Homo sapiens OX=9606 GN=PRIM2 PE=1 SV=2	M	E
>sp|A6NKC9|SH2D7_HUMAN SH2 domain-containing protein 7 OS=Homo sapiens OX=9606 GN=SH2D7 PE=4 SV=2	M	E
>sp|P02549|SPTA1_HUMAN Spectrin alpha chain, erythrocytic 1 OS=Homo sapiens OX=9606 GN=SPTA1 PE=1 SV=5	M	E
>sp|Q8NHA8|OR1FC_HUMAN Olfactory receptor 1F12 OS=Homo sapiens OX=9606 GN=OR1F12 PE=3 SV=1	M	E
>sp|Q14442|PIGH_HUMAN Phosphatidylinositol N-acetylglucosaminyltransferase subunit H OS=Homo sapiens OX=9606 GN=PIGH PE=1 SV=1	M	E
>sp|Q9NYT0|PLEK2_HUMAN Pleckstrin-2 OS=Homo sapiens OX=9606 GN=PLEK2 PE=1 SV=1	M	E
>sp|Q8TCW9|PKR1_HUMAN Prokineticin receptor 1 OS=Homo sapiens OX=9606 GN=PROKR1 PE=1 SV=1	M	E
>sp|P0DPB6|RPAC2_HUMAN DNA-directed RNA polymerases I and III subunit RPAC2 OS=Homo sapiens OX=9606 GN=POLR1D PE=1 SV=1	M	E
>sp|O95006|OR2F2_HUMAN Olfactory receptor 2F2 OS=Homo sapiens OX=9606 GN=OR2F2 PE=2 SV=1	M	E
>sp|Q6IF99|O10K2_HUMAN Olfactory receptor 10K2 OS=Homo sapiens OX=9606 GN=OR10K2 PE=3 SV=1	M	E
>sp|O43613|OX1R_HUMAN Orexin receptor type 1 OS=Homo sapiens OX=9606 GN=HCRTR1 PE=1 SV=2	M	E
>sp|Q8NGR5|OR1L4_HUMAN Olfactory receptor 1L4 OS=Homo sapiens OX=9606 GN=OR1L4 PE=3 SV=1	M	E
>sp|A1A4G5|LNP1_HUMAN Leukemia NUP98 fusion partner 1 OS=Homo sapiens OX=9606 GN=LNP1 PE=2 SV=1	M	E
>sp|Q8IWI9|MGAP_HUMAN MAX gene-associated protein OS=Homo sapiens OX=9606 GN=MGA PE=1 SV=4	M	E
>sp|Q6DT37|MRCKG_HUMAN Serine/threonine-protein kinase MRCK gamma OS=Homo sapiens OX=9606 GN=CDC42BPG PE=1 SV=2	M	E
>sp|Q96JA4|M4A14_HUMAN Membrane-spanning 4-domains subfamily A member 14 OS=Homo sapiens OX=9606 GN=MS4A14 PE=1 SV=2	M	E
>sp|Q96RA2|OR7D2_HUMAN Olfactory receptor 7D2 OS=Homo sapiens OX=9606 GN=OR7D2 PE=1 SV=2	M	E
>sp|O76099|OR7C1_HUMAN Olfactory receptor 7C1 OS=Homo sapiens OX=9606 GN=OR7C1 PE=2 SV=1	M	E
>sp|P55771|PAX9_HUMAN Paired box protein Pax-9 OS=Homo sapiens OX=9606 GN=PAX9 PE=1 SV=3	M	E
>sp|Q9BQI7|PSD2_HUMAN PH and SEC7 domain-containing protein 2 OS=Homo sapiens OX=9606 GN=PSD2 PE=2 SV=3	M	E
>sp|P98175|RBM10_HUMAN RNA-binding protein 10 OS=Homo sapiens OX=9606 GN=RBM10 PE=1 SV=3	M	E
>sp|P46734|MP2K3_HUMAN Dual specificity mitogen-activated protein kinase kinase 3 OS=Homo sapiens OX=9606 GN=MAP2K3 PE=1 SV=2	M	E
>sp|Q9Y216|MTMR7_HUMAN Myotubularin-related protein 7 OS=Homo sapiens OX=9606 GN=MTMR7 PE=1 SV=3	M	E
>sp|Q96F24|NRBF2_HUMAN Nuclear receptor-binding factor 2 OS=Homo sapiens OX=9606 GN=NRBF2 PE=1 SV=1	M	E
>sp|Q13287|NMI_HUMAN N-myc-interactor OS=Homo sapiens OX=9606 GN=NMI PE=1 SV=2	M	E
>sp|Q96H35|RBM18_HUMAN Probable RNA-binding protein 18 OS=Homo sapiens OX=9606 GN=RBM18 PE=2 SV=1	M	E
>sp|Q96MC5|MERB1_HUMAN bMERB domain-containing protein 1 OS=Homo sapiens OX=9606 GN=BMERB1 PE=1 SV=1	M	E
>sp|Q9GZK7|O11A1_HUMAN Olfactory receptor 11A1 OS=Homo sapiens OX=9606 GN=OR11A1 PE=2 SV=1	M	E
>sp|Q8NGI6|OR4DA_HUMAN Olfactory receptor 4D10 OS=Homo sapiens OX=9606 GN=OR4D10 PE=2 SV=1	M	E
>sp|Q5TZ20|OR2G6_HUMAN Olfactory receptor 2G6 OS=Homo sapiens OX=9606 GN=OR2G6 PE=1 SV=1	M	E
>sp|Q9Y5Y5|PEX16_HUMAN Peroxisomal membrane protein PEX16 OS=Homo sapiens OX=9606 GN=PEX16 PE=1 SV=2	M	E
>sp|Q92561|PHYIP_HUMAN Phytanoyl-CoA hydroxylase-interacting protein OS=Homo sapiens OX=9606 GN=PHYHIP PE=1 SV=1	M	E
>sp|Q96BD5|PF21A_HUMAN PHD finger protein 21A OS=Homo sapiens OX=9606 GN=PHF21A PE=1 SV=1	M	E
>sp|Q06203|PUR1_HUMAN Amidophosphoribosyltransferase OS=Homo sapiens OX=9606 GN=PPAT PE=1 SV=1	M	E
>sp|P43378|PTN9_HUMAN Tyrosine-protein phosphatase non-receptor type 9 OS=Homo sapiens OX=9606 GN=PTPN9 PE=1 SV=1	M	E
>sp|Q9NYZ2|MFRN1_HUMAN Mitoferrin-1 OS=Homo sapiens OX=9606 GN=SLC25A37 PE=1 SV=2	M	E
>sp|P23511|NFYA_HUMAN Nuclear transcription factor Y subunit alpha OS=Homo sapiens OX=9606 GN=NFYA PE=1 SV=2	M	E
>sp|P61326|MGN_HUMAN Protein mago nashi homolog OS=Homo sapiens OX=9606 GN=MAGOH PE=1 SV=1	M	E
>sp|P54278|PMS2_HUMAN Mismatch repair endonuclease PMS2 OS=Homo sapiens OX=9606 GN=PMS2 PE=1 SV=2	M	E
>sp|P43686|PRS6B_HUMAN 26S proteasome regulatory subunit 6B OS=Homo sapiens OX=9606 GN=PSMC4 PE=1 SV=2	M	E
>sp|Q9H2I8|LRMDA_HUMAN Leucine-rich melanocyte differentiation-associated protein OS=Homo sapiens OX=9606 GN=LRMDA PE=1 SV=1	M	E
>sp|Q9UNW9|NOVA2_HUMAN RNA-binding protein Nova-2 OS=Homo sapiens OX=9606 GN=NOVA2 PE=1 SV=1	M	E
>sp|Q13946|PDE7A_HUMAN High affinity cAMP-specific 3',5'-cyclic phosphodiesterase 7A OS=Homo sapiens OX=9606 GN=PDE7A PE=1 SV=2	M	E
>sp|P14923|PLAK_HUMAN Junction plakoglobin OS=Homo sapiens OX=9606 GN=JUP PE=1 SV=3	M	E
>sp|Q96CX6|LRC58_HUMAN Leucine-rich repeat-containing protein 58 OS=Homo sapiens OX=9606 GN=LRRC58 PE=1 SV=2	M	E
>sp|Q8NGF6|O10W1_HUMAN Olfactory receptor 10W1 OS=Homo sapiens OX=9606 GN=OR10W1 PE=2 SV=1	M	E
>sp|Q8N6M0|OTU6B_HUMAN Deubiquitinase OTUD6B OS=Homo sapiens OX=9606 GN=OTUD6B PE=1 SV=1	M	E
>sp|Q01968|OCRL_HUMAN Inositol polyphosphate 5-phosphatase OCRL OS=Homo sapiens OX=9606 GN=OCRL PE=1 SV=3	M	E
>sp|P27815|PDE4A_HUMAN cAMP-specific 3',5'-cyclic phosphodiesterase 4A OS=Homo sapiens OX=9606 GN=PDE4A PE=1 SV=3	M	E
>sp|Q93015|NAA80_HUMAN N-alpha-acetyltransferase 80 OS=Homo sapiens OX=9606 GN=NAA80 PE=1 SV=2	M	E
>sp|O96028|NSD2_HUMAN Histone-lysine N-methyltransferase NSD2 OS=Homo sapiens OX=9606 GN=NSD2 PE=1 SV=1	M	E
>sp|Q16656|NRF1_HUMAN Nuclear respiratory factor 1 OS=Homo sapiens OX=9606 GN=NRF1 PE=1 SV=1	M	E
>sp|Q96HA8|NTAQ1_HUMAN Protein N-terminal glutamine amidohydrolase OS=Homo sapiens OX=9606 GN=NTAQ1 PE=1 SV=2	M	E
>sp|Q8NC74|RB8NL_HUMAN RBBP8 N-terminal-like protein OS=Homo sapiens OX=9606 GN=RBBP8NL PE=1 SV=3	M	E
>sp|Q9H8X2|IPPK_HUMAN Inositol-pentakisphosphate 2-kinase OS=Homo sapiens OX=9606 GN=IPPK PE=1 SV=1	M	E
>sp|O60268|K0513_HUMAN Uncharacterized protein KIAA0513 OS=Homo sapiens OX=9606 GN=KIAA0513 PE=1 SV=1	M	E
>sp|Q05469|LIPS_HUMAN Hormone-sensitive lipase OS=Homo sapiens OX=9606 GN=LIPE PE=1 SV=4	M	E
>sp|Q96PY6|NEK1_HUMAN Serine/threonine-protein kinase Nek1 OS=Homo sapiens OX=9606 GN=NEK1 PE=1 SV=2	M	E
>sp|Q8WU10|PYRD1_HUMAN Pyridine nucleotide-disulfide oxidoreductase domain-containing protein 1 OS=Homo sapiens OX=9606 GN=PYROXD1 PE=1 SV=1	M	E
>sp|Q8IZS5|OFCC1_HUMAN Orofacial cleft 1 candidate gene 1 protein OS=Homo sapiens OX=9606 GN=OFCC1 PE=1 SV=1	M	E
>sp|Q8NGL7|OR4P4_HUMAN Olfactory receptor 4P4 OS=Homo sapiens OX=9606 GN=OR4P4 PE=3 SV=1	M	E
>sp|O95453|PARN_HUMAN Poly(A)-specific ribonuclease PARN OS=Homo sapiens OX=9606 GN=PARN PE=1 SV=1	M	E
>sp|Q7Z417|NUFP2_HUMAN Nuclear fragile X mental retardation-interacting protein 2 OS=Homo sapiens OX=9606 GN=NUFIP2 PE=1 SV=1	M	E
>sp|P04049|RAF1_HUMAN RAF proto-oncogene serine/threonine-protein kinase OS=Homo sapiens OX=9606 GN=RAF1 PE=1 SV=1	M	E
>sp|Q9NSQ0|RRP7B_HUMAN Putative ribosomal RNA-processing protein 7 homolog B OS=Homo sapiens OX=9606 GN=RRP7BP PE=5 SV=1	M	E
>sp|Q9H093|NUAK2_HUMAN NUAK family SNF1-like kinase 2 OS=Homo sapiens OX=9606 GN=NUAK2 PE=1 SV=1	M	E
>sp|Q15622|OR7A5_HUMAN Olfactory receptor 7A5 OS=Homo sapiens OX=9606 GN=OR7A5 PE=2 SV=2	M	E
>sp|P00491|PNPH_HUMAN Purine nucleoside phosphorylase OS=Homo sapiens OX=9606 GN=PNP PE=1 SV=2	M	E
>sp|A0A1B0GWB2|PRT1B_HUMAN Proline rich transmembrane protein 1B OS=Homo sapiens OX=9606 GN=PRRT1B PE=3 SV=1	M	E
>sp|Q5H9M0|PWP3B_HUMAN PWWP domain-containing DNA repair factor 3B OS=Homo sapiens OX=9606 GN=PWWP3B PE=2 SV=1	M	E
>sp|Q8IZ41|RASEF_HUMAN Ras and EF-hand domain-containing protein OS=Homo sapiens OX=9606 GN=RASEF PE=1 SV=1	M	E
>sp|Q8N122|RPTOR_HUMAN Regulatory-associated protein of mTOR OS=Homo sapiens OX=9606 GN=RPTOR PE=1 SV=1	M	E
>sp|O60412|OR7C2_HUMAN Olfactory receptor 7C2 OS=Homo sapiens OX=9606 GN=OR7C2 PE=1 SV=4	M	E
>sp|Q9BUL9|RPP25_HUMAN Ribonuclease P protein subunit p25 OS=Homo sapiens OX=9606 GN=RPP25 PE=1 SV=1	M	E
>sp|Q86YW0|PLCZ1_HUMAN 1-phosphatidylinositol 4,5-bisphosphate phosphodiesterase zeta-1 OS=Homo sapiens OX=9606 GN=PLCZ1 PE=1 SV=1	M	E
>sp|Q8N264|RHG24_HUMAN Rho GTPase-activating protein 24 OS=Homo sapiens OX=9606 GN=ARHGAP24 PE=1 SV=2	M	E
>sp|P08567|PLEK_HUMAN Pleckstrin OS=Homo sapiens OX=9606 GN=PLEK PE=1 SV=3	M	E
>sp|Q9NPQ8|RIC8A_HUMAN Synembryn-A OS=Homo sapiens OX=9606 GN=RIC8A PE=1 SV=3	M	E
>sp|O15226|NKRF_HUMAN NF-kappa-B-repressing factor OS=Homo sapiens OX=9606 GN=NKRF PE=1 SV=2	M	E
>sp|Q8NH72|OR4C6_HUMAN Olfactory receptor 4C6 OS=Homo sapiens OX=9606 GN=OR4C6 PE=2 SV=1	M	E
>sp|Q15124|PGM5_HUMAN Phosphoglucomutase-like protein 5 OS=Homo sapiens OX=9606 GN=PGM5 PE=1 SV=2	M	E
>sp|P20941|PHOS_HUMAN Phosducin OS=Homo sapiens OX=9606 GN=PDC PE=1 SV=1	M	E
>sp|Q8TCU6|PREX1_HUMAN Phosphatidylinositol 3,4,5-trisphosphate-dependent Rac exchanger 1 protein OS=Homo sapiens OX=9606 GN=PREX1 PE=1 SV=3	M	E
>sp|P86479|PR20C_HUMAN Proline-rich protein 20C OS=Homo sapiens OX=9606 GN=PRR20C PE=1 SV=1	M	E
>sp|O75360|PROP1_HUMAN Homeobox protein prophet of Pit-1 OS=Homo sapiens OX=9606 GN=PROP1 PE=1 SV=2	M	E
>sp|A0A1B0GWK0|PVLEF_HUMAN Parvalbumin-like EF-hand-containing protein OS=Homo sapiens OX=9606 GN=PVALEF PE=3 SV=1	M	E
>sp|Q96LR2|LURA1_HUMAN Leucine rich adaptor protein 1 OS=Homo sapiens OX=9606 GN=LURAP1 PE=1 SV=1	M	E
>sp|Q9Y4U1|MMAC_HUMAN Cyanocobalamin reductase / alkylcobalamin dealkylase OS=Homo sapiens OX=9606 GN=MMACHC PE=1 SV=3	M	E
>sp|A0A3B3IT52|MSD5_HUMAN Putative uncharacterized protein MSANTD5 OS=Homo sapiens OX=9606 GN=MSANTD5 PE=5 SV=1	M	E
>sp|Q8N987|NECA1_HUMAN N-terminal EF-hand calcium-binding protein 1 OS=Homo sapiens OX=9606 GN=NECAB1 PE=1 SV=1	M	E
>sp|Q9H4M7|PKHA4_HUMAN Pleckstrin homology domain-containing family A member 4 OS=Homo sapiens OX=9606 GN=PLEKHA4 PE=1 SV=2	M	E
>sp|Q9NYI0|PSD3_HUMAN PH and SEC7 domain-containing protein 3 OS=Homo sapiens OX=9606 GN=PSD3 PE=1 SV=2	M	E
>sp|A7KAX9|RHG32_HUMAN Rho GTPase-activating protein 32 OS=Homo sapiens OX=9606 GN=ARHGAP32 PE=1 SV=1	M	E
>sp|Q9ULJ1|ODF2L_HUMAN Protein BCAP OS=Homo sapiens OX=9606 GN=ODF2L PE=2 SV=2	M	E
>sp|O76074|PDE5A_HUMAN cGMP-specific 3',5'-cyclic phosphodiesterase OS=Homo sapiens OX=9606 GN=PDE5A PE=1 SV=2	M	E
>sp|P26678|PPLA_HUMAN Cardiac phospholamban OS=Homo sapiens OX=9606 GN=PLN PE=1 SV=1	M	E
>sp|Q63HN8|RN213_HUMAN E3 ubiquitin-protein ligase RNF213 OS=Homo sapiens OX=9606 GN=RNF213 PE=1 SV=3	M	E
>sp|Q8NGC4|O10G3_HUMAN Olfactory receptor 10G3 OS=Homo sapiens OX=9606 GN=OR10G3 PE=3 SV=1	M	E
>sp|Q8NG98|OR7D4_HUMAN Olfactory receptor 7D4 OS=Homo sapiens OX=9606 GN=OR7D4 PE=1 SV=1	M	E
>sp|Q8NH94|OR1L1_HUMAN Olfactory receptor 1L1 OS=Homo sapiens OX=9606 GN=OR1L1 PE=3 SV=3	M	E
>sp|P86481|PR20B_HUMAN Proline-rich protein 20B OS=Homo sapiens OX=9606 GN=PRR20B PE=3 SV=1	M	E
>sp|P30559|OXYR_HUMAN Oxytocin receptor OS=Homo sapiens OX=9606 GN=OXTR PE=1 SV=2	M	E
>sp|Q8IXE1|OR4N5_HUMAN Olfactory receptor 4N5 OS=Homo sapiens OX=9606 GN=OR4N5 PE=3 SV=1	M	E
>sp|Q8NH80|O10D3_HUMAN Putative olfactory receptor 10D3 OS=Homo sapiens OX=9606 GN=OR10D3 PE=5 SV=1	M	E
>sp|Q9BYE7|PCGF6_HUMAN Polycomb group RING finger protein 6 OS=Homo sapiens OX=9606 GN=PCGF6 PE=1 SV=2	M	E
>sp|Q9HBE1|PATZ1_HUMAN POZ-, AT hook-, and zinc finger-containing protein 1 OS=Homo sapiens OX=9606 GN=PATZ1 PE=1 SV=1	M	E
>sp|Q8WWB5|PIHD2_HUMAN PIH1 domain-containing protein 2 OS=Homo sapiens OX=9606 GN=PIH1D2 PE=1 SV=1	M	E
>sp|Q99697|PITX2_HUMAN Pituitary homeobox 2 OS=Homo sapiens OX=9606 GN=PITX2 PE=1 SV=2	M	E
>sp|O75364|PITX3_HUMAN Pituitary homeobox 3 OS=Homo sapiens OX=9606 GN=PITX3 PE=1 SV=1	M	E
>sp|Q03181|PPARD_HUMAN Peroxisome proliferator-activated receptor delta OS=Homo sapiens OX=9606 GN=PPARD PE=1 SV=1	M	E
>sp|Q6NUR6|R216L_HUMAN Putative protein RNF216-like OS=Homo sapiens OX=9606 GN=RNF216P1 PE=5 SV=2	M	E
>sp|Q6DN14|MCTP1_HUMAN Multiple C2 and transmembrane domain-containing protein 1 OS=Homo sapiens OX=9606 GN=MCTP1 PE=2 SV=2	M	E
>sp|P50222|MEOX2_HUMAN Homeobox protein MOX-2 OS=Homo sapiens OX=9606 GN=MEOX2 PE=1 SV=2	M	E
>sp|Q8IWE5|PKHM2_HUMAN Pleckstrin homology domain-containing family M member 2 OS=Homo sapiens OX=9606 GN=PLEKHM2 PE=1 SV=2	M	E
>sp|P86496|PR20A_HUMAN Proline-rich protein 20A OS=Homo sapiens OX=9606 GN=PRR20A PE=2 SV=1	M	E
>sp|Q70E73|RAPH1_HUMAN Ras-associated and pleckstrin homology domains-containing protein 1 OS=Homo sapiens OX=9606 GN=RAPH1 PE=1 SV=3	M	E
>sp|Q96NA2|RILP_HUMAN Rab-interacting lysosomal protein OS=Homo sapiens OX=9606 GN=RILP PE=1 SV=1	M	E
>sp|Q9H426|RIMS4_HUMAN Regulating synaptic membrane exocytosis protein 4 OS=Homo sapiens OX=9606 GN=RIMS4 PE=1 SV=3	M	E
>sp|Q96R67|OR4CC_HUMAN Olfactory receptor 4C12 OS=Homo sapiens OX=9606 GN=OR4C12 PE=2 SV=2	M	E
>sp|Q9NXJ5|PGPI_HUMAN Pyroglutamyl-peptidase 1 OS=Homo sapiens OX=9606 GN=PGPEP1 PE=1 SV=1	M	E
>sp|O75832|PSD10_HUMAN 26S proteasome non-ATPase regulatory subunit 10 OS=Homo sapiens OX=9606 GN=PSMD10 PE=1 SV=1	M	E
>sp|O14593|RFXK_HUMAN DNA-binding protein RFXANK OS=Homo sapiens OX=9606 GN=RFXANK PE=1 SV=2	M	E
>sp|Q8NGS0|OR1N1_HUMAN Olfactory receptor 1N1 OS=Homo sapiens OX=9606 GN=OR1N1 PE=3 SV=1	M	E
>sp|Q8NFH3|NUP43_HUMAN Nucleoporin Nup43 OS=Homo sapiens OX=9606 GN=NUP43 PE=1 SV=1	M	E
>sp|Q15077|P2RY6_HUMAN P2Y purinoceptor 6 OS=Homo sapiens OX=9606 GN=P2RY6 PE=1 SV=1	M	E
>sp|Q6QHF9|PAOX_HUMAN Peroxisomal N(1)-acetyl-spermine/spermidine oxidase OS=Homo sapiens OX=9606 GN=PAOX PE=1 SV=4	M	E
>sp|Q9H8K7|PAAT_HUMAN ATPase PAAT OS=Homo sapiens OX=9606 GN=PAAT PE=1 SV=2	M	E
>sp|Q5T6S3|PHF19_HUMAN PHD finger protein 19 OS=Homo sapiens OX=9606 GN=PHF19 PE=1 SV=1	M	E
>sp|Q8N7P1|PLD5_HUMAN Inactive phospholipase D5 OS=Homo sapiens OX=9606 GN=PLD5 PE=2 SV=2	M	E
>sp|Q9HB20|PKHA3_HUMAN Pleckstrin homology domain-containing family A member 3 OS=Homo sapiens OX=9606 GN=PLEKHA3 PE=1 SV=2	M	E
>sp|Q9H061|T126A_HUMAN Transmembrane protein 126A OS=Homo sapiens OX=9606 GN=TMEM126A PE=1 SV=1	M	E
>sp|Q9HA65|TBC17_HUMAN TBC1 domain family member 17 OS=Homo sapiens OX=9606 GN=TBC1D17 PE=1 SV=2	M	E
>sp|A2RU30|TESP1_HUMAN Protein TESPA1 OS=Homo sapiens OX=9606 GN=TESPA1 PE=1 SV=2	M	E
>sp|Q05209|PTN12_HUMAN Tyrosine-protein phosphatase non-receptor type 12 OS=Homo sapiens OX=9606 GN=PTPN12 PE=1 SV=3	M	E
>sp|Q6PGN9|PSRC1_HUMAN Proline/serine-rich coiled-coil protein 1 OS=Homo sapiens OX=9606 GN=PSRC1 PE=1 SV=1	M	E
>sp|O75575|RPC9_HUMAN DNA-directed RNA polymerase III subunit RPC9 OS=Homo sapiens OX=9606 GN=CRCP PE=1 SV=1	M	E
>sp|Q6ZR62|RTL4_HUMAN Retrotransposon Gag-like protein 4 OS=Homo sapiens OX=9606 GN=RTL4 PE=1 SV=2	M	E
>sp|Q8IZC4|RTKN2_HUMAN Rhotekin-2 OS=Homo sapiens OX=9606 GN=RTKN2 PE=2 SV=1	M	E
>sp|Q9Y343|SNX24_HUMAN Sorting nexin-24 OS=Homo sapiens OX=9606 GN=SNX24 PE=1 SV=1	M	E
>sp|Q15468|STIL_HUMAN SCL-interrupting locus protein OS=Homo sapiens OX=9606 GN=STIL PE=1 SV=2	M	E
>sp|Q96MV1|TLCD4_HUMAN TLC domain-containing protein 4 OS=Homo sapiens OX=9606 GN=TLCD4 PE=1 SV=1	M	E
>sp|O43930|PRKY_HUMAN Putative serine/threonine-protein kinase PRKY OS=Homo sapiens OX=9606 GN=PRKY PE=5 SV=1	M	E
>sp|Q8N8Z3|PRR26_HUMAN Putative uncharacterized protein DIP2C-AS1 OS=Homo sapiens OX=9606 GN=DIP2C-AS1 PE=2 SV=1	M	E
>sp|P10155|RO60_HUMAN 60 kDa SS-A/Ro ribonucleoprotein OS=Homo sapiens OX=9606 GN=RO60 PE=1 SV=2	M	E
>sp|Q9Y6R1|S4A4_HUMAN Electrogenic sodium bicarbonate cotransporter 1 OS=Homo sapiens OX=9606 GN=SLC4A4 PE=1 SV=1	M	E
>sp|Q5MJ08|SPXN4_HUMAN Sperm protein associated with the nucleus on the X chromosome N4 OS=Homo sapiens OX=9606 GN=SPANXN4 PE=3 SV=1	M	E
>sp|Q99932|SPAG8_HUMAN Sperm-associated antigen 8 OS=Homo sapiens OX=9606 GN=SPAG8 PE=1 SV=3	M	E
>sp|Q9NYY3|PLK2_HUMAN Serine/threonine-protein kinase PLK2 OS=Homo sapiens OX=9606 GN=PLK2 PE=1 SV=3	M	E
>sp|Q14651|PLSI_HUMAN Plastin-1 OS=Homo sapiens OX=9606 GN=PLS1 PE=1 SV=2	M	E
>sp|Q9NYK5|RM39_HUMAN 39S ribosomal protein L39, mitochondrial OS=Homo sapiens OX=9606 GN=MRPL39 PE=1 SV=3	M	E
>sp|O15446|RPA34_HUMAN DNA-directed RNA polymerase I subunit RPA34 OS=Homo sapiens OX=9606 GN=POLR1G PE=1 SV=1	M	E
>sp|Q8WW01|SEN15_HUMAN tRNA-splicing endonuclease subunit Sen15 OS=Homo sapiens OX=9606 GN=TSEN15 PE=1 SV=1	M	E
>sp|Q9BRV3|SWET1_HUMAN Sugar transporter SWEET1 OS=Homo sapiens OX=9606 GN=SLC50A1 PE=1 SV=1	M	E
>sp|Q5TAX3|TUT4_HUMAN Terminal uridylyltransferase 4 OS=Homo sapiens OX=9606 GN=TUT4 PE=1 SV=3	M	E
>sp|Q86UD7|TBC26_HUMAN TBC1 domain family member 26 OS=Homo sapiens OX=9606 GN=TBC1D26 PE=2 SV=3	M	E
>sp|P22626|ROA2_HUMAN Heterogeneous nuclear ribonucleoproteins A2/B1 OS=Homo sapiens OX=9606 GN=HNRNPA2B1 PE=1 SV=2	M	E
>sp|A0A1B0GVT2|SIM36_HUMAN Small integral membrane protein 36 OS=Homo sapiens OX=9606 GN=SMIM36 PE=3 SV=1	M	E
>sp|Q01064|PDE1B_HUMAN Calcium/calmodulin-dependent 3',5'-cyclic nucleotide phosphodiesterase 1B OS=Homo sapiens OX=9606 GN=PDE1B PE=1 SV=2	M	E
>sp|Q15397|PUM3_HUMAN Pumilio homolog 3 OS=Homo sapiens OX=9606 GN=PUM3 PE=1 SV=3	M	E
>sp|Q9UHE8|STEA1_HUMAN Metalloreductase STEAP1 OS=Homo sapiens OX=9606 GN=STEAP1 PE=1 SV=1	M	E
>sp|P0DPB5|RPC22_HUMAN Protein POLR1D, isoform 2 OS=Homo sapiens OX=9606 GN=POLR1D PE=1 SV=1	M	E
>sp|B4DYI2|S31C2_HUMAN Putative spermatogenesis-associated protein 31C2 OS=Homo sapiens OX=9606 GN=SPATA31C2 PE=5 SV=2	M	E
>sp|Q9H7N4|SFR19_HUMAN Splicing factor, arginine/serine-rich 19 OS=Homo sapiens OX=9606 GN=SCAF1 PE=1 SV=3	M	E
>sp|Q6IEG0|SNR48_HUMAN U11/U12 small nuclear ribonucleoprotein 48 kDa protein OS=Homo sapiens OX=9606 GN=SNRNP48 PE=1 SV=2	M	E
>sp|Q14997|PSME4_HUMAN Proteasome activator complex subunit 4 OS=Homo sapiens OX=9606 GN=PSME4 PE=1 SV=2	M	E
>sp|P52198|RND2_HUMAN Rho-related GTP-binding protein RhoN OS=Homo sapiens OX=9606 GN=RND2 PE=1 SV=2	M	E
>sp|P0C7P3|SLN14_HUMAN Protein SLFN14 OS=Homo sapiens OX=9606 GN=SLFN14 PE=1 SV=2	M	E
>sp|Q96SB4|SRPK1_HUMAN SRSF protein kinase 1 OS=Homo sapiens OX=9606 GN=SRPK1 PE=1 SV=2	M	E
>sp|Q8WUJ0|STYX_HUMAN Serine/threonine/tyrosine-interacting protein OS=Homo sapiens OX=9606 GN=STYX PE=1 SV=1	M	E
>sp|Q9NWK9|BCD1_HUMAN Box C/D snoRNA protein 1 OS=Homo sapiens OX=9606 GN=ZNHIT6 PE=1 SV=1	M	E
>sp|Q96LS8|CB048_HUMAN Putative uncharacterized protein C2orf48 OS=Homo sapiens OX=9606 GN=C2orf48 PE=5 SV=1	M	E
>sp|Q8N5S3|CB073_HUMAN Uncharacterized protein C2orf73 OS=Homo sapiens OX=9606 GN=C2orf73 PE=2 SV=3	M	E
>sp|Q9NS85|CAH10_HUMAN Carbonic anhydrase-related protein 10 OS=Homo sapiens OX=9606 GN=CA10 PE=2 SV=1	M	E
>sp|Q9BV19|CA050_HUMAN Uncharacterized protein C1orf50 OS=Homo sapiens OX=9606 GN=C1orf50 PE=1 SV=2	M	E
>sp|Q5I0X4|CF226_HUMAN Uncharacterized protein C6orf226 OS=Homo sapiens OX=9606 GN=C6orf226 PE=1 SV=1	M	E
>sp|Q9NX76|CKLF6_HUMAN CKLF-like MARVEL transmembrane domain-containing protein 6 OS=Homo sapiens OX=9606 GN=CMTM6 PE=1 SV=1	M	E
>sp|Q14CZ0|CP072_HUMAN UPF0472 protein C16orf72 OS=Homo sapiens OX=9606 GN=C16orf72 PE=1 SV=1	M	E
>sp|Q93084|AT2A3_HUMAN Sarcoplasmic/endoplasmic reticulum calcium ATPase 3 OS=Homo sapiens OX=9606 GN=ATP2A3 PE=1 SV=3	M	E
>sp|Q9H3F6|BACD3_HUMAN BTB/POZ domain-containing adapter for CUL3-mediated RhoA degradation protein 3 OS=Homo sapiens OX=9606 GN=KCTD10 PE=1 SV=1	M	E
>sp|Q8NFJ8|BHE22_HUMAN Class E basic helix-loop-helix protein 22 OS=Homo sapiens OX=9606 GN=BHLHE22 PE=2 SV=1	M	E
>sp|Q9H2J1|CI037_HUMAN Uncharacterized protein ARRDC1-AS1 OS=Homo sapiens OX=9606 GN=ARRDC1-AS1 PE=2 SV=2	M	E
>sp|Q7Z460|CLAP1_HUMAN CLIP-associating protein 1 OS=Homo sapiens OX=9606 GN=CLASP1 PE=1 SV=1	M	E
>sp|Q9BQD7|ANKMT_HUMAN Adenine nucleotide translocase lysine N-methyltransferase OS=Homo sapiens OX=9606 GN=ANTKMT PE=1 SV=1	M	E
>sp|Q9UMX3|BOK_HUMAN Bcl-2-related ovarian killer protein OS=Homo sapiens OX=9606 GN=BOK PE=1 SV=1	M	E
>sp|Q14457|BECN1_HUMAN Beclin-1 OS=Homo sapiens OX=9606 GN=BECN1 PE=1 SV=2	M	E
>sp|Q96HB5|CC120_HUMAN Coiled-coil domain-containing protein 120 OS=Homo sapiens OX=9606 GN=CCDC120 PE=1 SV=1	M	E
>sp|Q9BSQ5|CCM2_HUMAN Cerebral cavernous malformations 2 protein OS=Homo sapiens OX=9606 GN=CCM2 PE=1 SV=1	M	E
>sp|Q96LC9|BMF_HUMAN Bcl-2-modifying factor OS=Homo sapiens OX=9606 GN=BMF PE=1 SV=1	M	E
>sp|Q13137|CACO2_HUMAN Calcium-binding and coiled-coil domain-containing protein 2 OS=Homo sapiens OX=9606 GN=CALCOCO2 PE=1 SV=1	M	E
>sp|Q96NF6|CH049_HUMAN Putative uncharacterized protein C8orf49 OS=Homo sapiens OX=9606 GN=C8orf49 PE=2 SV=1	M	E
>sp|O00311|CDC7_HUMAN Cell division cycle 7-related protein kinase OS=Homo sapiens OX=9606 GN=CDC7 PE=1 SV=1	M	E
>sp|Q8N1B3|CCNQ_HUMAN Cyclin-Q OS=Homo sapiens OX=9606 GN=CCNQ PE=1 SV=2	M	E
>sp|A8MT69|CENPX_HUMAN Centromere protein X OS=Homo sapiens OX=9606 GN=CENPX PE=1 SV=1	M	E
>sp|Q96MT8|CEP63_HUMAN Centrosomal protein of 63 kDa OS=Homo sapiens OX=9606 GN=CEP63 PE=1 SV=1	M	E
>sp|Q9NWW5|CLN6_HUMAN Ceroid-lipofuscinosis neuronal protein 6 OS=Homo sapiens OX=9606 GN=CLN6 PE=1 SV=1	M	E
>sp|Q6UWZ7|ABRX1_HUMAN BRCA1-A complex subunit Abraxas 1 OS=Homo sapiens OX=9606 GN=ABRAXAS1 PE=1 SV=2	M	E
>sp|Q9BTT0|AN32E_HUMAN Acidic leucine-rich nuclear phosphoprotein 32 family member E OS=Homo sapiens OX=9606 GN=ANP32E PE=1 SV=1	M	E
>sp|Q9HBH7|BEX1_HUMAN Protein BEX1 OS=Homo sapiens OX=9606 GN=BEX1 PE=1 SV=2	M	E
>sp|Q9NUP1|BL1S4_HUMAN Biogenesis of lysosome-related organelles complex 1 subunit 4 OS=Homo sapiens OX=9606 GN=BLOC1S4 PE=1 SV=1	M	E
>sp|Q5VYM1|CI131_HUMAN Uncharacterized protein C9orf131 OS=Homo sapiens OX=9606 GN=C9orf131 PE=2 SV=3	M	E
>sp|Q969H4|CNKR1_HUMAN Connector enhancer of kinase suppressor of ras 1 OS=Homo sapiens OX=9606 GN=CNKSR1 PE=1 SV=1	M	E
>sp|P10398|ARAF_HUMAN Serine/threonine-protein kinase A-Raf OS=Homo sapiens OX=9606 GN=ARAF PE=1 SV=2	M	E
>sp|Q8NEF3|CC112_HUMAN Coiled-coil domain-containing protein 112 OS=Homo sapiens OX=9606 GN=CCDC112 PE=1 SV=2	M	E
>sp|Q2NKX9|CB068_HUMAN UPF0561 protein C2orf68 OS=Homo sapiens OX=9606 GN=C2orf68 PE=1 SV=1	M	E
>sp|Q16878|CDO1_HUMAN Cysteine dioxygenase type 1 OS=Homo sapiens OX=9606 GN=CDO1 PE=1 SV=2	M	E
>sp|Q9ULW3|ABT1_HUMAN Activator of basal transcription 1 OS=Homo sapiens OX=9606 GN=ABT1 PE=1 SV=1	M	E
>sp|P27348|1433T_HUMAN 14-3-3 protein theta OS=Homo sapiens OX=9606 GN=YWHAQ PE=1 SV=1	M	E
>sp|Q9UIF9|BAZ2A_HUMAN Bromodomain adjacent to zinc finger domain protein 2A OS=Homo sapiens OX=9606 GN=BAZ2A PE=1 SV=4	M	E
>sp|O14503|BHE40_HUMAN Class E basic helix-loop-helix protein 40 OS=Homo sapiens OX=9606 GN=BHLHE40 PE=1 SV=1	M	E
>sp|A6NC98|CC88B_HUMAN Coiled-coil domain-containing protein 88B OS=Homo sapiens OX=9606 GN=CCDC88B PE=1 SV=1	M	E
>sp|Q5H9J7|BEX5_HUMAN Protein BEX5 OS=Homo sapiens OX=9606 GN=BEX5 PE=1 SV=1	M	E
>sp|Q8N7W2|BEND7_HUMAN BEN domain-containing protein 7 OS=Homo sapiens OX=9606 GN=BEND7 PE=1 SV=2	M	E
>sp|P42771|CDN2A_HUMAN Cyclin-dependent kinase inhibitor 2A OS=Homo sapiens OX=9606 GN=CDKN2A PE=1 SV=2	M	E
>sp|Q9H211|CDT1_HUMAN DNA replication factor Cdt1 OS=Homo sapiens OX=9606 GN=CDT1 PE=1 SV=3	M	E
>sp|Q3ZCQ2|AX2R_HUMAN Annexin-2 receptor OS=Homo sapiens OX=9606 GN=ANXA2R PE=1 SV=2	M	E
>sp|O00257|CBX4_HUMAN E3 SUMO-protein ligase CBX4 OS=Homo sapiens OX=9606 GN=CBX4 PE=1 SV=3	M	E
>sp|P30281|CCND3_HUMAN G1/S-specific cyclin-D3 OS=Homo sapiens OX=9606 GN=CCND3 PE=1 SV=2	M	E
>sp|Q14865|ARI5B_HUMAN AT-rich interactive domain-containing protein 5B OS=Homo sapiens OX=9606 GN=ARID5B PE=1 SV=3	M	E
>sp|Q53S99|CB083_HUMAN Folate transporter-like protein C2orf83 OS=Homo sapiens OX=9606 GN=C2orf83 PE=1 SV=1	M	E
>sp|Q52MB2|CC184_HUMAN Coiled-coil domain-containing protein 184 OS=Homo sapiens OX=9606 GN=CCDC184 PE=1 SV=2	M	E
>sp|O60563|CCNT1_HUMAN Cyclin-T1 OS=Homo sapiens OX=9606 GN=CCNT1 PE=1 SV=1	M	E
>sp|P51648|AL3A2_HUMAN Aldehyde dehydrogenase family 3 member A2 OS=Homo sapiens OX=9606 GN=ALDH3A2 PE=1 SV=1	M	E
>sp|Q96FH0|BORC8_HUMAN BLOC-1-related complex subunit 8 OS=Homo sapiens OX=9606 GN=BORCS8 PE=1 SV=1	M	E
>sp|Q5MAI5|CDKL4_HUMAN Cyclin-dependent kinase-like 4 OS=Homo sapiens OX=9606 GN=CDKL4 PE=2 SV=2	M	E
>sp|Q5T5M9|CCNJ_HUMAN Cyclin-J OS=Homo sapiens OX=9606 GN=CCNJ PE=2 SV=2	M	E
>sp|P13798|ACPH_HUMAN Acylamino-acid-releasing enzyme OS=Homo sapiens OX=9606 GN=APEH PE=1 SV=4	M	E
>sp|P63261|ACTG_HUMAN Actin, cytoplasmic 2 OS=Homo sapiens OX=9606 GN=ACTG1 PE=1 SV=1	M	E
>sp|Q9H3K6|BOLA2_HUMAN BolA-like protein 2 OS=Homo sapiens OX=9606 GN=BOLA2 PE=1 SV=1	M	E
>sp|Q9NWV8|BABA1_HUMAN BRISC and BRCA1-A complex member 1 OS=Homo sapiens OX=9606 GN=BABAM1 PE=1 SV=1	M	E
>sp|P02730|B3AT_HUMAN Band 3 anion transport protein OS=Homo sapiens OX=9606 GN=SLC4A1 PE=1 SV=3	M	E
>sp|A0A1B0GTI1|CC201_HUMAN Coiled-coil domain-containing protein 201 OS=Homo sapiens OX=9606 GN=CCDC201 PE=4 SV=1	M	E
>sp|Q96DT6|ATG4C_HUMAN Cysteine protease ATG4C OS=Homo sapiens OX=9606 GN=ATG4C PE=1 SV=1	M	E
>sp|Q9BXY8|BEX2_HUMAN Protein BEX2 OS=Homo sapiens OX=9606 GN=BEX2 PE=1 SV=1	M	E
>sp|H7C350|CC188_HUMAN Coiled-coil domain-containing protein 188 OS=Homo sapiens OX=9606 GN=CCDC188 PE=3 SV=2	M	E
>sp|Q6IMN6|CAPR2_HUMAN Caprin-2 OS=Homo sapiens OX=9606 GN=CAPRIN2 PE=1 SV=1	M	E
>sp|Q8WTX7|CAST1_HUMAN Cytosolic arginine sensor for mTORC1 subunit 1 OS=Homo sapiens OX=9606 GN=CASTOR1 PE=1 SV=1	M	E
>sp|Q8IVW6|ARI3B_HUMAN AT-rich interactive domain-containing protein 3B OS=Homo sapiens OX=9606 GN=ARID3B PE=1 SV=2	M	E
>sp|Q8NDY3|ARHL1_HUMAN [Protein ADP-ribosylarginine] hydrolase-like protein 1 OS=Homo sapiens OX=9606 GN=ADPRHL1 PE=2 SV=1	M	E
>sp|Q9NWW7|CB042_HUMAN Uncharacterized protein C2orf42 OS=Homo sapiens OX=9606 GN=C2orf42 PE=1 SV=1	M	E
>sp|A6NF36|CC182_HUMAN Coiled-coil domain-containing protein 182 OS=Homo sapiens OX=9606 GN=CCDC182 PE=2 SV=1	M	E
>sp|O95931|CBX7_HUMAN Chromobox protein homolog 7 OS=Homo sapiens OX=9606 GN=CBX7 PE=1 SV=1	M	E
>sp|P08195|4F2_HUMAN 4F2 cell-surface antigen heavy chain OS=Homo sapiens OX=9606 GN=SLC3A2 PE=1 SV=3	M	E
>sp|Q8WYK0|ACO12_HUMAN Acetyl-coenzyme A thioesterase OS=Homo sapiens OX=9606 GN=ACOT12 PE=1 SV=1	M	E
>sp|Q7L3B6|CD37L_HUMAN Hsp90 co-chaperone Cdc37-like 1 OS=Homo sapiens OX=9606 GN=CDC37L1 PE=1 SV=1	M	E
>sp|P06493|CDK1_HUMAN Cyclin-dependent kinase 1 OS=Homo sapiens OX=9606 GN=CDK1 PE=1 SV=3	M	E
>sp|Q9BXI3|5NT1A_HUMAN Cytosolic 5'-nucleotidase 1A OS=Homo sapiens OX=9606 GN=NT5C1A PE=1 SV=1	M	E
>sp|Q7L211|ABHDD_HUMAN Protein ABHD13 OS=Homo sapiens OX=9606 GN=ABHD13 PE=2 SV=1	M	E
>sp|Q8N7Z5|ANR31_HUMAN Ankyrin repeat domain-containing protein 31 OS=Homo sapiens OX=9606 GN=ANKRD31 PE=2 SV=2	M	E
>sp|A5YM69|ARG35_HUMAN Rho guanine nucleotide exchange factor 35 OS=Homo sapiens OX=9606 GN=ARHGEF35 PE=1 SV=1	M	E
>sp|O95999|BCL10_HUMAN B-cell lymphoma/leukemia 10 OS=Homo sapiens OX=9606 GN=BCL10 PE=1 SV=1	M	E
>sp|P18846|ATF1_HUMAN Cyclic AMP-dependent transcription factor ATF-1 OS=Homo sapiens OX=9606 GN=ATF1 PE=1 SV=2	M	E
>sp|Q96F63|CCD97_HUMAN Coiled-coil domain-containing protein 97 OS=Homo sapiens OX=9606 GN=CCDC97 PE=1 SV=1	M	E
>sp|Q14781|CBX2_HUMAN Chromobox protein homolog 2 OS=Homo sapiens OX=9606 GN=CBX2 PE=1 SV=2	M	E
>sp|P61163|ACTZ_HUMAN Alpha-centractin OS=Homo sapiens OX=9606 GN=ACTR1A PE=1 SV=1	M	E
>sp|Q8N187|CARTF_HUMAN Calcium-responsive transcription factor OS=Homo sapiens OX=9606 GN=CARF PE=1 SV=2	M	E
>sp|Q8NHP7|EXD1_HUMAN piRNA biogenesis protein EXD1 OS=Homo sapiens OX=9606 GN=EXD1 PE=1 SV=4	M	E
>sp|P81274|GPSM2_HUMAN G-protein-signaling modulator 2 OS=Homo sapiens OX=9606 GN=GPSM2 PE=1 SV=3	M	E
>sp|Q9P1Z3|HCN3_HUMAN Potassium/sodium hyperpolarization-activated cyclic nucleotide-gated channel 3 OS=Homo sapiens OX=9606 GN=HCN3 PE=1 SV=2	M	E
>sp|P61978|HNRPK_HUMAN Heterogeneous nuclear ribonucleoprotein K OS=Homo sapiens OX=9606 GN=HNRNPK PE=1 SV=1	M	E
>sp|O94829|IPO13_HUMAN Importin-13 OS=Homo sapiens OX=9606 GN=IPO13 PE=1 SV=3	M	E
>sp|O60271|JIP4_HUMAN C-Jun-amino-terminal kinase-interacting protein 4 OS=Homo sapiens OX=9606 GN=SPAG9 PE=1 SV=4	M	E
>sp|Q15173|2A5B_HUMAN Serine/threonine-protein phosphatase 2A 56 kDa regulatory subunit beta isoform OS=Homo sapiens OX=9606 GN=PPP2R5B PE=1 SV=1	M	E
>sp|O14862|AIM2_HUMAN Interferon-inducible protein AIM2 OS=Homo sapiens OX=9606 GN=AIM2 PE=1 SV=1	M	E
>sp|Q6XD76|ASCL4_HUMAN Achaete-scute homolog 4 OS=Homo sapiens OX=9606 GN=ASCL4 PE=1 SV=1	M	E
>sp|Q5T8I9|HENMT_HUMAN Small RNA 2'-O-methyltransferase OS=Homo sapiens OX=9606 GN=HENMT1 PE=1 SV=1	M	E
>sp|Q9BTL4|IER2_HUMAN Immediate early response gene 2 protein OS=Homo sapiens OX=9606 GN=IER2 PE=1 SV=1	M	E
>sp|Q9Y6H6|KCNE3_HUMAN Potassium voltage-gated channel subfamily E member 3 OS=Homo sapiens OX=9606 GN=KCNE3 PE=1 SV=1	M	E
>sp|Q6P531|GGT6_HUMAN Glutathione hydrolase 6 OS=Homo sapiens OX=9606 GN=GGT6 PE=1 SV=2	M	E
>sp|Q5VY09|IER5_HUMAN Immediate early response gene 5 protein OS=Homo sapiens OX=9606 GN=IER5 PE=1 SV=3	M	E
>sp|P21397|AOFA_HUMAN Amine oxidase [flavin-containing] A OS=Homo sapiens OX=9606 GN=MAOA PE=1 SV=1	M	E
>sp|Q17RN3|FA98C_HUMAN Protein FAM98C OS=Homo sapiens OX=9606 GN=FAM98C PE=2 SV=1	M	E
>sp|Q96M96|FGD4_HUMAN FYVE, RhoGEF and PH domain-containing protein 4 OS=Homo sapiens OX=9606 GN=FGD4 PE=1 SV=2	M	E
>sp|P06734|FCER2_HUMAN Low affinity immunoglobulin epsilon Fc receptor OS=Homo sapiens OX=9606 GN=FCER2 PE=1 SV=1	M	E
>sp|Q5XX13|FBW10_HUMAN F-box/WD repeat-containing protein 10 OS=Homo sapiens OX=9606 GN=FBXW10 PE=2 SV=2	M	E
>sp|Q96IF1|AJUBA_HUMAN LIM domain-containing protein ajuba OS=Homo sapiens OX=9606 GN=AJUBA PE=1 SV=1	M	E
>sp|Q5T6L9|EMARD_HUMAN Endoplasmic reticulum membrane-associated RNA degradation protein OS=Homo sapiens OX=9606 GN=ERMARD PE=1 SV=1	M	E
>sp|Q99504|EYA3_HUMAN Eyes absent homolog 3 OS=Homo sapiens OX=9606 GN=EYA3 PE=1 SV=3	M	E
>sp|A6NNW6|ENO4_HUMAN Enolase 4 OS=Homo sapiens OX=9606 GN=ENO4 PE=2 SV=4	M	E
>sp|Q5VWT5|FYB2_HUMAN FYN-binding protein 2 OS=Homo sapiens OX=9606 GN=FYB2 PE=1 SV=1	M	E
>sp|A1L0T0|HACL2_HUMAN 2-hydroxyacyl-CoA lyase 2 OS=Homo sapiens OX=9606 GN=ILVBL PE=1 SV=2	M	E
>sp|Q6PI97|HOATZ_HUMAN Cilia- and flagella-associated protein HOATZ OS=Homo sapiens OX=9606 GN=HOATZ PE=2 SV=2	M	E
>sp|P54619|AAKG1_HUMAN 5'-AMP-activated protein kinase subunit gamma-1 OS=Homo sapiens OX=9606 GN=PRKAG1 PE=1 SV=1	M	E
>sp|Q32M45|ANO4_HUMAN Anoctamin-4 OS=Homo sapiens OX=9606 GN=ANO4 PE=2 SV=1	M	E
>sp|P17707|DCAM_HUMAN S-adenosylmethionine decarboxylase proenzyme OS=Homo sapiens OX=9606 GN=AMD1 PE=1 SV=2	M	E
>sp|Q96A59|MALD3_HUMAN MARVEL domain-containing protein 3 OS=Homo sapiens OX=9606 GN=MARVELD3 PE=2 SV=3	M	E
>sp|Q8N556|AFAP1_HUMAN Actin filament-associated protein 1 OS=Homo sapiens OX=9606 GN=AFAP1 PE=1 SV=2	M	E
>sp|Q6X9E4|FBW12_HUMAN F-box/WD repeat-containing protein 12 OS=Homo sapiens OX=9606 GN=FBXW12 PE=2 SV=2	M	E
>sp|Q8IZ08|GP135_HUMAN G-protein coupled receptor 135 OS=Homo sapiens OX=9606 GN=GPR135 PE=1 SV=2	M	E
>sp|O14979|HNRDL_HUMAN Heterogeneous nuclear ribonucleoprotein D-like OS=Homo sapiens OX=9606 GN=HNRNPDL PE=1 SV=3	M	E
>sp|Q58FG1|HS904_HUMAN Putative heat shock protein HSP 90-alpha A4 OS=Homo sapiens OX=9606 GN=HSP90AA4P PE=5 SV=1	M	E
>sp|P09601|HMOX1_HUMAN Heme oxygenase 1 OS=Homo sapiens OX=9606 GN=HMOX1 PE=1 SV=1	M	E
>sp|Q9UKS7|IKZF2_HUMAN Zinc finger protein Helios OS=Homo sapiens OX=9606 GN=IKZF2 PE=1 SV=2	M	E
>sp|Q9GZP8|IMUP_HUMAN Immortalization up-regulated protein OS=Homo sapiens OX=9606 GN=IMUP PE=1 SV=1	M	E
>sp|O15327|INP4B_HUMAN Inositol polyphosphate 4-phosphatase type II OS=Homo sapiens OX=9606 GN=INPP4B PE=1 SV=4	M	E
>sp|Q6GMV1|ALG1L_HUMAN Putative glycosyltransferase ALG1-like OS=Homo sapiens OX=9606 GN=ALG1L PE=2 SV=2	M	E
>sp|Q9HCK5|AGO4_HUMAN Protein argonaute-4 OS=Homo sapiens OX=9606 GN=AGO4 PE=1 SV=2	M	E
>sp|Q9BZJ8|GPR61_HUMAN G-protein coupled receptor 61 OS=Homo sapiens OX=9606 GN=GPR61 PE=1 SV=2	M	E
>sp|A4D126|ISPD_HUMAN D-ribitol-5-phosphate cytidylyltransferase OS=Homo sapiens OX=9606 GN=CRPPA PE=1 SV=2	M	E
>sp|Q13685|AAMP_HUMAN Angio-associated migratory cell protein OS=Homo sapiens OX=9606 GN=AAMP PE=1 SV=2	M	E
>sp|P54922|ADPRH_HUMAN [Protein ADP-ribosylarginine] hydrolase OS=Homo sapiens OX=9606 GN=ADPRH PE=1 SV=1	M	E
>sp|Q8N4T4|ARG39_HUMAN Rho guanine nucleotide exchange factor 39 OS=Homo sapiens OX=9606 GN=ARHGEF39 PE=1 SV=1	M	E
>sp|Q9Y238|DLEC1_HUMAN Deleted in lung and esophageal cancer protein 1 OS=Homo sapiens OX=9606 GN=DLEC1 PE=2 SV=2	M	E
>sp|Q8WWB3|DYDC1_HUMAN DPY30 domain-containing protein 1 OS=Homo sapiens OX=9606 GN=DYDC1 PE=1 SV=1	M	E
>sp|Q8IZS6|DYLT2_HUMAN Dynein light chain Tctex-type protein 2 OS=Homo sapiens OX=9606 GN=DYNLT2 PE=1 SV=1	M	E
>sp|Q8NAA6|CO053_HUMAN Putative uncharacterized protein encoded by LINC02694 OS=Homo sapiens OX=9606 GN=LINC02694 PE=5 SV=1	M	E
>sp|O00273|DFFA_HUMAN DNA fragmentation factor subunit alpha OS=Homo sapiens OX=9606 GN=DFFA PE=1 SV=1	M	E
>sp|P57055|DSCR6_HUMAN Protein ripply3 OS=Homo sapiens OX=9606 GN=RIPPLY3 PE=1 SV=1	M	E
>sp|Q66K89|E4F1_HUMAN Transcription factor E4F1 OS=Homo sapiens OX=9606 GN=E4F1 PE=1 SV=2	M	E
>sp|Q8IYU2|HACE1_HUMAN E3 ubiquitin-protein ligase HACE1 OS=Homo sapiens OX=9606 GN=HACE1 PE=1 SV=2	M	E
>sp|Q9BU64|CENPO_HUMAN Centromere protein O OS=Homo sapiens OX=9606 GN=CENPO PE=1 SV=1	M	E
>sp|A8K5M9|CO062_HUMAN Uncharacterized protein C15orf62, mitochondrial OS=Homo sapiens OX=9606 GN=C15orf62 PE=2 SV=1	M	E
>sp|Q9NSK7|CS012_HUMAN Protein C19orf12 OS=Homo sapiens OX=9606 GN=C19orf12 PE=1 SV=3	M	E
>sp|Q6ZS62|COLC1_HUMAN Colorectal cancer-associated protein 1 OS=Homo sapiens OX=9606 GN=COLCA1 PE=2 SV=1	M	E
>sp|Q2PZI1|D19L1_HUMAN Probable C-mannosyltransferase DPY19L1 OS=Homo sapiens OX=9606 GN=DPY19L1 PE=2 SV=1	M	E
>sp|Q99418|CYH2_HUMAN Cytohesin-2 OS=Homo sapiens OX=9606 GN=CYTH2 PE=1 SV=2	M	E
>sp|Q14129|DGCR6_HUMAN Protein DGCR6 OS=Homo sapiens OX=9606 GN=DGCR6 PE=1 SV=3	M	E
>sp|Q99956|DUS9_HUMAN Dual specificity protein phosphatase 9 OS=Homo sapiens OX=9606 GN=DUSP9 PE=1 SV=1	M	E
>sp|P0C671|BNIP5_HUMAN Protein BNIP5 OS=Homo sapiens OX=9606 GN=BNIP5 PE=1 SV=1	M	E
>sp|Q96GS4|BORC6_HUMAN BLOC-1-related complex subunit 6 OS=Homo sapiens OX=9606 GN=BORCS6 PE=1 SV=2	M	E
>sp|C9JLR9|CK095_HUMAN Uncharacterized protein C11orf95 OS=Homo sapiens OX=9606 GN=C11orf95 PE=1 SV=1	M	E
>sp|P35523|CLCN1_HUMAN Chloride channel protein 1 OS=Homo sapiens OX=9606 GN=CLCN1 PE=1 SV=3	M	E
>sp|Q8NA75|DC4L2_HUMAN DDB1- and CUL4-associated factor 4-like protein 2 OS=Homo sapiens OX=9606 GN=DCAF4L2 PE=1 SV=1	M	E
>sp|Q9H9R9|DBND1_HUMAN Dysbindin domain-containing protein 1 OS=Homo sapiens OX=9606 GN=DBNDD1 PE=1 SV=2	M	E
>sp|Q8IY85|EFC13_HUMAN EF-hand calcium-binding domain-containing protein 13 OS=Homo sapiens OX=9606 GN=EFCAB13 PE=2 SV=2	M	E
>sp|Q9BQC3|DPH2_HUMAN 2-(3-amino-3-carboxypropyl)histidine synthase subunit 2 OS=Homo sapiens OX=9606 GN=DPH2 PE=1 SV=1	M	E
>sp|Q8WW27|ABEC4_HUMAN Putative C->U-editing enzyme APOBEC-4 OS=Homo sapiens OX=9606 GN=APOBEC4 PE=2 SV=1	M	E
>sp|Q32Q52|CL074_HUMAN Uncharacterized protein C12orf74 OS=Homo sapiens OX=9606 GN=C12orf74 PE=1 SV=1	M	E
>sp|Q8N8G6|CO054_HUMAN Putative uncharacterized protein C15orf54 OS=Homo sapiens OX=9606 GN=C15orf54 PE=2 SV=1	M	E
>sp|Q14746|COG2_HUMAN Conserved oligomeric Golgi complex subunit 2 OS=Homo sapiens OX=9606 GN=COG2 PE=1 SV=1	M	E
>sp|P78560|CRADD_HUMAN Death domain-containing protein CRADD OS=Homo sapiens OX=9606 GN=CRADD PE=1 SV=1	M	E
>sp|I3L1E1|CS084_HUMAN Uncharacterized protein C19orf84 OS=Homo sapiens OX=9606 GN=C19orf84 PE=4 SV=1	M	E
>sp|Q86W10|CP4Z1_HUMAN Cytochrome P450 4Z1 OS=Homo sapiens OX=9606 GN=CYP4Z1 PE=2 SV=1	M	E
>sp|O14810|CPLX1_HUMAN Complexin-1 OS=Homo sapiens OX=9606 GN=CPLX1 PE=1 SV=1	M	E
>sp|P25025|CXCR2_HUMAN C-X-C chemokine receptor type 2 OS=Homo sapiens OX=9606 GN=CXCR2 PE=1 SV=2	M	E
>sp|Q8WWM9|CYGB_HUMAN Cytoglobin OS=Homo sapiens OX=9606 GN=CYGB PE=1 SV=1	M	E
>sp|P26378|ELAV4_HUMAN ELAV-like protein 4 OS=Homo sapiens OX=9606 GN=ELAVL4 PE=1 SV=3	M	E
>sp|P35414|APJ_HUMAN Apelin receptor OS=Homo sapiens OX=9606 GN=APLNR PE=1 SV=1	M	E
>sp|Q5T9S5|CCD18_HUMAN Coiled-coil domain-containing protein 18 OS=Homo sapiens OX=9606 GN=CCDC18 PE=1 SV=1	M	E
>sp|P0DMB2|CH088_HUMAN Uncharacterized protein C8orf88 OS=Homo sapiens OX=9606 GN=C8orf88 PE=4 SV=1	M	E
>sp|Q9NY93|DDX56_HUMAN Probable ATP-dependent RNA helicase DDX56 OS=Homo sapiens OX=9606 GN=DDX56 PE=1 SV=1	M	E
>sp|Q8WUY9|DEP1B_HUMAN DEP domain-containing protein 1B OS=Homo sapiens OX=9606 GN=DEPDC1B PE=1 SV=2	M	E
>sp|Q9P2D7|DYH1_HUMAN Dynein heavy chain 1, axonemal OS=Homo sapiens OX=9606 GN=DNAH1 PE=1 SV=5	M	E
>sp|O00423|EMAL1_HUMAN Echinoderm microtubule-associated protein-like 1 OS=Homo sapiens OX=9606 GN=EML1 PE=1 SV=3	M	E
>sp|Q09666|AHNK_HUMAN Neuroblast differentiation-associated protein AHNAK OS=Homo sapiens OX=9606 GN=AHNAK PE=1 SV=2	M	E
>sp|Q8WUD4|CCD12_HUMAN Coiled-coil domain-containing protein 12 OS=Homo sapiens OX=9606 GN=CCDC12 PE=1 SV=1	M	E
>sp|P49069|CAMLG_HUMAN Calcium signal-modulating cyclophilin ligand OS=Homo sapiens OX=9606 GN=CAMLG PE=1 SV=1	M	E
>sp|Q5T0N1|CFA70_HUMAN Cilia- and flagella-associated protein 70 OS=Homo sapiens OX=9606 GN=CFAP70 PE=1 SV=3	M	E
>sp|Q8N5I9|CL045_HUMAN Uncharacterized protein C12orf45 OS=Homo sapiens OX=9606 GN=C12orf45 PE=1 SV=2	M	E
>sp|Q8N2Z9|CENPS_HUMAN Centromere protein S OS=Homo sapiens OX=9606 GN=CENPS PE=1 SV=1	M	E
>sp|Q8NHQ9|DDX55_HUMAN ATP-dependent RNA helicase DDX55 OS=Homo sapiens OX=9606 GN=DDX55 PE=1 SV=3	M	E
>sp|Q9BW60|ELOV1_HUMAN Elongation of very long chain fatty acids protein 1 OS=Homo sapiens OX=9606 GN=ELOVL1 PE=1 SV=1	M	E
>sp|P40145|ADCY8_HUMAN Adenylate cyclase type 8 OS=Homo sapiens OX=9606 GN=ADCY8 PE=1 SV=1	M	E
>sp|Q6ZRK6|CCD73_HUMAN Coiled-coil domain-containing protein 73 OS=Homo sapiens OX=9606 GN=CCDC73 PE=2 SV=2	M	E
>sp|Q6IBW4|CNDH2_HUMAN Condensin-2 complex subunit H2 OS=Homo sapiens OX=9606 GN=NCAPH2 PE=1 SV=1	M	E
>sp|P05813|CRBA1_HUMAN Beta-crystallin A3 OS=Homo sapiens OX=9606 GN=CRYBA1 PE=1 SV=4	M	E
>sp|Q8IXT2|DMRTD_HUMAN Doublesex- and mab-3-related transcription factor C2 OS=Homo sapiens OX=9606 GN=DMRTC2 PE=2 SV=2	M	E
>sp|Q9GZS0|DNAI2_HUMAN Dynein intermediate chain 2, axonemal OS=Homo sapiens OX=9606 GN=DNAI2 PE=1 SV=2	M	E
>sp|Q6ICB0|DESI1_HUMAN Desumoylating isopeptidase 1 OS=Homo sapiens OX=9606 GN=DESI1 PE=1 SV=1	M	E
>sp|Q9NZQ0|DJC27_HUMAN DnaJ homolog subfamily C member 27 OS=Homo sapiens OX=9606 GN=DNAJC27 PE=1 SV=1	M	E
>sp|Q9UIF8|BAZ2B_HUMAN Bromodomain adjacent to zinc finger domain protein 2B OS=Homo sapiens OX=9606 GN=BAZ2B PE=1 SV=3	M	E
>sp|Q9Y4K1|CRBG1_HUMAN Beta/gamma crystallin domain-containing protein 1 OS=Homo sapiens OX=9606 GN=CRYBG1 PE=1 SV=3	M	E
>sp|Q9NTU4|CTSRZ_HUMAN Cation channel sperm-associated protein subunit zeta OS=Homo sapiens OX=9606 GN=CATSPERZ PE=2 SV=1	M	E
>sp|P50553|ASCL1_HUMAN Achaete-scute homolog 1 OS=Homo sapiens OX=9606 GN=ASCL1 PE=1 SV=2	M	E
>sp|Q9HC52|CBX8_HUMAN Chromobox protein homolog 8 OS=Homo sapiens OX=9606 GN=CBX8 PE=1 SV=3	M	E
>sp|P0C7M8|CLC2L_HUMAN C-type lectin domain family 2 member L OS=Homo sapiens OX=9606 GN=CLEC2L PE=3 SV=1	M	E
>sp|Q9HCH3|CPNE5_HUMAN Copine-5 OS=Homo sapiens OX=9606 GN=CPNE5 PE=1 SV=2	M	E
>sp|Q9H7T0|CTSRB_HUMAN Cation channel sperm-associated protein subunit beta OS=Homo sapiens OX=9606 GN=CATSPERB PE=2 SV=2	M	E
>sp|Q86UF2|CTGE6_HUMAN cTAGE family member 6 OS=Homo sapiens OX=9606 GN=CTAGE6 PE=2 SV=2	M	E
>sp|Q8IV53|DEN1C_HUMAN DENN domain-containing protein 1C OS=Homo sapiens OX=9606 GN=DENND1C PE=1 SV=1	M	E
>sp|Q3SXM0|DC4L1_HUMAN DDB1- and CUL4-associated factor 4-like protein 1 OS=Homo sapiens OX=9606 GN=DCAF4L1 PE=2 SV=1	M	E
>sp|Q8N944|AMER3_HUMAN APC membrane recruitment protein 3 OS=Homo sapiens OX=9606 GN=AMER3 PE=1 SV=2	M	E
>sp|Q6ZSJ8|CA122_HUMAN Uncharacterized protein C1orf122 OS=Homo sapiens OX=9606 GN=C1orf122 PE=4 SV=2	M	E
>sp|Q5JTZ5|CI152_HUMAN Uncharacterized protein C9orf152 OS=Homo sapiens OX=9606 GN=C9orf152 PE=1 SV=2	M	E
>sp|Q9H7U1|CCSE2_HUMAN Serine-rich coiled-coil domain-containing protein 2 OS=Homo sapiens OX=9606 GN=CCSER2 PE=1 SV=2	M	E
>sp|P32246|CCR1_HUMAN C-C chemokine receptor type 1 OS=Homo sapiens OX=9606 GN=CCR1 PE=1 SV=1	M	E
>sp|A4FU28|CTGE9_HUMAN cTAGE family member 9 OS=Homo sapiens OX=9606 GN=CTAGE9 PE=2 SV=2	M	E
>sp|Q9NPI6|DCP1A_HUMAN mRNA-decapping enzyme 1A OS=Homo sapiens OX=9606 GN=DCP1A PE=1 SV=3	M	E
>sp|Q5VZB9|DMRTA_HUMAN Doublesex- and mab-3-related transcription factor A1 OS=Homo sapiens OX=9606 GN=DMRTA1 PE=2 SV=1	M	E
>sp|Q96CD2|COAC_HUMAN Phosphopantothenoylcysteine decarboxylase OS=Homo sapiens OX=9606 GN=PPCDC PE=1 SV=2	M	E
>sp|Q8WW14|CJ082_HUMAN Uncharacterized protein C10orf82 OS=Homo sapiens OX=9606 GN=C10orf82 PE=1 SV=3	M	E
>sp|P86434|AAS1_HUMAN Putative uncharacterized protein ADORA2A-AS1 OS=Homo sapiens OX=9606 GN=ADORA2A-AS1 PE=5 SV=1	M	E
>sp|P49961|ENTP1_HUMAN Ectonucleoside triphosphate diphosphohydrolase 1 OS=Homo sapiens OX=9606 GN=ENTPD1 PE=1 SV=1	M	E
>sp|Q96DF8|ESS2_HUMAN Splicing factor ESS-2 homolog OS=Homo sapiens OX=9606 GN=ESS2 PE=1 SV=1	M	E
>sp|Q6RW13|ATRAP_HUMAN Type-1 angiotensin II receptor-associated protein OS=Homo sapiens OX=9606 GN=AGTRAP PE=1 SV=1	M	E
>sp|Q8N1L4|CP4Z2_HUMAN Putative inactive cytochrome P450 family member 4Z2 OS=Homo sapiens OX=9606 GN=CYP4Z2P PE=5 SV=2	M	E
>sp|Q86WR6|CQ064_HUMAN Uncharacterized protein C17orf64 OS=Homo sapiens OX=9606 GN=C17orf64 PE=2 SV=2	M	E
>sp|A4D2H0|CTGEF_HUMAN cTAGE family member 15 OS=Homo sapiens OX=9606 GN=CTAGE15 PE=2 SV=1	M	E
>sp|Q9H6A0|DEN2D_HUMAN DENN domain-containing protein 2D OS=Homo sapiens OX=9606 GN=DENND2D PE=1 SV=2	M	E
>sp|Q8IU60|DCP2_HUMAN m7GpppN-mRNA hydrolase OS=Homo sapiens OX=9606 GN=DCP2 PE=1 SV=3	M	E
>sp|Q86SG4|DPCA2_HUMAN Putative Dresden prostate carcinoma protein 2 OS=Homo sapiens OX=9606 GN=HMGN2P46 PE=5 SV=1	M	E
>sp|Q8NFI3|ENASE_HUMAN Cytosolic endo-beta-N-acetylglucosaminidase OS=Homo sapiens OX=9606 GN=ENGASE PE=1 SV=1	M	E
>sp|P49327|FAS_HUMAN Fatty acid synthase OS=Homo sapiens OX=9606 GN=FASN PE=1 SV=3	M	E
>sp|Q8N4X5|AF1L2_HUMAN Actin filament-associated protein 1-like 2 OS=Homo sapiens OX=9606 GN=AFAP1L2 PE=1 SV=1	M	E
>sp|Q7Z628|ARHG8_HUMAN Neuroepithelial cell-transforming gene 1 protein OS=Homo sapiens OX=9606 GN=NET1 PE=1 SV=1	M	E
>sp|Q86UF4|CC190_HUMAN Coiled-coil domain-containing protein 190 OS=Homo sapiens OX=9606 GN=CCDC190 PE=2 SV=2	M	E
>sp|Q5M9N0|CD158_HUMAN Coiled-coil domain-containing protein 158 OS=Homo sapiens OX=9606 GN=CCDC158 PE=2 SV=2	M	E
>sp|P51790|CLCN3_HUMAN H(+)/Cl(-) exchange transporter 3 OS=Homo sapiens OX=9606 GN=CLCN3 PE=1 SV=2	M	E
>sp|Q9NQT4|EXOS5_HUMAN Exosome complex component RRP46 OS=Homo sapiens OX=9606 GN=EXOSC5 PE=1 SV=1	M	E
>sp|Q8TC84|FANK1_HUMAN Fibronectin type 3 and ankyrin repeat domains protein 1 OS=Homo sapiens OX=9606 GN=FANK1 PE=1 SV=3	M	E
>sp|P25090|FPR2_HUMAN N-formyl peptide receptor 2 OS=Homo sapiens OX=9606 GN=FPR2 PE=1 SV=2	M	E
>sp|Q9Y2D5|AKAP2_HUMAN A-kinase anchor protein 2 OS=Homo sapiens OX=9606 GN=AKAP2 PE=1 SV=3	M	E
>sp|Q96Q83|ALKB3_HUMAN Alpha-ketoglutarate-dependent dioxygenase alkB homolog 3 OS=Homo sapiens OX=9606 GN=ALKBH3 PE=1 SV=1	M	E
>sp|Q9H0Y0|ATG10_HUMAN Ubiquitin-like-conjugating enzyme ATG10 OS=Homo sapiens OX=9606 GN=ATG10 PE=1 SV=1	M	E
>sp|Q9BXN2|CLC7A_HUMAN C-type lectin domain family 7 member A OS=Homo sapiens OX=9606 GN=CLEC7A PE=1 SV=1	M	E
>sp|P49640|EVX1_HUMAN Homeobox even-skipped homolog protein 1 OS=Homo sapiens OX=9606 GN=EVX1 PE=2 SV=1	M	E
>sp|Q9NPI8|FANCF_HUMAN Fanconi anemia group F protein OS=Homo sapiens OX=9606 GN=FANCF PE=1 SV=1	M	E
>sp|P32239|GASR_HUMAN Gastrin/cholecystokinin type B receptor OS=Homo sapiens OX=9606 GN=CCKBR PE=1 SV=1	M	E
>sp|Q9Y223|GLCNE_HUMAN Bifunctional UDP-N-acetylglucosamine 2-epimerase/N-acetylmannosamine kinase OS=Homo sapiens OX=9606 GN=GNE PE=1 SV=1	M	E
>sp|C9JJ37|BTBDJ_HUMAN BTB/POZ domain-containing protein 19 OS=Homo sapiens OX=9606 GN=BTBD19 PE=2 SV=1	M	E
>sp|Q8NDL9|CBPC5_HUMAN Cytosolic carboxypeptidase-like protein 5 OS=Homo sapiens OX=9606 GN=AGBL5 PE=1 SV=1	M	E
>sp|Q96GN5|CDA7L_HUMAN Cell division cycle-associated 7-like protein OS=Homo sapiens OX=9606 GN=CDCA7L PE=1 SV=2	M	E
>sp|P34972|CNR2_HUMAN Cannabinoid receptor 2 OS=Homo sapiens OX=9606 GN=CNR2 PE=1 SV=1	M	E
>sp|Q86U37|CN023_HUMAN Uncharacterized protein encoded by LINC01551 OS=Homo sapiens OX=9606 GN=LINC01551 PE=2 SV=2	M	E
>sp|Q7Z5Q5|DPOLN_HUMAN DNA polymerase nu OS=Homo sapiens OX=9606 GN=POLN PE=1 SV=2	M	E
>sp|A0AVK6|E2F8_HUMAN Transcription factor E2F8 OS=Homo sapiens OX=9606 GN=E2F8 PE=1 SV=1	M	E
>sp|Q9C005|DPY30_HUMAN Protein dpy-30 homolog OS=Homo sapiens OX=9606 GN=DPY30 PE=1 SV=1	M	E
>sp|Q8IY82|DRC7_HUMAN Dynein regulatory complex subunit 7 OS=Homo sapiens OX=9606 GN=DRC7 PE=1 SV=3	M	E
>sp|A6NKF2|ARI3C_HUMAN AT-rich interactive domain-containing protein 3C OS=Homo sapiens OX=9606 GN=ARID3C PE=1 SV=1	M	E
>sp|O00192|ARVC_HUMAN Armadillo repeat protein deleted in velo-cardio-facial syndrome OS=Homo sapiens OX=9606 GN=ARVCF PE=1 SV=1	M	E
>sp|Q5JPI3|CC038_HUMAN Uncharacterized protein C3orf38 OS=Homo sapiens OX=9606 GN=C3orf38 PE=1 SV=1	M	E
>sp|A6NHX0|CAST2_HUMAN Cytosolic arginine sensor for mTORC1 subunit 2 OS=Homo sapiens OX=9606 GN=CASTOR2 PE=1 SV=3	M	E
>sp|Q8TDM6|DLG5_HUMAN Disks large homolog 5 OS=Homo sapiens OX=9606 GN=DLG5 PE=1 SV=4	M	E
>sp|Q9H095|DRC9_HUMAN Dynein regulatory complex protein 9 OS=Homo sapiens OX=9606 GN=IQCG PE=1 SV=1	M	E
>sp|P15170|ERF3A_HUMAN Eukaryotic peptide chain release factor GTP-binding subunit ERF3A OS=Homo sapiens OX=9606 GN=GSPT1 PE=1 SV=1	M	E
>sp|Q68DA7|FMN1_HUMAN Formin-1 OS=Homo sapiens OX=9606 GN=FMN1 PE=1 SV=3	M	E
>sp|Q96M89|CC138_HUMAN Coiled-coil domain-containing protein 138 OS=Homo sapiens OX=9606 GN=CCDC138 PE=1 SV=1	M	E
>sp|O60826|CCD22_HUMAN Coiled-coil domain-containing protein 22 OS=Homo sapiens OX=9606 GN=CCDC22 PE=1 SV=1	M	E
>sp|Q7Z2K6|ERMP1_HUMAN Endoplasmic reticulum metallopeptidase 1 OS=Homo sapiens OX=9606 GN=ERMP1 PE=1 SV=2	M	E
>sp|Q8IV48|ERI1_HUMAN 3'-5' exoribonuclease 1 OS=Homo sapiens OX=9606 GN=ERI1 PE=1 SV=3	M	E
>sp|Q9HCM7|FBSL_HUMAN Fibrosin-1-like protein OS=Homo sapiens OX=9606 GN=FBRSL1 PE=1 SV=4	M	E
>sp|P42025|ACTY_HUMAN Beta-centractin OS=Homo sapiens OX=9606 GN=ACTR1B PE=1 SV=1	M	E
>sp|Q8WYN0|ATG4A_HUMAN Cysteine protease ATG4A OS=Homo sapiens OX=9606 GN=ATG4A PE=1 SV=1	M	E
>sp|Q6NZI2|CAVN1_HUMAN Caveolae-associated protein 1 OS=Homo sapiens OX=9606 GN=CAVIN1 PE=1 SV=1	M	E
>sp|Q7Z624|CMKMT_HUMAN Calmodulin-lysine N-methyltransferase OS=Homo sapiens OX=9606 GN=CAMKMT PE=1 SV=2	M	E
>sp|P51800|CLCKA_HUMAN Chloride channel protein ClC-Ka OS=Homo sapiens OX=9606 GN=CLCNKA PE=1 SV=1	M	E
>sp|Q7Z4W1|DCXR_HUMAN L-xylulose reductase OS=Homo sapiens OX=9606 GN=DCXR PE=1 SV=2	M	E
>sp|Q96C10|DHX58_HUMAN Probable ATP-dependent RNA helicase DHX58 OS=Homo sapiens OX=9606 GN=DHX58 PE=1 SV=1	M	E
>sp|Q9BY27|DGC6L_HUMAN Protein DGCR6L OS=Homo sapiens OX=9606 GN=DGCR6L PE=1 SV=2	M	E
>sp|O95672|ECEL1_HUMAN Endothelin-converting enzyme-like 1 OS=Homo sapiens OX=9606 GN=ECEL1 PE=1 SV=3	M	E
>sp|Q9UJV9|DDX41_HUMAN Probable ATP-dependent RNA helicase DDX41 OS=Homo sapiens OX=9606 GN=DDX41 PE=1 SV=2	M	E
>sp|Q96MZ4|F218A_HUMAN Protein FAM218A OS=Homo sapiens OX=9606 GN=FAM218A PE=1 SV=1	M	E
>sp|P37268|FDFT_HUMAN Squalene synthase OS=Homo sapiens OX=9606 GN=FDFT1 PE=1 SV=1	M	E
>sp|Q9UKT8|FBXW2_HUMAN F-box/WD repeat-containing protein 2 OS=Homo sapiens OX=9606 GN=FBXW2 PE=1 SV=2	M	E
>sp|Q9H799|CPLN1_HUMAN Ciliogenesis and planar polarity effector 1 OS=Homo sapiens OX=9606 GN=CPLANE1 PE=1 SV=4	M	E
>sp|P0CG41|CTGE8_HUMAN cTAGE family member 8 OS=Homo sapiens OX=9606 GN=CTAGE8 PE=3 SV=1	M	E
>sp|Q9BWK5|CYREN_HUMAN Cell cycle regulator of non-homologous end joining OS=Homo sapiens OX=9606 GN=CYREN PE=1 SV=2	M	E
>sp|Q8WYQ5|DGCR8_HUMAN Microprocessor complex subunit DGCR8 OS=Homo sapiens OX=9606 GN=DGCR8 PE=1 SV=1	M	E
>sp|A7E2S9|A30BL_HUMAN Putative ankyrin repeat domain-containing protein 30B-like OS=Homo sapiens OX=9606 GN=ANKRD30BL PE=2 SV=3	M	E
>sp|Q12979|ABR_HUMAN Active breakpoint cluster region-related protein OS=Homo sapiens OX=9606 GN=ABR PE=1 SV=2	M	E
>sp|Q86XI2|CNDG2_HUMAN Condensin-2 complex subunit G2 OS=Homo sapiens OX=9606 GN=NCAPG2 PE=1 SV=1	M	E
>sp|Q15438|CYH1_HUMAN Cytohesin-1 OS=Homo sapiens OX=9606 GN=CYTH1 PE=1 SV=1	M	E
>sp|O00429|DNM1L_HUMAN Dynamin-1-like protein OS=Homo sapiens OX=9606 GN=DNM1L PE=1 SV=2	M	E
>sp|Q13574|DGKZ_HUMAN Diacylglycerol kinase zeta OS=Homo sapiens OX=9606 GN=DGKZ PE=1 SV=4	M	E
>sp|Q13045|FLII_HUMAN Protein flightless-1 homolog OS=Homo sapiens OX=9606 GN=FLII PE=1 SV=2	M	E
>sp|Q08AF8|GOG8F_HUMAN Putative golgin subfamily A member 8F/8G OS=Homo sapiens OX=9606 GN=GOLGA8F PE=5 SV=1	M	E
>sp|Q96FN5|KIF12_HUMAN Kinesin-like protein KIF12 OS=Homo sapiens OX=9606 GN=KIF12 PE=1 SV=3	M	E
>sp|P22460|KCNA5_HUMAN Potassium voltage-gated channel subfamily A member 5 OS=Homo sapiens OX=9606 GN=KCNA5 PE=1 SV=4	M	E
>sp|Q9UKT9|IKZF3_HUMAN Zinc finger protein Aiolos OS=Homo sapiens OX=9606 GN=IKZF3 PE=1 SV=2	M	E
>sp|O75582|KS6A5_HUMAN Ribosomal protein S6 kinase alpha-5 OS=Homo sapiens OX=9606 GN=RPS6KA5 PE=1 SV=1	M	E
>sp|A6PVY3|F177B_HUMAN Protein FAM177B OS=Homo sapiens OX=9606 GN=FAM177B PE=2 SV=1	M	E
>sp|Q9BTV5|FSD1_HUMAN Fibronectin type III and SPRY domain-containing protein 1 OS=Homo sapiens OX=9606 GN=FSD1 PE=1 SV=1	M	E
>sp|O60741|HCN1_HUMAN Potassium/sodium hyperpolarization-activated cyclic nucleotide-gated channel 1 OS=Homo sapiens OX=9606 GN=HCN1 PE=1 SV=3	M	E
>sp|Q05925|HME1_HUMAN Homeobox protein engrailed-1 OS=Homo sapiens OX=9606 GN=EN1 PE=3 SV=3	M	E
>sp|Q96M11|HYLS1_HUMAN Hydrolethalus syndrome protein 1 OS=Homo sapiens OX=9606 GN=HYLS1 PE=1 SV=1	M	E
>sp|P48730|KC1D_HUMAN Casein kinase I isoform delta OS=Homo sapiens OX=9606 GN=CSNK1D PE=1 SV=2	M	E
>sp|Q9NQ69|LHX9_HUMAN LIM/homeobox protein Lhx9 OS=Homo sapiens OX=9606 GN=LHX9 PE=1 SV=3	M	E
>sp|Q96FF7|MISP3_HUMAN Uncharacterized protein MISP3 OS=Homo sapiens OX=9606 GN=MISP3 PE=2 SV=4	M	E
>sp|Q5VWP3|MLIP_HUMAN Muscular LMNA-interacting protein OS=Homo sapiens OX=9606 GN=MLIP PE=1 SV=3	M	E
>sp|Q6ZNB6|NFXL1_HUMAN NF-X1-type zinc finger protein NFXL1 OS=Homo sapiens OX=9606 GN=NFXL1 PE=1 SV=2	M	E
>sp|P43268|ETV4_HUMAN ETS translocation variant 4 OS=Homo sapiens OX=9606 GN=ETV4 PE=1 SV=3	M	E
>sp|Q13588|GRAP_HUMAN GRB2-related adapter protein OS=Homo sapiens OX=9606 GN=GRAP PE=1 SV=1	M	E
>sp|Q8NI38|IKBD_HUMAN NF-kappa-B inhibitor delta OS=Homo sapiens OX=9606 GN=NFKBID PE=1 SV=1	M	E
>sp|A0JLT2|MED19_HUMAN Mediator of RNA polymerase II transcription subunit 19 OS=Homo sapiens OX=9606 GN=MED19 PE=1 SV=2	M	E
>sp|Q8WVR3|MA11_HUMAN Microtubule-associated protein 11 OS=Homo sapiens OX=9606 GN=MAP11 PE=1 SV=2	M	E
>sp|Q8NCA5|FA98A_HUMAN Protein FAM98A OS=Homo sapiens OX=9606 GN=FAM98A PE=1 SV=2	M	E
>sp|Q8TDV5|GP119_HUMAN Glucose-dependent insulinotropic receptor OS=Homo sapiens OX=9606 GN=GPR119 PE=1 SV=1	M	E
>sp|Q9NPH2|INO1_HUMAN Inositol-3-phosphate synthase 1 OS=Homo sapiens OX=9606 GN=ISYNA1 PE=1 SV=1	M	E
>sp|Q8IYD2|KLD8A_HUMAN Kelch domain-containing protein 8A OS=Homo sapiens OX=9606 GN=KLHDC8A PE=1 SV=2	M	E
>sp|Q9HA64|KT3K_HUMAN Ketosamine-3-kinase OS=Homo sapiens OX=9606 GN=FN3KRP PE=1 SV=2	M	E
>sp|P22459|KCNA4_HUMAN Potassium voltage-gated channel subfamily A member 4 OS=Homo sapiens OX=9606 GN=KCNA4 PE=1 SV=2	M	E
>sp|Q8N5J2|MINY1_HUMAN Ubiquitin carboxyl-terminal hydrolase MINDY-1 OS=Homo sapiens OX=9606 GN=MINDY1 PE=1 SV=2	M	E
>sp|Q8IYM0|F186B_HUMAN Protein FAM186B OS=Homo sapiens OX=9606 GN=FAM186B PE=2 SV=2	M	E
>sp|O94927|HAUS5_HUMAN HAUS augmin-like complex subunit 5 OS=Homo sapiens OX=9606 GN=HAUS5 PE=1 SV=2	M	E
>sp|Q4KMZ1|IQCC_HUMAN IQ domain-containing protein C OS=Homo sapiens OX=9606 GN=IQCC PE=1 SV=2	M	E
>sp|Q00005|2ABB_HUMAN Serine/threonine-protein phosphatase 2A 55 kDa regulatory subunit B beta isoform OS=Homo sapiens OX=9606 GN=PPP2R2B PE=1 SV=1	M	E
>sp|Q8N7J2|AMER2_HUMAN APC membrane recruitment protein 2 OS=Homo sapiens OX=9606 GN=AMER2 PE=1 SV=3	M	E
>sp|Q8IYT4|KATL2_HUMAN Katanin p60 ATPase-containing subunit A-like 2 OS=Homo sapiens OX=9606 GN=KATNAL2 PE=1 SV=3	M	E
>sp|A6NGS2|ERIC4_HUMAN Glutamate-rich protein 4 OS=Homo sapiens OX=9606 GN=ERICH4 PE=1 SV=2	M	E
>sp|Q8TF64|GIPC3_HUMAN PDZ domain-containing protein GIPC3 OS=Homo sapiens OX=9606 GN=GIPC3 PE=1 SV=1	M	E
>sp|Q96CN9|GCC1_HUMAN GRIP and coiled-coil domain-containing protein 1 OS=Homo sapiens OX=9606 GN=GCC1 PE=1 SV=1	M	E
>sp|Q9BY66|KDM5D_HUMAN Lysine-specific demethylase 5D OS=Homo sapiens OX=9606 GN=KDM5D PE=1 SV=2	M	E
>sp|Q6ZQX7|LIAT1_HUMAN Protein LIAT1 OS=Homo sapiens OX=9606 GN=LIAT1 PE=2 SV=2	M	E
>sp|Q9H116|GZF1_HUMAN GDNF-inducible zinc finger protein 1 OS=Homo sapiens OX=9606 GN=GZF1 PE=1 SV=1	M	E
>sp|Q9NP66|HM20A_HUMAN High mobility group protein 20A OS=Homo sapiens OX=9606 GN=HMG20A PE=1 SV=1	M	E
>sp|Q53G44|IF44L_HUMAN Interferon-induced protein 44-like OS=Homo sapiens OX=9606 GN=IFI44L PE=2 SV=3	M	E
>sp|Q12912|IRAG2_HUMAN Inositol 1,4,5-triphosphate receptor associated 2 OS=Homo sapiens OX=9606 GN=IRAG2 PE=1 SV=3	M	E
>sp|Q86SY8|KTAS1_HUMAN Putative uncharacterized protein KTN1-AS1 OS=Homo sapiens OX=9606 GN=KTN1-AS1 PE=5 SV=2	M	E
>sp|P80192|M3K9_HUMAN Mitogen-activated protein kinase kinase kinase 9 OS=Homo sapiens OX=9606 GN=MAP3K9 PE=1 SV=3	M	E
>sp|A2RUH7|MBPHL_HUMAN Myosin-binding protein H-like OS=Homo sapiens OX=9606 GN=MYBPHL PE=1 SV=2	M	E
>sp|P78348|ASIC1_HUMAN Acid-sensing ion channel 1 OS=Homo sapiens OX=9606 GN=ASIC1 PE=1 SV=3	M	E
>sp|P41970|ELK3_HUMAN ETS domain-containing protein Elk-3 OS=Homo sapiens OX=9606 GN=ELK3 PE=1 SV=2	M	E
>sp|P15976|GATA1_HUMAN Erythroid transcription factor OS=Homo sapiens OX=9606 GN=GATA1 PE=1 SV=1	M	E
>sp|Q8N8K9|K1958_HUMAN Uncharacterized protein KIAA1958 OS=Homo sapiens OX=9606 GN=KIAA1958 PE=1 SV=1	M	E
>sp|Q15053|K0040_HUMAN Uncharacterized protein KIAA0040 OS=Homo sapiens OX=9606 GN=KIAA0040 PE=3 SV=2	M	E
>sp|Q16534|HLF_HUMAN Hepatic leukemia factor OS=Homo sapiens OX=9606 GN=HLF PE=2 SV=1	M	E
>sp|Q14974|IMB1_HUMAN Importin subunit beta-1 OS=Homo sapiens OX=9606 GN=KPNB1 PE=1 SV=2	M	E
>sp|D3W0D1|KLRF2_HUMAN Killer cell lectin-like receptor subfamily F member 2 OS=Homo sapiens OX=9606 GN=KLRF2 PE=1 SV=1	M	E
>sp|Q9UGL1|KDM5B_HUMAN Lysine-specific demethylase 5B OS=Homo sapiens OX=9606 GN=KDM5B PE=1 SV=3	M	E
>sp|Q5JU85|IQEC2_HUMAN IQ motif and SEC7 domain-containing protein 2 OS=Homo sapiens OX=9606 GN=IQSEC2 PE=1 SV=2	M	E
>sp|O95983|MBD3_HUMAN Methyl-CpG-binding domain protein 3 OS=Homo sapiens OX=9606 GN=MBD3 PE=1 SV=1	M	E
>sp|Q8TD10|MIPO1_HUMAN Mirror-image polydactyly gene 1 protein OS=Homo sapiens OX=9606 GN=MIPOL1 PE=1 SV=1	M	E
>sp|Q5T3U5|MRP7_HUMAN Multidrug resistance-associated protein 7 OS=Homo sapiens OX=9606 GN=ABCC10 PE=1 SV=1	M	E
>sp|O14638|ENPP3_HUMAN Ectonucleotide pyrophosphatase/phosphodiesterase family member 3 OS=Homo sapiens OX=9606 GN=ENPP3 PE=1 SV=2	M	E
>sp|A4D161|F221A_HUMAN Protein FAM221A OS=Homo sapiens OX=9606 GN=FAM221A PE=1 SV=1	M	E
>sp|Q8NEZ5|FBX22_HUMAN F-box only protein 22 OS=Homo sapiens OX=9606 GN=FBXO22 PE=1 SV=1	M	E
>sp|P10070|GLI2_HUMAN Zinc finger protein GLI2 OS=Homo sapiens OX=9606 GN=GLI2 PE=1 SV=4	M	E
>sp|Q9UII4|HERC5_HUMAN E3 ISG15--protein ligase HERC5 OS=Homo sapiens OX=9606 GN=HERC5 PE=1 SV=2	M	E
>sp|Q7Z418|KCNKI_HUMAN Potassium channel subfamily K member 18 OS=Homo sapiens OX=9606 GN=KCNK18 PE=1 SV=1	M	E
>sp|O43504|LTOR5_HUMAN Ragulator complex protein LAMTOR5 OS=Homo sapiens OX=9606 GN=LAMTOR5 PE=1 SV=1	M	E
>sp|A2RUB1|MEIOC_HUMAN Meiosis-specific coiled-coil domain-containing protein MEIOC OS=Homo sapiens OX=9606 GN=MEIOC PE=2 SV=3	M	E
>sp|Q96A46|MFRN2_HUMAN Mitoferrin-2 OS=Homo sapiens OX=9606 GN=SLC25A28 PE=2 SV=1	M	E
>sp|P21462|FPR1_HUMAN fMet-Leu-Phe receptor OS=Homo sapiens OX=9606 GN=FPR1 PE=1 SV=3	M	E
>sp|Q6B0I6|KDM4D_HUMAN Lysine-specific demethylase 4D OS=Homo sapiens OX=9606 GN=KDM4D PE=1 SV=3	M	E
>sp|Q9H3R0|KDM4C_HUMAN Lysine-specific demethylase 4C OS=Homo sapiens OX=9606 GN=KDM4C PE=1 SV=2	M	E
>sp|Q8NB16|MLKL_HUMAN Mixed lineage kinase domain-like protein OS=Homo sapiens OX=9606 GN=MLKL PE=1 SV=1	M	E
>sp|O43347|MSI1H_HUMAN RNA-binding protein Musashi homolog 1 OS=Homo sapiens OX=9606 GN=MSI1 PE=1 SV=1	M	E
>sp|Q6P4H8|ACKMT_HUMAN ATP synthase subunit C lysine N-methyltransferase OS=Homo sapiens OX=9606 GN=ATPSCKMT PE=1 SV=2	M	E
>sp|P24588|AKAP5_HUMAN A-kinase anchor protein 5 OS=Homo sapiens OX=9606 GN=AKAP5 PE=1 SV=3	M	E
>sp|Q17RG1|KCD19_HUMAN BTB/POZ domain-containing protein KCTD19 OS=Homo sapiens OX=9606 GN=KCTD19 PE=1 SV=1	M	E
>sp|Q8WW33|GTSF1_HUMAN Gametocyte-specific factor 1 OS=Homo sapiens OX=9606 GN=GTSF1 PE=1 SV=2	M	E
>sp|Q8NAB2|KBTB3_HUMAN Kelch repeat and BTB domain-containing protein 3 OS=Homo sapiens OX=9606 GN=KBTBD3 PE=2 SV=3	M	E
>sp|Q6PI47|KCD18_HUMAN BTB/POZ domain-containing protein KCTD18 OS=Homo sapiens OX=9606 GN=KCTD18 PE=2 SV=2	M	E
>sp|P40305|IFI27_HUMAN Interferon alpha-inducible protein 27, mitochondrial OS=Homo sapiens OX=9606 GN=IFI27 PE=1 SV=4	M	E
>sp|Q5T953|IER5L_HUMAN Immediate early response gene 5-like protein OS=Homo sapiens OX=9606 GN=IER5L PE=2 SV=1	M	E
>sp|Q8N6M8|IQCF1_HUMAN IQ domain-containing protein F1 OS=Homo sapiens OX=9606 GN=IQCF1 PE=2 SV=2	M	E
>sp|P56597|NDK5_HUMAN Nucleoside diphosphate kinase homolog 5 OS=Homo sapiens OX=9606 GN=NME5 PE=1 SV=1	M	E
>sp|Q8IX19|MCEM1_HUMAN Mast cell-expressed membrane protein 1 OS=Homo sapiens OX=9606 GN=MCEMP1 PE=1 SV=1	M	E
>sp|Q9H3U5|MFSD1_HUMAN Major facilitator superfamily domain-containing protein 1 OS=Homo sapiens OX=9606 GN=MFSD1 PE=2 SV=2	M	E
>sp|Q5VZ52|MORN5_HUMAN MORN repeat-containing protein 5 OS=Homo sapiens OX=9606 GN=MORN5 PE=1 SV=1	M	E
>sp|P19622|HME2_HUMAN Homeobox protein engrailed-2 OS=Homo sapiens OX=9606 GN=EN2 PE=2 SV=3	M	E
>sp|Q5VZ46|K1614_HUMAN Uncharacterized protein KIAA1614 OS=Homo sapiens OX=9606 GN=KIAA1614 PE=2 SV=3	M	E
>sp|P50053|KHK_HUMAN Ketohexokinase OS=Homo sapiens OX=9606 GN=KHK PE=1 SV=2	M	E
>sp|Q8WVP7|LMBR1_HUMAN Limb region 1 protein homolog OS=Homo sapiens OX=9606 GN=LMBR1 PE=1 SV=1	M	E
>sp|Q14582|MAD4_HUMAN Max dimerization protein 4 OS=Homo sapiens OX=9606 GN=MXD4 PE=1 SV=2	M	E
>sp|Q9BUE0|MED18_HUMAN Mediator of RNA polymerase II transcription subunit 18 OS=Homo sapiens OX=9606 GN=MED18 PE=1 SV=1	M	E
>sp|Q96T53|MBOA4_HUMAN Ghrelin O-acyltransferase OS=Homo sapiens OX=9606 GN=MBOAT4 PE=1 SV=2	M	E
>sp|Q9Y6D9|MD1L1_HUMAN Mitotic spindle assembly checkpoint protein MAD1 OS=Homo sapiens OX=9606 GN=MAD1L1 PE=1 SV=2	M	E
>sp|Q5JTC6|AMER1_HUMAN APC membrane recruitment protein 1 OS=Homo sapiens OX=9606 GN=AMER1 PE=1 SV=2	M	E
>sp|Q8TCU4|ALMS1_HUMAN Alstrom syndrome protein 1 OS=Homo sapiens OX=9606 GN=ALMS1 PE=1 SV=4	M	E
>sp|O43423|AN32C_HUMAN Acidic leucine-rich nuclear phosphoprotein 32 family member C OS=Homo sapiens OX=9606 GN=ANP32C PE=2 SV=1	M	E
>sp|Q8WVF5|KCTD4_HUMAN BTB/POZ domain-containing protein KCTD4 OS=Homo sapiens OX=9606 GN=KCTD4 PE=1 SV=2	M	E
>sp|P41229|KDM5C_HUMAN Lysine-specific demethylase 5C OS=Homo sapiens OX=9606 GN=KDM5C PE=1 SV=2	M	E
>sp|Q8NBR6|MINY2_HUMAN Ubiquitin carboxyl-terminal hydrolase MINDY-2 OS=Homo sapiens OX=9606 GN=MINDY2 PE=1 SV=2	M	E
>sp|Q7L1V2|MON1B_HUMAN Vacuolar fusion protein MON1 homolog B OS=Homo sapiens OX=9606 GN=MON1B PE=1 SV=1	M	E
>sp|P50219|MNX1_HUMAN Motor neuron and pancreas homeobox protein 1 OS=Homo sapiens OX=9606 GN=MNX1 PE=1 SV=3	M	E
>sp|Q99550|MPP9_HUMAN M-phase phosphoprotein 9 OS=Homo sapiens OX=9606 GN=MPHOSPH9 PE=1 SV=4	M	E
>sp|P08912|ACM5_HUMAN Muscarinic acetylcholine receptor M5 OS=Homo sapiens OX=9606 GN=CHRM5 PE=1 SV=2	M	E
>sp|P46952|3HAO_HUMAN 3-hydroxyanthranilate 3,4-dioxygenase OS=Homo sapiens OX=9606 GN=HAAO PE=1 SV=2	M	E
>sp|Q99996|AKAP9_HUMAN A-kinase anchor protein 9 OS=Homo sapiens OX=9606 GN=AKAP9 PE=1 SV=4	M	E
>sp|Q9UL18|AGO1_HUMAN Protein argonaute-1 OS=Homo sapiens OX=9606 GN=AGO1 PE=1 SV=3	M	E
>sp|O60312|AT10A_HUMAN Probable phospholipid-transporting ATPase VA OS=Homo sapiens OX=9606 GN=ATP10A PE=2 SV=2	M	E
>sp|Q9NYP7|ELOV5_HUMAN Elongation of very long chain fatty acids protein 5 OS=Homo sapiens OX=9606 GN=ELOVL5 PE=1 SV=1	M	E
>sp|Q5CZC0|FSIP2_HUMAN Fibrous sheath-interacting protein 2 OS=Homo sapiens OX=9606 GN=FSIP2 PE=2 SV=4	M	E
>sp|P23771|GATA3_HUMAN Trans-acting T-cell-specific transcription factor GATA-3 OS=Homo sapiens OX=9606 GN=GATA3 PE=1 SV=1	M	E
>sp|Q16584|M3K11_HUMAN Mitogen-activated protein kinase kinase kinase 11 OS=Homo sapiens OX=9606 GN=MAP3K11 PE=1 SV=1	M	E
>sp|Q9H479|FN3K_HUMAN Fructosamine-3-kinase OS=Homo sapiens OX=9606 GN=FN3K PE=1 SV=1	M	E
>sp|Q6P9H5|GIMA6_HUMAN GTPase IMAP family member 6 OS=Homo sapiens OX=9606 GN=GIMAP6 PE=2 SV=1	M	E
>sp|Q8N1E6|FXL14_HUMAN F-box/LRR-repeat protein 14 OS=Homo sapiens OX=9606 GN=FBXL14 PE=1 SV=1	M	E
>sp|Q4G112|HSF5_HUMAN Heat shock factor protein 5 OS=Homo sapiens OX=9606 GN=HSF5 PE=2 SV=2	M	E
>sp|O60684|IMA7_HUMAN Importin subunit alpha-7 OS=Homo sapiens OX=9606 GN=KPNA6 PE=1 SV=1	M	E
>sp|Q14005|IL16_HUMAN Pro-interleukin-16 OS=Homo sapiens OX=9606 GN=IL16 PE=1 SV=4	M	E
>sp|Q8WVL7|ANR49_HUMAN Ankyrin repeat domain-containing protein 49 OS=Homo sapiens OX=9606 GN=ANKRD49 PE=1 SV=1	M	E
>sp|Q9Y421|FA32A_HUMAN Protein FAM32A OS=Homo sapiens OX=9606 GN=FAM32A PE=1 SV=2	M	E
>sp|Q9Y282|ERGI3_HUMAN Endoplasmic reticulum-Golgi intermediate compartment protein 3 OS=Homo sapiens OX=9606 GN=ERGIC3 PE=1 SV=1	M	E
>sp|Q8IWJ2|GCC2_HUMAN GRIP and coiled-coil domain-containing protein 2 OS=Homo sapiens OX=9606 GN=GCC2 PE=1 SV=4	M	E
>sp|Q6JEL2|KLH10_HUMAN Kelch-like protein 10 OS=Homo sapiens OX=9606 GN=KLHL10 PE=1 SV=1	M	E
>sp|Q9UH77|KLHL3_HUMAN Kelch-like protein 3 OS=Homo sapiens OX=9606 GN=KLHL3 PE=1 SV=2	M	E
>sp|Q4VNC0|AT135_HUMAN Probable cation-transporting ATPase 13A5 OS=Homo sapiens OX=9606 GN=ATP13A5 PE=2 SV=1	M	E
>sp|Q9Y3D6|FIS1_HUMAN Mitochondrial fission 1 protein OS=Homo sapiens OX=9606 GN=FIS1 PE=1 SV=2	M	E
>sp|Q9UIM3|FKBPL_HUMAN FK506-binding protein-like OS=Homo sapiens OX=9606 GN=FKBPL PE=1 SV=1	M	E
>sp|Q9UJY5|GGA1_HUMAN ADP-ribosylation factor-binding protein GGA1 OS=Homo sapiens OX=9606 GN=GGA1 PE=1 SV=1	M	E
>sp|P34947|GRK5_HUMAN G protein-coupled receptor kinase 5 OS=Homo sapiens OX=9606 GN=GRK5 PE=1 SV=1	M	E
>sp|A1L162|ERIC2_HUMAN Glutamate-rich protein 2 OS=Homo sapiens OX=9606 GN=ERICH2 PE=1 SV=1	M	E
>sp|Q9Y5R4|HEMK1_HUMAN MTRF1L release factor glutamine methyltransferase OS=Homo sapiens OX=9606 GN=HEMK1 PE=1 SV=1	M	E
>sp|Q9UK96|FBX10_HUMAN F-box only protein 10 OS=Homo sapiens OX=9606 GN=FBXO10 PE=1 SV=3	M	E
>sp|P46091|GPR1_HUMAN G-protein coupled receptor 1 OS=Homo sapiens OX=9606 GN=GPR1 PE=1 SV=2	M	E
>sp|Q9H1H1|GTSFL_HUMAN Gametocyte-specific factor 1-like OS=Homo sapiens OX=9606 GN=GTSF1L PE=1 SV=1	M	E
>sp|Q15699|ALX1_HUMAN ALX homeobox protein 1 OS=Homo sapiens OX=9606 GN=ALX1 PE=1 SV=2	M	E
>sp|O43593|HAIR_HUMAN Lysine-specific demethylase hairless OS=Homo sapiens OX=9606 GN=HR PE=1 SV=5	M	E
>sp|O97980|HMHB1_HUMAN Minor histocompatibility protein HB-1 OS=Homo sapiens OX=9606 GN=HMHB1 PE=1 SV=1	M	E
>sp|Q4G0J3|LARP7_HUMAN La-related protein 7 OS=Homo sapiens OX=9606 GN=LARP7 PE=1 SV=1	M	E
>sp|Q9NQC1|JADE2_HUMAN E3 ubiquitin-protein ligase Jade-2 OS=Homo sapiens OX=9606 GN=JADE2 PE=1 SV=2	M	E
>sp|A1A4Y4|IRGM_HUMAN Immunity-related GTPase family M protein OS=Homo sapiens OX=9606 GN=IRGM PE=1 SV=2	M	E
>sp|Q9UK73|FEM1B_HUMAN Protein fem-1 homolog B OS=Homo sapiens OX=9606 GN=FEM1B PE=1 SV=1	M	E
>sp|Q8NFN8|GP156_HUMAN Probable G-protein coupled receptor 156 OS=Homo sapiens OX=9606 GN=GPR156 PE=2 SV=2	M	E
>sp|Q9NVX7|KBTB4_HUMAN Kelch repeat and BTB domain-containing protein 4 OS=Homo sapiens OX=9606 GN=KBTBD4 PE=1 SV=3	M	E
>sp|Q86VH2|KIF27_HUMAN Kinesin-like protein KIF27 OS=Homo sapiens OX=9606 GN=KIF27 PE=1 SV=1	M	E
>sp|Q86UP2|KTN1_HUMAN Kinectin OS=Homo sapiens OX=9606 GN=KTN1 PE=1 SV=1	M	E
>sp|Q9BUM1|G6PC3_HUMAN Glucose-6-phosphatase 3 OS=Homo sapiens OX=9606 GN=G6PC3 PE=1 SV=2	M	E
>sp|Q9BWH2|FUND2_HUMAN FUN14 domain-containing protein 2 OS=Homo sapiens OX=9606 GN=FUNDC2 PE=1 SV=2	M	E
>sp|Q8TDB8|GTR14_HUMAN Solute carrier family 2, facilitated glucose transporter member 14 OS=Homo sapiens OX=9606 GN=SLC2A14 PE=1 SV=1	M	E
>sp|Q5SQI0|ATAT_HUMAN Alpha-tubulin N-acetyltransferase 1 OS=Homo sapiens OX=9606 GN=ATAT1 PE=1 SV=1	M	E
>sp|Q9H3R5|CENPH_HUMAN Centromere protein H OS=Homo sapiens OX=9606 GN=CENPH PE=1 SV=1	M	E
>sp|Q9P003|CNIH4_HUMAN Protein cornichon homolog 4 OS=Homo sapiens OX=9606 GN=CNIH4 PE=1 SV=1	M	E
>sp|Q9NQ32|CK016_HUMAN Uncharacterized protein C11orf16 OS=Homo sapiens OX=9606 GN=C11orf16 PE=2 SV=3	M	E
>sp|P46379|BAG6_HUMAN Large proline-rich protein BAG6 OS=Homo sapiens OX=9606 GN=BAG6 PE=1 SV=2	M	E
>sp|A6NCS6|CB072_HUMAN Uncharacterized protein C2orf72 OS=Homo sapiens OX=9606 GN=C2orf72 PE=1 SV=2	M	E
>sp|P42574|CASP3_HUMAN Caspase-3 OS=Homo sapiens OX=9606 GN=CASP3 PE=1 SV=2	M	E
>sp|Q96AQ7|CIDEC_HUMAN Cell death activator CIDE-3 OS=Homo sapiens OX=9606 GN=CIDEC PE=1 SV=1	M	E
>sp|Q92800|EZH1_HUMAN Histone-lysine N-methyltransferase EZH1 OS=Homo sapiens OX=9606 GN=EZH1 PE=1 SV=2	M	E
>sp|O95677|EYA4_HUMAN Eyes absent homolog 4 OS=Homo sapiens OX=9606 GN=EYA4 PE=1 SV=2	M	E
>sp|Q06787|FMR1_HUMAN Synaptic functional regulator FMR1 OS=Homo sapiens OX=9606 GN=FMR1 PE=1 SV=1	M	E
>sp|Q5SYB0|FRPD1_HUMAN FERM and PDZ domain-containing protein 1 OS=Homo sapiens OX=9606 GN=FRMPD1 PE=1 SV=1	M	E
>sp|Q96EY9|ADAT3_HUMAN Probable inactive tRNA-specific adenosine deaminase-like protein 3 OS=Homo sapiens OX=9606 GN=ADAT3 PE=1 SV=1	M	E
>sp|A6QL64|AN36A_HUMAN Ankyrin repeat domain-containing protein 36A OS=Homo sapiens OX=9606 GN=ANKRD36 PE=2 SV=4	M	E
>sp|Q2NKX8|ERC6L_HUMAN DNA excision repair protein ERCC-6-like OS=Homo sapiens OX=9606 GN=ERCC6L PE=1 SV=1	M	E
>sp|Q9BY41|HDAC8_HUMAN Histone deacetylase 8 OS=Homo sapiens OX=9606 GN=HDAC8 PE=1 SV=2	M	E
>sp|O75143|ATG13_HUMAN Autophagy-related protein 13 OS=Homo sapiens OX=9606 GN=ATG13 PE=1 SV=1	M	E
>sp|Q6PL45|BRID5_HUMAN BRICHOS domain-containing protein 5 OS=Homo sapiens OX=9606 GN=BRICD5 PE=1 SV=3	M	E
>sp|A0A1B0GUA6|CC195_HUMAN Putative coiled-coil domain-containing protein 195 OS=Homo sapiens OX=9606 GN=CCDC195 PE=5 SV=1	M	E
>sp|Q9UEE9|CFDP1_HUMAN Craniofacial development protein 1 OS=Homo sapiens OX=9606 GN=CFDP1 PE=1 SV=1	M	E
>sp|P51801|CLCKB_HUMAN Chloride channel protein ClC-Kb OS=Homo sapiens OX=9606 GN=CLCNKB PE=1 SV=3	M	E
>sp|A6NFE3|EFC10_HUMAN EF-hand calcium-binding domain-containing protein 10 OS=Homo sapiens OX=9606 GN=EFCAB10 PE=2 SV=2	M	E
>sp|Q5T0W9|FA83B_HUMAN Protein FAM83B OS=Homo sapiens OX=9606 GN=FAM83B PE=1 SV=1	M	E
>sp|P39687|AN32A_HUMAN Acidic leucine-rich nuclear phosphoprotein 32 family member A OS=Homo sapiens OX=9606 GN=ANP32A PE=1 SV=1	M	E
>sp|O14983|AT2A1_HUMAN Sarcoplasmic/endoplasmic reticulum calcium ATPase 1 OS=Homo sapiens OX=9606 GN=ATP2A1 PE=1 SV=1	M	E
>sp|Q9UKB1|FBW1B_HUMAN F-box/WD repeat-containing protein 11 OS=Homo sapiens OX=9606 GN=FBXW11 PE=1 SV=1	M	E
>sp|Q6DWJ6|GP139_HUMAN Probable G-protein coupled receptor 139 OS=Homo sapiens OX=9606 GN=GPR139 PE=2 SV=1	M	E
>sp|Q9UBD0|HSFX1_HUMAN Heat shock transcription factor, X-linked OS=Homo sapiens OX=9606 GN=HSFX1 PE=1 SV=1	M	E
>sp|Q99689|FEZ1_HUMAN Fasciculation and elongation protein zeta-1 OS=Homo sapiens OX=9606 GN=FEZ1 PE=1 SV=1	M	E
>sp|A5D6W6|FITM1_HUMAN Fat storage-inducing transmembrane protein 1 OS=Homo sapiens OX=9606 GN=FITM1 PE=2 SV=1	M	E
>sp|Q5JSP0|FGD3_HUMAN FYVE, RhoGEF and PH domain-containing protein 3 OS=Homo sapiens OX=9606 GN=FGD3 PE=1 SV=1	M	E
>sp|P31947|1433S_HUMAN 14-3-3 protein sigma OS=Homo sapiens OX=9606 GN=SFN PE=1 SV=1	M	E
>sp|Q9NXL2|ARH38_HUMAN Rho guanine nucleotide exchange factor 38 OS=Homo sapiens OX=9606 GN=ARHGEF38 PE=1 SV=2	M	E
>sp|Q05D60|DEUP1_HUMAN Deuterosome assembly protein 1 OS=Homo sapiens OX=9606 GN=DEUP1 PE=1 SV=2	M	E
>sp|O95905|ECD_HUMAN Protein ecdysoneless homolog OS=Homo sapiens OX=9606 GN=ECD PE=1 SV=1	M	E
>sp|Q8NGU9|GP150_HUMAN Probable G-protein coupled receptor 150 OS=Homo sapiens OX=9606 GN=GPR150 PE=2 SV=1	M	E
>sp|Q9P0R6|GSKIP_HUMAN GSK3B-interacting protein OS=Homo sapiens OX=9606 GN=GSKIP PE=1 SV=2	M	E
>sp|Q96N19|G137A_HUMAN Integral membrane protein GPR137 OS=Homo sapiens OX=9606 GN=GPR137 PE=2 SV=2	M	E
>sp|Q9P0M2|AKA7G_HUMAN A-kinase anchor protein 7 isoform gamma OS=Homo sapiens OX=9606 GN=AKAP7 PE=1 SV=2	M	E
>sp|Q8N1W1|ARG28_HUMAN Rho guanine nucleotide exchange factor 28 OS=Homo sapiens OX=9606 GN=ARHGEF28 PE=1 SV=3	M	E
>sp|O60879|DIAP2_HUMAN Protein diaphanous homolog 2 OS=Homo sapiens OX=9606 GN=DIAPH2 PE=1 SV=1	M	E
>sp|Q7Z4G1|COMD6_HUMAN COMM domain-containing protein 6 OS=Homo sapiens OX=9606 GN=COMMD6 PE=1 SV=1	M	E
>sp|Q6JBY9|CPZIP_HUMAN CapZ-interacting protein OS=Homo sapiens OX=9606 GN=RCSD1 PE=1 SV=1	M	E
>sp|Q9NQM4|DAAF6_HUMAN Dynein assembly factor 6, axonemal OS=Homo sapiens OX=9606 GN=DNAAF6 PE=1 SV=1	M	E
>sp|P49447|CY561_HUMAN Cytochrome b561 OS=Homo sapiens OX=9606 GN=CYB561 PE=1 SV=2	M	E
>sp|Q008S8|ECT2L_HUMAN Epithelial cell-transforming sequence 2 oncogene-like OS=Homo sapiens OX=9606 GN=ECT2L PE=2 SV=2	M	E
>sp|Q12926|ELAV2_HUMAN ELAV-like protein 2 OS=Homo sapiens OX=9606 GN=ELAVL2 PE=1 SV=2	M	E
>sp|Q14692|BMS1_HUMAN Ribosome biogenesis protein BMS1 homolog OS=Homo sapiens OX=9606 GN=BMS1 PE=1 SV=1	M	E
>sp|Q9P1Z2|CACO1_HUMAN Calcium-binding and coiled-coil domain-containing protein 1 OS=Homo sapiens OX=9606 GN=CALCOCO1 PE=1 SV=2	M	E
>sp|A2IDD5|CCD78_HUMAN Coiled-coil domain-containing protein 78 OS=Homo sapiens OX=9606 GN=CCDC78 PE=1 SV=1	M	E
>sp|Q9BTE1|DCTN5_HUMAN Dynactin subunit 5 OS=Homo sapiens OX=9606 GN=DCTN5 PE=1 SV=1	M	E
>sp|Q9NXW2|DJB12_HUMAN DnaJ homolog subfamily B member 12 OS=Homo sapiens OX=9606 GN=DNAJB12 PE=1 SV=5	M	E
>sp|Q8N957|ANKF1_HUMAN Ankyrin repeat and fibronectin type-III domain-containing protein 1 OS=Homo sapiens OX=9606 GN=ANKFN1 PE=2 SV=2	M	E
>sp|Q9HA90|EFCC1_HUMAN EF-hand and coiled-coil domain-containing protein 1 OS=Homo sapiens OX=9606 GN=EFCC1 PE=2 SV=2	M	E
>sp|Q6XUX3|DUSTY_HUMAN Dual serine/threonine and tyrosine protein kinase OS=Homo sapiens OX=9606 GN=DSTYK PE=1 SV=2	M	E
>sp|Q8NBA8|DTWD2_HUMAN tRNA-uridine aminocarboxypropyltransferase 2 OS=Homo sapiens OX=9606 GN=DTWD2 PE=1 SV=1	M	E
>sp|P45954|ACDSB_HUMAN Short/branched chain specific acyl-CoA dehydrogenase, mitochondrial OS=Homo sapiens OX=9606 GN=ACADSB PE=1 SV=1	M	E
>sp|Q8WVB6|CTF18_HUMAN Chromosome transmission fidelity protein 18 homolog OS=Homo sapiens OX=9606 GN=CHTF18 PE=1 SV=1	M	E
>sp|O43310|CTIF_HUMAN CBP80/20-dependent translation initiation factor OS=Homo sapiens OX=9606 GN=CTIF PE=1 SV=1	M	E
>sp|P52429|DGKE_HUMAN Diacylglycerol kinase epsilon OS=Homo sapiens OX=9606 GN=DGKE PE=1 SV=1	M	E
>sp|Q8TB45|DPTOR_HUMAN DEP domain-containing mTOR-interacting protein OS=Homo sapiens OX=9606 GN=DEPTOR PE=1 SV=2	M	E
>sp|Q9HB65|ELL3_HUMAN RNA polymerase II elongation factor ELL3 OS=Homo sapiens OX=9606 GN=ELL3 PE=1 SV=2	M	E
>sp|Q9Y679|AUP1_HUMAN Lipid droplet-regulating VLDL assembly factor AUP1 OS=Homo sapiens OX=9606 GN=AUP1 PE=1 SV=2	M	E
>sp|O60610|DIAP1_HUMAN Protein diaphanous homolog 1 OS=Homo sapiens OX=9606 GN=DIAPH1 PE=1 SV=2	M	E
>sp|P51530|DNA2_HUMAN DNA replication ATP-dependent helicase/nuclease DNA2 OS=Homo sapiens OX=9606 GN=DNA2 PE=1 SV=3	M	E
>sp|Q9NS75|CLTR2_HUMAN Cysteinyl leukotriene receptor 2 OS=Homo sapiens OX=9606 GN=CYSLTR2 PE=1 SV=1	M	E
>sp|P0C842|CJ052_HUMAN Putative uncharacterized protein encoded by LINC00614 OS=Homo sapiens OX=9606 GN=LINC00614 PE=5 SV=1	M	E
>sp|O43303|CP110_HUMAN Centriolar coiled-coil protein of 110 kDa OS=Homo sapiens OX=9606 GN=CCP110 PE=1 SV=3	M	E
>sp|Q9Y5B0|CTDP1_HUMAN RNA polymerase II subunit A C-terminal domain phosphatase OS=Homo sapiens OX=9606 GN=CTDP1 PE=1 SV=3	M	E
>sp|Q96SC8|DMTA2_HUMAN Doublesex- and mab-3-related transcription factor A2 OS=Homo sapiens OX=9606 GN=DMRTA2 PE=2 SV=2	M	E
>sp|Q8IYE0|CC146_HUMAN Coiled-coil domain-containing protein 146 OS=Homo sapiens OX=9606 GN=CCDC146 PE=1 SV=2	M	E
>sp|Q7LGC8|CHST3_HUMAN Carbohydrate sulfotransferase 3 OS=Homo sapiens OX=9606 GN=CHST3 PE=1 SV=3	M	E
>sp|O43602|DCX_HUMAN Neuronal migration protein doublecortin OS=Homo sapiens OX=9606 GN=DCX PE=1 SV=4	M	E
>sp|P49366|DHYS_HUMAN Deoxyhypusine synthase OS=Homo sapiens OX=9606 GN=DHPS PE=1 SV=1	M	E
>sp|P80365|DHI2_HUMAN Corticosteroid 11-beta-dehydrogenase isozyme 2 OS=Homo sapiens OX=9606 GN=HSD11B2 PE=1 SV=2	M	E
>sp|Q53HC9|EIPR1_HUMAN EARP and GARP complex-interacting protein 1 OS=Homo sapiens OX=9606 GN=EIPR1 PE=1 SV=2	M	E
>sp|Q96GX2|A7L3B_HUMAN Ataxin-7-like protein 3B OS=Homo sapiens OX=9606 GN=ATXN7L3B PE=1 SV=2	M	E
>sp|Q6ULP2|AFTIN_HUMAN Aftiphilin OS=Homo sapiens OX=9606 GN=AFTPH PE=1 SV=3	M	E
>sp|O95503|CBX6_HUMAN Chromobox protein homolog 6 OS=Homo sapiens OX=9606 GN=CBX6 PE=1 SV=1	M	E
>sp|Q86Y33|CD20B_HUMAN Cell division cycle protein 20 homolog B OS=Homo sapiens OX=9606 GN=CDC20B PE=1 SV=3	M	E
>sp|Q8WXQ3|CN183_HUMAN Putative uncharacterized protein encoded by LINC01599 OS=Homo sapiens OX=9606 GN=LINC01599 PE=2 SV=1	M	E
>sp|Q6ZU67|BEND4_HUMAN BEN domain-containing protein 4 OS=Homo sapiens OX=9606 GN=BEND4 PE=2 SV=3	M	E
>sp|Q68DN1|CB016_HUMAN Uncharacterized protein C2orf16 OS=Homo sapiens OX=9606 GN=C2orf16 PE=2 SV=3	M	E
>sp|O95561|CA105_HUMAN Uncharacterized protein C1orf105 OS=Homo sapiens OX=9606 GN=C1orf105 PE=1 SV=1	M	E
>sp|Q96EP1|CHFR_HUMAN E3 ubiquitin-protein ligase CHFR OS=Homo sapiens OX=9606 GN=CHFR PE=1 SV=2	M	E
>sp|A8K010|CF176_HUMAN Putative transcriptional regulator encoded by LINC00473 OS=Homo sapiens OX=9606 GN=LINC00473 PE=5 SV=2	M	E
>sp|Q96JB5|CK5P3_HUMAN CDK5 regulatory subunit-associated protein 3 OS=Homo sapiens OX=9606 GN=CDK5RAP3 PE=1 SV=2	M	E
>sp|Q9UBI1|COMD3_HUMAN COMM domain-containing protein 3 OS=Homo sapiens OX=9606 GN=COMMD3 PE=1 SV=1	M	E
>sp|Q9BV73|CP250_HUMAN Centrosome-associated protein CEP250 OS=Homo sapiens OX=9606 GN=CEP250 PE=1 SV=2	M	E
>sp|F7VJQ1|APRIO_HUMAN Alternative prion protein OS=Homo sapiens OX=9606 GN=PRNP PE=1 SV=1	M	E
>sp|Q53TS8|C2CD6_HUMAN C2 calcium-dependent domain-containing protein 6 OS=Homo sapiens OX=9606 GN=C2CD6 PE=1 SV=1	M	E
>sp|Q8NA57|CL050_HUMAN Uncharacterized protein C12orf50 OS=Homo sapiens OX=9606 GN=C12orf50 PE=1 SV=1	M	E
>sp|O60543|CIDEA_HUMAN Cell death activator CIDE-A OS=Homo sapiens OX=9606 GN=CIDEA PE=1 SV=1	M	E
>sp|Q6P9H4|CNKR3_HUMAN Connector enhancer of kinase suppressor of ras 3 OS=Homo sapiens OX=9606 GN=CNKSR3 PE=1 SV=1	M	E
>sp|Q70SY1|CR3L2_HUMAN Cyclic AMP-responsive element-binding protein 3-like protein 2 OS=Homo sapiens OX=9606 GN=CREB3L2 PE=1 SV=3	M	E
>sp|A6NIU2|CU037_HUMAN Putative uncharacterized protein encoded by LINC01549 OS=Homo sapiens OX=9606 GN=LINC01549 PE=5 SV=1	M	E
>sp|Q9H467|CUED2_HUMAN CUE domain-containing protein 2 OS=Homo sapiens OX=9606 GN=CUEDC2 PE=1 SV=1	M	E
>sp|Q8N9N2|ASCC1_HUMAN Activating signal cointegrator 1 complex subunit 1 OS=Homo sapiens OX=9606 GN=ASCC1 PE=1 SV=1	M	E
>sp|Q6XZF7|DNMBP_HUMAN Dynamin-binding protein OS=Homo sapiens OX=9606 GN=DNMBP PE=1 SV=1	M	E
>sp|A6H8Z2|F221B_HUMAN Protein FAM221B OS=Homo sapiens OX=9606 GN=FAM221B PE=1 SV=2	M	E
>sp|Q14451|GRB7_HUMAN Growth factor receptor-bound protein 7 OS=Homo sapiens OX=9606 GN=GRB7 PE=1 SV=2	M	E
>sp|P28222|5HT1B_HUMAN 5-hydroxytryptamine receptor 1B OS=Homo sapiens OX=9606 GN=HTR1B PE=1 SV=1	M	E
>sp|Q9BXX3|AN30A_HUMAN Ankyrin repeat domain-containing protein 30A OS=Homo sapiens OX=9606 GN=ANKRD30A PE=1 SV=3	M	E
>sp|Q53GQ0|DHB12_HUMAN Very-long-chain 3-oxoacyl-CoA reductase OS=Homo sapiens OX=9606 GN=HSD17B12 PE=1 SV=2	M	E
>sp|Q75WM6|H1FNT_HUMAN Testis-specific H1 histone OS=Homo sapiens OX=9606 GN=H1-7 PE=1 SV=3	M	E
>sp|P10275|ANDR_HUMAN Androgen receptor OS=Homo sapiens OX=9606 GN=AR PE=1 SV=3	M	E
>sp|Q9BZE3|BARH1_HUMAN BarH-like 1 homeobox protein OS=Homo sapiens OX=9606 GN=BARHL1 PE=2 SV=1	M	E
>sp|Q96Q91|B3A4_HUMAN Anion exchange protein 4 OS=Homo sapiens OX=9606 GN=SLC4A9 PE=2 SV=2	M	E
>sp|Q9UFW8|CGBP1_HUMAN CGG triplet repeat-binding protein 1 OS=Homo sapiens OX=9606 GN=CGGBP1 PE=1 SV=2	M	E
>sp|P06132|DCUP_HUMAN Uroporphyrinogen decarboxylase OS=Homo sapiens OX=9606 GN=UROD PE=1 SV=2	M	E
>sp|Q8N9I5|FADS6_HUMAN Fatty acid desaturase 6 OS=Homo sapiens OX=9606 GN=FADS6 PE=1 SV=2	M	E
>sp|Q2M3G0|ABCB5_HUMAN ATP-binding cassette sub-family B member 5 OS=Homo sapiens OX=9606 GN=ABCB5 PE=1 SV=4	M	E
>sp|Q8N6M3|FITM2_HUMAN Fat storage-inducing transmembrane protein 2 OS=Homo sapiens OX=9606 GN=FITM2 PE=1 SV=1	M	E
>sp|Q5XUX1|FBXW9_HUMAN F-box/WD repeat-containing protein 9 OS=Homo sapiens OX=9606 GN=FBXW9 PE=1 SV=3	M	E
>sp|Q7LC44|ARC_HUMAN Activity-regulated cytoskeleton-associated protein OS=Homo sapiens OX=9606 GN=ARC PE=1 SV=1	M	E
>sp|Q9BSJ8|ESYT1_HUMAN Extended synaptotagmin-1 OS=Homo sapiens OX=9606 GN=ESYT1 PE=1 SV=1	M	E
>sp|Q8N0W3|FCSK_HUMAN L-fucose kinase OS=Homo sapiens OX=9606 GN=FCSK PE=1 SV=2	M	E
>sp|P23769|GATA2_HUMAN Endothelial transcription factor GATA-2 OS=Homo sapiens OX=9606 GN=GATA2 PE=1 SV=3	M	E
>sp|P10071|GLI3_HUMAN Transcriptional activator GLI3 OS=Homo sapiens OX=9606 GN=GLI3 PE=1 SV=6	M	E
>sp|P62993|GRB2_HUMAN Growth factor receptor-bound protein 2 OS=Homo sapiens OX=9606 GN=GRB2 PE=1 SV=1	M	E
>sp|Q8TBM8|DJB14_HUMAN DnaJ homolog subfamily B member 14 OS=Homo sapiens OX=9606 GN=DNAJB14 PE=1 SV=1	M	E
>sp|O14595|CTDS2_HUMAN Carboxy-terminal domain RNA polymerase II polypeptide A small phosphatase 2 OS=Homo sapiens OX=9606 GN=CTDSP2 PE=1 SV=2	M	E
>sp|Q9P0U4|CXXC1_HUMAN CXXC-type zinc finger protein 1 OS=Homo sapiens OX=9606 GN=CXXC1 PE=1 SV=2	M	E
>sp|Q7L7V1|DHX32_HUMAN Putative pre-mRNA-splicing factor ATP-dependent RNA helicase DHX32 OS=Homo sapiens OX=9606 GN=DHX32 PE=1 SV=1	M	E
>sp|O75398|DEAF1_HUMAN Deformed epidermal autoregulatory factor 1 homolog OS=Homo sapiens OX=9606 GN=DEAF1 PE=1 SV=1	M	E
>sp|Q8WXK3|ASB13_HUMAN Ankyrin repeat and SOCS box protein 13 OS=Homo sapiens OX=9606 GN=ASB13 PE=1 SV=2	M	E
>sp|O95170|CDRT1_HUMAN CMT1A duplicated region transcript 1 protein OS=Homo sapiens OX=9606 GN=CDRT1 PE=2 SV=3	M	E
>sp|Q8WVX3|CD003_HUMAN Uncharacterized protein C4orf3 OS=Homo sapiens OX=9606 GN=C4orf3 PE=1 SV=2	M	E
>sp|Q8WVS4|DC2I1_HUMAN Cytoplasmic dynein 2 intermediate chain 1 OS=Homo sapiens OX=9606 GN=DYNC2I1 PE=1 SV=3	M	E
>sp|Q96AV8|E2F7_HUMAN Transcription factor E2F7 OS=Homo sapiens OX=9606 GN=E2F7 PE=1 SV=3	M	E
>sp|A6NHQ4|EPOP_HUMAN Elongin BC and Polycomb repressive complex 2-associated protein OS=Homo sapiens OX=9606 GN=EPOP PE=1 SV=1	M	E
>sp|O95626|AN32D_HUMAN Acidic leucine-rich nuclear phosphoprotein 32 family member D OS=Homo sapiens OX=9606 GN=ANP32D PE=2 SV=2	M	E
>sp|Q8TEP8|CE192_HUMAN Centrosomal protein of 192 kDa OS=Homo sapiens OX=9606 GN=CEP192 PE=1 SV=3	M	E
>sp|Q8N326|CJ111_HUMAN Putative uncharacterized protein RPP38-DT OS=Homo sapiens OX=9606 GN=RPP38-DT PE=5 SV=1	M	E
>sp|P10632|CP2C8_HUMAN Cytochrome P450 2C8 OS=Homo sapiens OX=9606 GN=CYP2C8 PE=1 SV=2	M	E
>sp|Q96KN9|CXD4_HUMAN Gap junction delta-4 protein OS=Homo sapiens OX=9606 GN=GJD4 PE=2 SV=1	M	E
>sp|Q8IX94|CTGE4_HUMAN cTAGE family member 4 OS=Homo sapiens OX=9606 GN=CTAGE4 PE=2 SV=3	M	E
>sp|P51808|DYLT3_HUMAN Dynein light chain Tctex-type 3 OS=Homo sapiens OX=9606 GN=DYNLT3 PE=1 SV=1	M	E
>sp|Q5BKX8|CAVN4_HUMAN Caveolae-associated protein 4 OS=Homo sapiens OX=9606 GN=CAVIN4 PE=1 SV=2	M	E
>sp|Q8N1P7|CRBG2_HUMAN Beta/gamma crystallin domain-containing protein 2 OS=Homo sapiens OX=9606 GN=CRYBG2 PE=2 SV=2	M	E
>sp|Q0VF96|CGNL1_HUMAN Cingulin-like protein 1 OS=Homo sapiens OX=9606 GN=CGNL1 PE=1 SV=2	M	E
>sp|Q8N111|CEND_HUMAN Cell cycle exit and neuronal differentiation protein 1 OS=Homo sapiens OX=9606 GN=CEND1 PE=1 SV=1	M	E
>sp|P78396|CCNA1_HUMAN Cyclin-A1 OS=Homo sapiens OX=9606 GN=CCNA1 PE=1 SV=1	M	E
>sp|Q9UHD4|CIDEB_HUMAN Cell death activator CIDE-B OS=Homo sapiens OX=9606 GN=CIDEB PE=1 SV=2	M	E
>sp|Q5VTE6|ANGE2_HUMAN Protein angel homolog 2 OS=Homo sapiens OX=9606 GN=ANGEL2 PE=1 SV=1	M	E
>sp|Q9NWD9|BEX4_HUMAN Protein BEX4 OS=Homo sapiens OX=9606 GN=BEX4 PE=1 SV=1	M	E
>sp|Q5TH69|BIG3_HUMAN Brefeldin A-inhibited guanine nucleotide-exchange protein 3 OS=Homo sapiens OX=9606 GN=ARFGEF3 PE=1 SV=3	M	E
>sp|Q0P641|CB080_HUMAN Uncharacterized protein C2orf80 OS=Homo sapiens OX=9606 GN=C2orf80 PE=2 SV=2	M	E
>sp|Q8IW40|CC103_HUMAN Coiled-coil domain-containing protein 103 OS=Homo sapiens OX=9606 GN=CCDC103 PE=1 SV=1	M	E
>sp|Q9C0B2|CFA74_HUMAN Cilia- and flagella-associated protein 74 OS=Homo sapiens OX=9606 GN=CFAP74 PE=2 SV=3	M	E
>sp|P61073|CXCR4_HUMAN C-X-C chemokine receptor type 4 OS=Homo sapiens OX=9606 GN=CXCR4 PE=1 SV=1	M	E
>sp|Q86Y37|CACL1_HUMAN CDK2-associated and cullin domain-containing protein 1 OS=Homo sapiens OX=9606 GN=CACUL1 PE=1 SV=1	M	E
>sp|Q8WXS5|CCG8_HUMAN Voltage-dependent calcium channel gamma-8 subunit OS=Homo sapiens OX=9606 GN=CACNG8 PE=2 SV=3	M	E
>sp|P50747|BPL1_HUMAN Biotin--protein ligase OS=Homo sapiens OX=9606 GN=HLCS PE=1 SV=1	M	E
>sp|Q9BW66|CINP_HUMAN Cyclin-dependent kinase 2-interacting protein OS=Homo sapiens OX=9606 GN=CINP PE=1 SV=1	M	E
>sp|Q9H7T3|CJ095_HUMAN Uncharacterized protein C10orf95 OS=Homo sapiens OX=9606 GN=C10orf95 PE=1 SV=1	M	E
>sp|Q9BUH8|BEGIN_HUMAN Brain-enriched guanylate kinase-associated protein OS=Homo sapiens OX=9606 GN=BEGAIN PE=1 SV=1	M	E
>sp|Q8IWF9|CCD83_HUMAN Coiled-coil domain-containing protein 83 OS=Homo sapiens OX=9606 GN=CCDC83 PE=1 SV=2	M	E
>sp|Q8N8E3|CE112_HUMAN Centrosomal protein of 112 kDa OS=Homo sapiens OX=9606 GN=CEP112 PE=1 SV=2	M	E
>sp|Q96JM3|CHAP1_HUMAN Chromosome alignment-maintaining phosphoprotein 1 OS=Homo sapiens OX=9606 GN=CHAMP1 PE=1 SV=2	M	E
>sp|Q9NX08|COMD8_HUMAN COMM domain-containing protein 8 OS=Homo sapiens OX=9606 GN=COMMD8 PE=1 SV=1	M	E
>sp|A0A1B0GTU2|CTXD1_HUMAN Cortexin domain-containing 1 OS=Homo sapiens OX=9606 GN=CTXND1 PE=3 SV=1	M	E
>sp|A0A1B0GV90|CTXD2_HUMAN Cortexin domain containing 2 OS=Homo sapiens OX=9606 GN=CTXND2 PE=3 SV=1	M	E
>sp|Q08495|DEMA_HUMAN Dematin OS=Homo sapiens OX=9606 GN=DMTN PE=1 SV=3	M	E
>sp|Q12774|ARHG5_HUMAN Rho guanine nucleotide exchange factor 5 OS=Homo sapiens OX=9606 GN=ARHGEF5 PE=1 SV=3	M	E
>sp|Q9NZS9|BFAR_HUMAN Bifunctional apoptosis regulator OS=Homo sapiens OX=9606 GN=BFAR PE=1 SV=1	M	E
>sp|Q96M63|CC114_HUMAN Coiled-coil domain-containing protein 114 OS=Homo sapiens OX=9606 GN=CCDC114 PE=1 SV=3	M	E
>sp|Q9NUG4|CCM2L_HUMAN Cerebral cavernous malformations 2 protein-like OS=Homo sapiens OX=9606 GN=CCM2L PE=1 SV=3	M	E
>sp|Q8IWX8|CHERP_HUMAN Calcium homeostasis endoplasmic reticulum protein OS=Homo sapiens OX=9606 GN=CHERP PE=1 SV=3	M	E
>sp|P24941|CDK2_HUMAN Cyclin-dependent kinase 2 OS=Homo sapiens OX=9606 GN=CDK2 PE=1 SV=2	M	E
>sp|Q00534|CDK6_HUMAN Cyclin-dependent kinase 6 OS=Homo sapiens OX=9606 GN=CDK6 PE=1 SV=1	M	E
>sp|Q8IZV2|CKLF8_HUMAN CKLF-like MARVEL transmembrane domain-containing protein 8 OS=Homo sapiens OX=9606 GN=CMTM8 PE=1 SV=2	M	E
>sp|A0A1B0GUA9|CM046_HUMAN Uncharacterized protein C13orf46 OS=Homo sapiens OX=9606 GN=C13orf46 PE=4 SV=2	M	E
>sp|Q9C0C6|CIPC_HUMAN CLOCK-interacting pacemaker OS=Homo sapiens OX=9606 GN=CIPC PE=1 SV=2	M	E
>sp|G9CGD6|CNIPF_HUMAN CNK3/IPCEF1 fusion protein OS=Homo sapiens OX=9606 GN=CNK3/IPCEF1 PE=1 SV=1	M	E
>sp|Q8NBF6|AVL9_HUMAN Late secretory pathway protein AVL9 homolog OS=Homo sapiens OX=9606 GN=AVL9 PE=1 SV=1	M	E
>sp|Q15834|CC85B_HUMAN Coiled-coil domain-containing protein 85B OS=Homo sapiens OX=9606 GN=CCDC85B PE=1 SV=2	M	E
>sp|A4QMS7|CE049_HUMAN Uncharacterized protein C5orf49 OS=Homo sapiens OX=9606 GN=C5orf49 PE=1 SV=1	M	E
>sp|P20813|CP2B6_HUMAN Cytochrome P450 2B6 OS=Homo sapiens OX=9606 GN=CYP2B6 PE=1 SV=1	M	E
>sp|Q96SQ9|CP2S1_HUMAN Cytochrome P450 2S1 OS=Homo sapiens OX=9606 GN=CYP2S1 PE=1 SV=2	M	E
>sp|P49715|CEBPA_HUMAN CCAAT/enhancer-binding protein alpha OS=Homo sapiens OX=9606 GN=CEBPA PE=1 SV=3	M	E
>sp|P30279|CCND2_HUMAN G1/S-specific cyclin-D2 OS=Homo sapiens OX=9606 GN=CCND2 PE=1 SV=1	M	E
>sp|P24385|CCND1_HUMAN G1/S-specific cyclin-D1 OS=Homo sapiens OX=9606 GN=CCND1 PE=1 SV=1	M	E
>sp|Q8IVW4|CDKL3_HUMAN Cyclin-dependent kinase-like 3 OS=Homo sapiens OX=9606 GN=CDKL3 PE=1 SV=1	M	E
>sp|Q495D7|CL036_HUMAN Putative uncharacterized protein encoded by LINC01559 OS=Homo sapiens OX=9606 GN=LINC01559 PE=2 SV=1	M	E
>sp|Q8N118|CP4X1_HUMAN Cytochrome P450 4X1 OS=Homo sapiens OX=9606 GN=CYP4X1 PE=1 SV=1	M	E
>sp|Q8TER5|ARH40_HUMAN Rho guanine nucleotide exchange factor 40 OS=Homo sapiens OX=9606 GN=ARHGEF40 PE=1 SV=3	M	E
>sp|Q12982|BNIP2_HUMAN BCL2/adenovirus E1B 19 kDa protein-interacting protein 2 OS=Homo sapiens OX=9606 GN=BNIP2 PE=1 SV=1	M	E
>sp|Q13698|CAC1S_HUMAN Voltage-dependent L-type calcium channel subunit alpha-1S OS=Homo sapiens OX=9606 GN=CACNA1S PE=1 SV=4	M	E
>sp|A0ZSE6|CC50C_HUMAN Cell cycle control protein 50C OS=Homo sapiens OX=9606 GN=TMEM30CP PE=2 SV=2	M	E
>sp|Q86WJ1|CHD1L_HUMAN Chromodomain-helicase-DNA-binding protein 1-like OS=Homo sapiens OX=9606 GN=CHD1L PE=1 SV=3	M	E
>sp|Q8N865|CG031_HUMAN Uncharacterized protein C7orf31 OS=Homo sapiens OX=9606 GN=C7orf31 PE=1 SV=3	M	E
>sp|O43889|CREB3_HUMAN Cyclic AMP-responsive element-binding protein 3 OS=Homo sapiens OX=9606 GN=CREB3 PE=1 SV=2	M	E
>sp|P49711|CTCF_HUMAN Transcriptional repressor CTCF OS=Homo sapiens OX=9606 GN=CTCF PE=1 SV=1	M	E
>sp|Q92888|ARHG1_HUMAN Rho guanine nucleotide exchange factor 1 OS=Homo sapiens OX=9606 GN=ARHGEF1 PE=1 SV=2	M	E
>sp|Q5R3K3|CAHM6_HUMAN Calcium homeostasis modulator protein 6 OS=Homo sapiens OX=9606 GN=CALHM6 PE=1 SV=1	M	E
>sp|B0I1T2|MYO1G_HUMAN Unconventional myosin-Ig OS=Homo sapiens OX=9606 GN=MYO1G PE=1 SV=2	M	E
>sp|Q9NP85|PODO_HUMAN Podocin OS=Homo sapiens OX=9606 GN=NPHS2 PE=1 SV=1	M	E
>sp|P18031|PTN1_HUMAN Tyrosine-protein phosphatase non-receptor type 1 OS=Homo sapiens OX=9606 GN=PTPN1 PE=1 SV=1	M	E
>sp|Q15050|RRS1_HUMAN Ribosome biogenesis regulatory protein homolog OS=Homo sapiens OX=9606 GN=RRS1 PE=1 SV=2	M	E
>sp|O94885|SASH1_HUMAN SAM and SH3 domain-containing protein 1 OS=Homo sapiens OX=9606 GN=SASH1 PE=1 SV=3	M	E
>sp|Q562F6|SGO2_HUMAN Shugoshin 2 OS=Homo sapiens OX=9606 GN=SGO2 PE=1 SV=2	M	E
>sp|P35498|SCN1A_HUMAN Sodium channel protein type 1 subunit alpha OS=Homo sapiens OX=9606 GN=SCN1A PE=1 SV=2	M	E
>sp|O95199|RCBT2_HUMAN RCC1 and BTB domain-containing protein 2 OS=Homo sapiens OX=9606 GN=RCBTB2 PE=1 SV=1	M	E
>sp|Q9BQY4|RHXF2_HUMAN Rhox homeobox family member 2 OS=Homo sapiens OX=9606 GN=RHOXF2 PE=1 SV=1	M	E
>sp|Q5VYP0|S31A3_HUMAN Spermatogenesis-associated protein 31A3 OS=Homo sapiens OX=9606 GN=SPATA31A3 PE=2 SV=1	M	E
>sp|A6NF83|NUPR2_HUMAN Nuclear protein 2 OS=Homo sapiens OX=9606 GN=NUPR2 PE=2 SV=1	M	E
>sp|Q9UGF7|O12D3_HUMAN Olfactory receptor 12D3 OS=Homo sapiens OX=9606 GN=OR12D3 PE=2 SV=1	M	E
>sp|Q86XP0|PA24D_HUMAN Cytosolic phospholipase A2 delta OS=Homo sapiens OX=9606 GN=PLA2G4D PE=1 SV=2	M	E
>sp|O75864|PPR37_HUMAN Protein phosphatase 1 regulatory subunit 37 OS=Homo sapiens OX=9606 GN=PPP1R37 PE=1 SV=4	M	E
>sp|Q9NVW2|RNF12_HUMAN E3 ubiquitin-protein ligase RLIM OS=Homo sapiens OX=9606 GN=RLIM PE=1 SV=3	M	E
>sp|P33763|S10A5_HUMAN Protein S100-A5 OS=Homo sapiens OX=9606 GN=S100A5 PE=1 SV=2	M	E
>sp|Q6ZWE6|PKHM3_HUMAN Pleckstrin homology domain-containing family M member 3 OS=Homo sapiens OX=9606 GN=PLEKHM3 PE=2 SV=2	M	E
>sp|Q6P3W7|SCYL2_HUMAN SCY1-like protein 2 OS=Homo sapiens OX=9606 GN=SCYL2 PE=1 SV=1	M	E
>sp|O94993|SOX30_HUMAN Transcription factor SOX-30 OS=Homo sapiens OX=9606 GN=SOX30 PE=1 SV=1	M	E
>sp|A6NNX1|RIAD1_HUMAN RIIa domain-containing protein 1 OS=Homo sapiens OX=9606 GN=RIIAD1 PE=4 SV=1	M	E
>sp|Q5EBL4|RIPL1_HUMAN RILP-like protein 1 OS=Homo sapiens OX=9606 GN=RILPL1 PE=1 SV=1	M	E
>sp|Q17RB0|RTL8B_HUMAN Retrotransposon Gag-like protein 8B OS=Homo sapiens OX=9606 GN=RTL8B PE=1 SV=1	M	E
>sp|Q9BS91|S35A5_HUMAN Probable UDP-sugar transporter protein SLC35A5 OS=Homo sapiens OX=9606 GN=SLC35A5 PE=1 SV=2	M	E
>sp|Q9H5K3|SG196_HUMAN Protein O-mannose kinase OS=Homo sapiens OX=9606 GN=POMK PE=1 SV=1	M	E
>sp|Q14973|NTCP_HUMAN Sodium/bile acid cotransporter OS=Homo sapiens OX=9606 GN=SLC10A1 PE=1 SV=1	M	E
>sp|O95007|OR6B1_HUMAN Olfactory receptor 6B1 OS=Homo sapiens OX=9606 GN=OR6B1 PE=1 SV=1	M	E
>sp|Q96R30|OR2V2_HUMAN Olfactory receptor 2V2 OS=Homo sapiens OX=9606 GN=OR2V2 PE=3 SV=3	M	E
>sp|A6NHG9|O5H14_HUMAN Olfactory receptor 5H14 OS=Homo sapiens OX=9606 GN=OR5H14 PE=2 SV=1	M	E
>sp|Q8NH42|OR4KD_HUMAN Olfactory receptor 4K13 OS=Homo sapiens OX=9606 GN=OR4K13 PE=3 SV=1	M	E
>sp|P41143|OPRD_HUMAN Delta-type opioid receptor OS=Homo sapiens OX=9606 GN=OPRD1 PE=1 SV=4	M	E
>sp|P49642|PRI1_HUMAN DNA primase small subunit OS=Homo sapiens OX=9606 GN=PRIM1 PE=1 SV=1	M	E
>sp|Q9Y217|MTMR6_HUMAN Myotubularin-related protein 6 OS=Homo sapiens OX=9606 GN=MTMR6 PE=1 SV=3	M	E
>sp|O43312|MTSS1_HUMAN Protein MTSS 1 OS=Homo sapiens OX=9606 GN=MTSS1 PE=1 SV=2	M	E
>sp|P50539|MXI1_HUMAN Max-interacting protein 1 OS=Homo sapiens OX=9606 GN=MXI1 PE=1 SV=2	M	E
>sp|O14513|NCKP5_HUMAN Nck-associated protein 5 OS=Homo sapiens OX=9606 GN=NCKAP5 PE=1 SV=2	M	E
>sp|Q8NGY2|OR6K2_HUMAN Olfactory receptor 6K2 OS=Homo sapiens OX=9606 GN=OR6K2 PE=2 SV=1	M	E
>sp|Q8NGL6|O4A15_HUMAN Olfactory receptor 4A15 OS=Homo sapiens OX=9606 GN=OR4A15 PE=3 SV=3	M	E
>sp|Q86UW1|OSTA_HUMAN Organic solute transporter subunit alpha OS=Homo sapiens OX=9606 GN=SLC51A PE=1 SV=1	M	E
>sp|Q14123|PDE1C_HUMAN Calcium/calmodulin-dependent 3',5'-cyclic nucleotide phosphodiesterase 1C OS=Homo sapiens OX=9606 GN=PDE1C PE=1 SV=1	M	E
>sp|P29590|PML_HUMAN Protein PML OS=Homo sapiens OX=9606 GN=PML PE=1 SV=3	M	E
>sp|P0DPQ3|PR20G_HUMAN Proline-rich protein 20G OS=Homo sapiens OX=9606 GN=PRR20G PE=3 SV=1	M	E
>sp|Q8WUX1|S38A5_HUMAN Sodium-coupled neutral amino acid transporter 5 OS=Homo sapiens OX=9606 GN=SLC38A5 PE=1 SV=1	M	E
>sp|Q9NP31|SH22A_HUMAN SH2 domain-containing protein 2A OS=Homo sapiens OX=9606 GN=SH2D2A PE=1 SV=3	M	E
>sp|P49721|PSB2_HUMAN Proteasome subunit beta type-2 OS=Homo sapiens OX=9606 GN=PSMB2 PE=1 SV=1	M	E
>sp|W6CW81|PYDC5_HUMAN Pyrin domain-containing protein 5 OS=Homo sapiens OX=9606 GN=PYDC5 PE=1 SV=1	M	E
>sp|P57078|RIPK4_HUMAN Receptor-interacting serine/threonine-protein kinase 4 OS=Homo sapiens OX=9606 GN=RIPK4 PE=1 SV=1	M	E
>sp|Q8TDP1|RNH2C_HUMAN Ribonuclease H2 subunit C OS=Homo sapiens OX=9606 GN=RNASEH2C PE=1 SV=1	M	E
>sp|Q66K80|RUAS1_HUMAN Putative uncharacterized protein RUSC1-AS1 OS=Homo sapiens OX=9606 GN=RUSC1-AS1 PE=5 SV=1	M	E
>sp|Q8IWB4|S31A7_HUMAN Spermatogenesis-associated protein 31A7 OS=Homo sapiens OX=9606 GN=SPATA31A7 PE=1 SV=4	M	E
>sp|A6NKX4|S22AV_HUMAN Putative solute carrier family 22 member 31 OS=Homo sapiens OX=9606 GN=SLC22A31 PE=3 SV=4	M	E
>sp|Q5TC79|ZBT37_HUMAN Zinc finger and BTB domain-containing protein 37 OS=Homo sapiens OX=9606 GN=ZBTB37 PE=2 SV=1	M	E
>sp|Q7Z570|Z804A_HUMAN Zinc finger protein 804A OS=Homo sapiens OX=9606 GN=ZNF804A PE=2 SV=3	M	E
>sp|P98168|ZXDA_HUMAN Zinc finger X-linked protein ZXDA OS=Homo sapiens OX=9606 GN=ZXDA PE=1 SV=2	M	E
>sp|Q13905|RPGF1_HUMAN Rap guanine nucleotide exchange factor 1 OS=Homo sapiens OX=9606 GN=RAPGEF1 PE=1 SV=3	M	D
>sp|O43236|SEPT4_HUMAN Septin-4 OS=Homo sapiens OX=9606 GN=SEPTIN4 PE=1 SV=1	M	D
>sp|Q9NY87|SPNXC_HUMAN Sperm protein associated with the nucleus on the X chromosome C OS=Homo sapiens OX=9606 GN=SPANXC PE=1 SV=2	M	D
>sp|P09493|TPM1_HUMAN Tropomyosin alpha-1 chain OS=Homo sapiens OX=9606 GN=TPM1 PE=1 SV=2	M	D
>sp|Q9BXA7|TSSK1_HUMAN Testis-specific serine/threonine-protein kinase 1 OS=Homo sapiens OX=9606 GN=TSSK1B PE=1 SV=1	M	D
>sp|Q9ULE0|WWC3_HUMAN Protein WWC3 OS=Homo sapiens OX=9606 GN=WWC3 PE=1 SV=3	M	D
>sp|Q3KP31|ZN791_HUMAN Zinc finger protein 791 OS=Homo sapiens OX=9606 GN=ZNF791 PE=2 SV=1	M	D
>sp|Q15572|TAF1C_HUMAN TATA box-binding protein-associated factor RNA polymerase I subunit C OS=Homo sapiens OX=9606 GN=TAF1C PE=1 SV=2	M	D
>sp|Q5BJH2|TM128_HUMAN Transmembrane protein 128 OS=Homo sapiens OX=9606 GN=TMEM128 PE=1 SV=2	M	D
>sp|Q9NXH8|TOR4A_HUMAN Torsin-4A OS=Homo sapiens OX=9606 GN=TOR4A PE=1 SV=2	M	D
>sp|Q9Y6G1|TM14A_HUMAN Transmembrane protein 14A OS=Homo sapiens OX=9606 GN=TMEM14A PE=1 SV=1	M	D
>sp|Q6PP77|XKR2_HUMAN XK-related protein 2 OS=Homo sapiens OX=9606 GN=XKRX PE=2 SV=2	M	D
>sp|Q9HAH1|ZN556_HUMAN Zinc finger protein 556 OS=Homo sapiens OX=9606 GN=ZNF556 PE=2 SV=1	M	D
>sp|Q9H7B2|RPF2_HUMAN Ribosome production factor 2 homolog OS=Homo sapiens OX=9606 GN=RPF2 PE=1 SV=2	M	D
>sp|Q96FJ0|STALP_HUMAN AMSH-like protease OS=Homo sapiens OX=9606 GN=STAMBPL1 PE=1 SV=2	M	D
>sp|Q8TAV4|STML3_HUMAN Stomatin-like protein 3 OS=Homo sapiens OX=9606 GN=STOML3 PE=1 SV=1	M	D
>sp|Q7RTY8|TMPS7_HUMAN Transmembrane protease serine 7 OS=Homo sapiens OX=9606 GN=TMPRSS7 PE=2 SV=3	M	D
>sp|O15195|VILL_HUMAN Villin-like protein OS=Homo sapiens OX=9606 GN=VILL PE=2 SV=3	M	D
>sp|Q9H1X1|RSPH9_HUMAN Radial spoke head protein 9 homolog OS=Homo sapiens OX=9606 GN=RSPH9 PE=1 SV=1	M	D
>sp|O14796|SH21B_HUMAN SH2 domain-containing protein 1B OS=Homo sapiens OX=9606 GN=SH2D1B PE=1 SV=2	M	D
>sp|Q9BV90|SNR25_HUMAN U11/U12 small nuclear ribonucleoprotein 25 kDa protein OS=Homo sapiens OX=9606 GN=SNRNP25 PE=1 SV=1	M	D
>sp|Q9BZW4|TM6S2_HUMAN Transmembrane 6 superfamily member 2 OS=Homo sapiens OX=9606 GN=TM6SF2 PE=1 SV=3	M	D
>sp|Q6AZZ1|TRI68_HUMAN E3 ubiquitin-protein ligase TRIM68 OS=Homo sapiens OX=9606 GN=TRIM68 PE=1 SV=1	M	D
>sp|P46937|YAP1_HUMAN Transcriptional coactivator YAP1 OS=Homo sapiens OX=9606 GN=YAP1 PE=1 SV=2	M	D
>sp|Q14202|ZMYM3_HUMAN Zinc finger MYM-type protein 3 OS=Homo sapiens OX=9606 GN=ZMYM3 PE=1 SV=2	M	D
>sp|Q8IUI4|S29P2_HUMAN Putative protein SNX29P2 OS=Homo sapiens OX=9606 GN=SNX29P2 PE=5 SV=2	M	D
>sp|Q969I6|S38A4_HUMAN Sodium-coupled neutral amino acid transporter 4 OS=Homo sapiens OX=9606 GN=SLC38A4 PE=1 SV=1	M	D
>sp|Q6N022|TEN4_HUMAN Teneurin-4 OS=Homo sapiens OX=9606 GN=TENM4 PE=1 SV=2	M	D
>sp|A6NMA1|TR5OS_HUMAN Putative uncharacterized protein TRPC5OS OS=Homo sapiens OX=9606 GN=TRPC5OS PE=4 SV=1	M	D
>sp|A6NLI5|TR64C_HUMAN Tripartite motif-containing protein 64C OS=Homo sapiens OX=9606 GN=TRIM64C PE=3 SV=4	M	D
>sp|Q5VTQ0|TT39B_HUMAN Tetratricopeptide repeat protein 39B OS=Homo sapiens OX=9606 GN=TTC39B PE=1 SV=4	M	D
>sp|Q86VQ3|TXND2_HUMAN Thioredoxin domain-containing protein 2 OS=Homo sapiens OX=9606 GN=TXNDC2 PE=1 SV=4	M	D
>sp|Q6NUM6|TYW1B_HUMAN S-adenosyl-L-methionine-dependent tRNA 4-demethylwyosine synthase TYW1B OS=Homo sapiens OX=9606 GN=TYW1B PE=1 SV=4	M	D
>sp|Q8N377|YJ004_HUMAN Putative uncharacterized protein LOC387726 OS=Homo sapiens OX=9606 PE=5 SV=2	M	D
>sp|Q86X27|RGPS2_HUMAN Ras-specific guanine nucleotide-releasing factor RalGPS2 OS=Homo sapiens OX=9606 GN=RALGPS2 PE=1 SV=1	M	D
>sp|O94972|TRI37_HUMAN E3 ubiquitin-protein ligase TRIM37 OS=Homo sapiens OX=9606 GN=TRIM37 PE=1 SV=2	M	D
>sp|Q12767|TMM94_HUMAN Transmembrane protein 94 OS=Homo sapiens OX=9606 GN=TMEM94 PE=1 SV=1	M	D
>sp|P53804|TTC3_HUMAN E3 ubiquitin-protein ligase TTC3 OS=Homo sapiens OX=9606 GN=TTC3 PE=1 SV=2	M	D
>sp|Q8NCN2|ZBT34_HUMAN Zinc finger and BTB domain-containing protein 34 OS=Homo sapiens OX=9606 GN=ZBTB34 PE=1 SV=4	M	D
>sp|P08579|RU2B_HUMAN U2 small nuclear ribonucleoprotein B'' OS=Homo sapiens OX=9606 GN=SNRPB2 PE=1 SV=1	M	D
>sp|O94901|SUN1_HUMAN SUN domain-containing protein 1 OS=Homo sapiens OX=9606 GN=SUN1 PE=1 SV=3	M	D
>sp|O43815|STRN_HUMAN Striatin OS=Homo sapiens OX=9606 GN=STRN PE=1 SV=4	M	D
>sp|Q9NVV0|TM38B_HUMAN Trimeric intracellular cation channel type B OS=Homo sapiens OX=9606 GN=TMEM38B PE=1 SV=1	M	D
>sp|Q9NV66|TYW1_HUMAN S-adenosyl-L-methionine-dependent tRNA 4-demethylwyosine synthase TYW1 OS=Homo sapiens OX=9606 GN=TYW1 PE=2 SV=2	M	D
>sp|Q3B8N5|PROX2_HUMAN Prospero homeobox protein 2 OS=Homo sapiens OX=9606 GN=PROX2 PE=2 SV=3	M	D
>sp|Q9NT68|TEN2_HUMAN Teneurin-2 OS=Homo sapiens OX=9606 GN=TENM2 PE=1 SV=3	M	D
>sp|Q6ZSB9|ZBT49_HUMAN Zinc finger and BTB domain-containing protein 49 OS=Homo sapiens OX=9606 GN=ZBTB49 PE=1 SV=3	M	D
>sp|Q99743|NPAS2_HUMAN Neuronal PAS domain-containing protein 2 OS=Homo sapiens OX=9606 GN=NPAS2 PE=1 SV=3	M	D
>sp|Q5QGS0|NEXMI_HUMAN Neurite extension and migration factor OS=Homo sapiens OX=9606 GN=NEXMIF PE=1 SV=1	M	D
>sp|Q9Y3N9|OR2W1_HUMAN Olfactory receptor 2W1 OS=Homo sapiens OX=9606 GN=OR2W1 PE=2 SV=1	M	D
>sp|P58170|OR1D5_HUMAN Olfactory receptor 1D5 OS=Homo sapiens OX=9606 GN=OR1D5 PE=2 SV=1	M	D
>sp|Q8NGP9|O5AR1_HUMAN Olfactory receptor 5AR1 OS=Homo sapiens OX=9606 GN=OR5AR1 PE=3 SV=1	M	D
>sp|P40426|PBX3_HUMAN Pre-B-cell leukemia transcription factor 3 OS=Homo sapiens OX=9606 GN=PBX3 PE=1 SV=1	M	D
>sp|O75127|PTCD1_HUMAN Pentatricopeptide repeat-containing protein 1, mitochondrial OS=Homo sapiens OX=9606 GN=PTCD1 PE=1 SV=2	M	D
>sp|Q5VTB9|RN220_HUMAN E3 ubiquitin-protein ligase RNF220 OS=Homo sapiens OX=9606 GN=RNF220 PE=1 SV=1	M	D
>sp|Q9H1N7|S35B3_HUMAN Adenosine 3'-phospho 5'-phosphosulfate transporter 2 OS=Homo sapiens OX=9606 GN=SLC35B3 PE=1 SV=1	M	D
>sp|P49588|SYAC_HUMAN Alanine--tRNA ligase, cytoplasmic OS=Homo sapiens OX=9606 GN=AARS1 PE=1 SV=2	M	D
>sp|P17098|ZNF8_HUMAN Zinc finger protein 8 OS=Homo sapiens OX=9606 GN=ZNF8 PE=1 SV=2	M	D
>sp|Q9H0H5|RGAP1_HUMAN Rac GTPase-activating protein 1 OS=Homo sapiens OX=9606 GN=RACGAP1 PE=1 SV=1	M	D
>sp|P47901|V1BR_HUMAN Vasopressin V1b receptor OS=Homo sapiens OX=9606 GN=AVPR1B PE=2 SV=1	M	D
>sp|P0C7X1|TBC3H_HUMAN TBC1 domain family member 3H OS=Homo sapiens OX=9606 GN=TBC1D3H PE=2 SV=3	M	D
>sp|Q147U1|ZN846_HUMAN Zinc finger protein 846 OS=Homo sapiens OX=9606 GN=ZNF846 PE=1 SV=2	M	D
>sp|Q9H3E2|SNX25_HUMAN Sorting nexin-25 OS=Homo sapiens OX=9606 GN=SNX25 PE=1 SV=2	M	D
>sp|P04053|TDT_HUMAN DNA nucleotidylexotransferase OS=Homo sapiens OX=9606 GN=DNTT PE=1 SV=3	M	D
>sp|A0AVI4|TM129_HUMAN E3 ubiquitin-protein ligase TM129 OS=Homo sapiens OX=9606 GN=TMEM129 PE=1 SV=1	M	D
>sp|Q9P272|TRM9B_HUMAN Probable tRNA methyltransferase 9B OS=Homo sapiens OX=9606 GN=TRMT9B PE=2 SV=3	M	D
>sp|Q9Y275|TN13B_HUMAN Tumor necrosis factor ligand superfamily member 13B OS=Homo sapiens OX=9606 GN=TNFSF13B PE=1 SV=1	M	D
>sp|Q96C28|ZN707_HUMAN Zinc finger protein 707 OS=Homo sapiens OX=9606 GN=ZNF707 PE=1 SV=2	M	D
>sp|Q9Y462|ZN711_HUMAN Zinc finger protein 711 OS=Homo sapiens OX=9606 GN=ZNF711 PE=1 SV=2	M	D
>sp|Q8TBZ8|ZN564_HUMAN Zinc finger protein 564 OS=Homo sapiens OX=9606 GN=ZNF564 PE=1 SV=1	M	D
>sp|P19388|RPAB1_HUMAN DNA-directed RNA polymerases I, II, and III subunit RPABC1 OS=Homo sapiens OX=9606 GN=POLR2E PE=1 SV=4	M	D
>sp|Q12789|TF3C1_HUMAN General transcription factor 3C polypeptide 1 OS=Homo sapiens OX=9606 GN=GTF3C1 PE=1 SV=4	M	D
>sp|O15405|TOX3_HUMAN TOX high mobility group box family member 3 OS=Homo sapiens OX=9606 GN=TOX3 PE=1 SV=2	M	D
>sp|P63316|TNNC1_HUMAN Troponin C, slow skeletal and cardiac muscles OS=Homo sapiens OX=9606 GN=TNNC1 PE=1 SV=1	M	D
>sp|Q9HAV5|TNR27_HUMAN Tumor necrosis factor receptor superfamily member 27 OS=Homo sapiens OX=9606 GN=EDA2R PE=1 SV=2	M	D
>sp|O43592|XPOT_HUMAN Exportin-T OS=Homo sapiens OX=9606 GN=XPOT PE=1 SV=2	M	D
>sp|Q9H6Y2|WDR55_HUMAN WD repeat-containing protein 55 OS=Homo sapiens OX=9606 GN=WDR55 PE=1 SV=2	M	D
>sp|Q9H7V2|SYNG1_HUMAN Synapse differentiation-inducing gene protein 1 OS=Homo sapiens OX=9606 GN=SYNDIG1 PE=1 SV=1	M	D
>sp|Q92844|TANK_HUMAN TRAF family member-associated NF-kappa-B activator OS=Homo sapiens OX=9606 GN=TANK PE=1 SV=2	M	D
>sp|O60220|TIM8A_HUMAN Mitochondrial import inner membrane translocase subunit Tim8 A OS=Homo sapiens OX=9606 GN=TIMM8A PE=1 SV=1	M	D
>sp|Q8N661|TM86B_HUMAN Lysoplasmalogenase OS=Homo sapiens OX=9606 GN=TMEM86B PE=1 SV=2	M	D
>sp|Q96BQ3|TRI43_HUMAN Tripartite motif-containing protein 43 OS=Homo sapiens OX=9606 GN=TRIM43 PE=1 SV=1	M	D
>sp|Q96LD4|TRI47_HUMAN E3 ubiquitin-protein ligase TRIM47 OS=Homo sapiens OX=9606 GN=TRIM47 PE=1 SV=2	M	D
>sp|Q6ZNR0|TMM91_HUMAN Transmembrane protein 91 OS=Homo sapiens OX=9606 GN=TMEM91 PE=1 SV=1	M	D
>sp|Q9H892|TTC12_HUMAN Tetratricopeptide repeat protein 12 OS=Homo sapiens OX=9606 GN=TTC12 PE=1 SV=2	M	D
>sp|Q9NNW5|WDR6_HUMAN WD repeat-containing protein 6 OS=Homo sapiens OX=9606 GN=WDR6 PE=1 SV=1	M	D
>sp|Q15935|ZNF77_HUMAN Zinc finger protein 77 OS=Homo sapiens OX=9606 GN=ZNF77 PE=1 SV=2	M	D
>sp|A4IF30|S35F4_HUMAN Solute carrier family 35 member F4 OS=Homo sapiens OX=9606 GN=SLC35F4 PE=2 SV=2	M	D
>sp|P30874|SSR2_HUMAN Somatostatin receptor type 2 OS=Homo sapiens OX=9606 GN=SSTR2 PE=1 SV=1	M	D
>sp|P62380|TBPL1_HUMAN TATA box-binding protein-like 1 OS=Homo sapiens OX=9606 GN=TBPL1 PE=1 SV=1	M	D
>sp|Q6P4R8|NFRKB_HUMAN Nuclear factor related to kappa-B-binding protein OS=Homo sapiens OX=9606 GN=NFRKB PE=1 SV=2	M	D
>sp|Q6ZVT0|TTL10_HUMAN Inactive polyglycylase TTLL10 OS=Homo sapiens OX=9606 GN=TTLL10 PE=1 SV=2	M	D
>sp|Q8NB14|UBP38_HUMAN Ubiquitin carboxyl-terminal hydrolase 38 OS=Homo sapiens OX=9606 GN=USP38 PE=1 SV=2	M	D
>sp|P10074|TZAP_HUMAN Telomere zinc finger-associated protein OS=Homo sapiens OX=9606 GN=ZBTB48 PE=1 SV=2	M	D
>sp|Q86VM9|ZCH18_HUMAN Zinc finger CCCH domain-containing protein 18 OS=Homo sapiens OX=9606 GN=ZC3H18 PE=1 SV=2	M	D
>sp|Q9H0D2|ZN541_HUMAN Zinc finger protein 541 OS=Homo sapiens OX=9606 GN=ZNF541 PE=1 SV=3	M	D
>sp|Q5W150|YT011_HUMAN Putative uncharacterized protein MGC163334 OS=Homo sapiens OX=9606 PE=1 SV=1	M	D
>sp|Q8N972|ZN709_HUMAN Zinc finger protein 709 OS=Homo sapiens OX=9606 GN=ZNF709 PE=2 SV=1	M	D
>sp|Q0D2J5|ZN763_HUMAN Zinc finger protein 763 OS=Homo sapiens OX=9606 GN=ZNF763 PE=1 SV=2	M	D
>sp|Q8N8Z8|ZN441_HUMAN Zinc finger protein 441 OS=Homo sapiens OX=9606 GN=ZNF441 PE=1 SV=2	M	D
>sp|Q96SF2|TCPQM_HUMAN T-complex protein 1 subunit theta-like 2 OS=Homo sapiens OX=9606 GN=CCT8L2 PE=2 SV=2	M	D
>sp|Q15170|TCAL1_HUMAN Transcription elongation factor A protein-like 1 OS=Homo sapiens OX=9606 GN=TCEAL1 PE=1 SV=2	M	D
>sp|P07951|TPM2_HUMAN Tropomyosin beta chain OS=Homo sapiens OX=9606 GN=TPM2 PE=1 SV=1	M	D
>sp|Q6Q0C1|S2547_HUMAN Solute carrier family 25 member 47 OS=Homo sapiens OX=9606 GN=SLC25A47 PE=2 SV=1	M	D
>sp|Q9NR46|SHLB2_HUMAN Endophilin-B2 OS=Homo sapiens OX=9606 GN=SH3GLB2 PE=1 SV=1	M	D
>sp|Q9H2Y9|SO5A1_HUMAN Solute carrier organic anion transporter family member 5A1 OS=Homo sapiens OX=9606 GN=SLCO5A1 PE=2 SV=2	M	D
>sp|A6NGJ6|TRI64_HUMAN Tripartite motif-containing protein 64 OS=Homo sapiens OX=9606 GN=TRIM64 PE=2 SV=4	M	D
>sp|A0A087WVF3|TBC3D_HUMAN TBC1 domain family member 3D OS=Homo sapiens OX=9606 GN=TBC1D3D PE=2 SV=1	M	D
>sp|P20226|TBP_HUMAN TATA-box-binding protein OS=Homo sapiens OX=9606 GN=TBP PE=1 SV=2	M	D
>sp|Q12888|TP53B_HUMAN TP53-binding protein 1 OS=Homo sapiens OX=9606 GN=TP53BP1 PE=1 SV=2	M	D
>sp|P0C1S8|WEE2_HUMAN Wee1-like protein kinase 2 OS=Homo sapiens OX=9606 GN=WEE2 PE=1 SV=2	M	D
>sp|Q8TCU3|S7A13_HUMAN Solute carrier family 7 member 13 OS=Homo sapiens OX=9606 GN=SLC7A13 PE=2 SV=1	M	D
>sp|O75159|SOCS5_HUMAN Suppressor of cytokine signaling 5 OS=Homo sapiens OX=9606 GN=SOCS5 PE=1 SV=1	M	D
>sp|Q6IPX1|TBC3C_HUMAN TBC1 domain family member 3C OS=Homo sapiens OX=9606 GN=TBC1D3C PE=2 SV=3	M	D
>sp|O60784|TOM1_HUMAN Target of Myb protein 1 OS=Homo sapiens OX=9606 GN=TOM1 PE=1 SV=2	M	D
>sp|Q8IYM9|TRI22_HUMAN E3 ubiquitin-protein ligase TRIM22 OS=Homo sapiens OX=9606 GN=TRIM22 PE=1 SV=1	M	D
>sp|Q7Z4L5|TT21B_HUMAN Tetratricopeptide repeat protein 21B OS=Homo sapiens OX=9606 GN=TTC21B PE=1 SV=2	M	D
>sp|Q96N46|TTC14_HUMAN Tetratricopeptide repeat protein 14 OS=Homo sapiens OX=9606 GN=TTC14 PE=1 SV=1	M	D
>sp|Q6UW78|UQCC3_HUMAN Ubiquinol-cytochrome-c reductase complex assembly factor 3 OS=Homo sapiens OX=9606 GN=UQCC3 PE=1 SV=2	M	D
>sp|Q9Y3S1|WNK2_HUMAN Serine/threonine-protein kinase WNK2 OS=Homo sapiens OX=9606 GN=WNK2 PE=1 SV=4	M	D
>sp|Q8TB61|S35B2_HUMAN Adenosine 3'-phospho 5'-phosphosulfate transporter 1 OS=Homo sapiens OX=9606 GN=SLC35B2 PE=1 SV=1	M	D
>sp|Q13485|SMAD4_HUMAN Mothers against decapentaplegic homolog 4 OS=Homo sapiens OX=9606 GN=SMAD4 PE=1 SV=1	M	D
>sp|Q9ULP9|TBC24_HUMAN TBC1 domain family member 24 OS=Homo sapiens OX=9606 GN=TBC1D24 PE=1 SV=2	M	D
>sp|Q6PEX7|TEX38_HUMAN Testis-expressed protein 38 OS=Homo sapiens OX=9606 GN=TEX38 PE=2 SV=3	M	D
>sp|P60059|SC61G_HUMAN Protein transport protein Sec61 subunit gamma OS=Homo sapiens OX=9606 GN=SEC61G PE=1 SV=1	M	D
>sp|Q9H040|SPRTN_HUMAN DNA-dependent metalloprotease SPRTN OS=Homo sapiens OX=9606 GN=SPRTN PE=1 SV=2	M	D
>sp|O43609|SPY1_HUMAN Protein sprouty homolog 1 OS=Homo sapiens OX=9606 GN=SPRY1 PE=1 SV=2	M	D
>sp|Q9NVR7|TBCC1_HUMAN TBCC domain-containing protein 1 OS=Homo sapiens OX=9606 GN=TBCCD1 PE=1 SV=1	M	D
>sp|A6NCK2|TR43B_HUMAN Tripartite motif-containing protein 43B OS=Homo sapiens OX=9606 GN=TRIM43B PE=3 SV=3	M	D
>sp|P36952|SPB5_HUMAN Serpin B5 OS=Homo sapiens OX=9606 GN=SERPINB5 PE=1 SV=2	M	D
>sp|Q8NHU3|SMS2_HUMAN Phosphatidylcholine:ceramide cholinephosphotransferase 2 OS=Homo sapiens OX=9606 GN=SGMS2 PE=1 SV=1	M	D
>sp|Q6IEE8|SN12L_HUMAN Schlafen family member 12-like OS=Homo sapiens OX=9606 GN=SLFN12L PE=2 SV=4	M	D
>sp|Q9UNS1|TIM_HUMAN Protein timeless homolog OS=Homo sapiens OX=9606 GN=TIMELESS PE=1 SV=2	M	D
>sp|Q96PF2|TSSK2_HUMAN Testis-specific serine/threonine-protein kinase 2 OS=Homo sapiens OX=9606 GN=TSSK2 PE=1 SV=2	M	D
>sp|O15047|SET1A_HUMAN Histone-lysine N-methyltransferase SETD1A OS=Homo sapiens OX=9606 GN=SETD1A PE=1 SV=3	M	D
>sp|Q9UN76|S6A14_HUMAN Sodium- and chloride-dependent neutral and basic amino acid transporter B(0+) OS=Homo sapiens OX=9606 GN=SLC6A14 PE=2 SV=1	M	D
>sp|A0A494C086|SPD21_HUMAN Putative speedy protein E21 OS=Homo sapiens OX=9606 GN=SPDYE21 PE=5 SV=1	M	D
>sp|Q9P0W8|SPAT7_HUMAN Spermatogenesis-associated protein 7 OS=Homo sapiens OX=9606 GN=SPATA7 PE=1 SV=3	M	D
>sp|P59095|STAR6_HUMAN StAR-related lipid transfer protein 6 OS=Homo sapiens OX=9606 GN=STARD6 PE=1 SV=1	M	D
>sp|Q5TH74|STPG1_HUMAN O(6)-methylguanine-induced apoptosis 2 OS=Homo sapiens OX=9606 GN=STPG1 PE=1 SV=1	M	D
>sp|Q9P1P4|TAAR3_HUMAN Putative trace amine-associated receptor 3 OS=Homo sapiens OX=9606 GN=TAAR3P PE=5 SV=1	M	D
>sp|Q86W33|TPRA1_HUMAN Transmembrane protein adipocyte-associated 1 OS=Homo sapiens OX=9606 GN=TPRA1 PE=1 SV=1	M	D
>sp|O15417|TNC18_HUMAN Trinucleotide repeat-containing gene 18 protein OS=Homo sapiens OX=9606 GN=TNRC18 PE=1 SV=3	M	D
>sp|Q9Y6N9|USH1C_HUMAN Harmonin OS=Homo sapiens OX=9606 GN=USH1C PE=1 SV=3	M	D
>sp|Q01826|SATB1_HUMAN DNA-binding protein SATB1 OS=Homo sapiens OX=9606 GN=SATB1 PE=1 SV=1	M	D
>sp|Q9BXB7|SPT16_HUMAN Spermatogenesis-associated protein 16 OS=Homo sapiens OX=9606 GN=SPATA16 PE=1 SV=3	M	D
>sp|Q68D10|SPT2_HUMAN Protein SPT2 homolog OS=Homo sapiens OX=9606 GN=SPTY2D1 PE=1 SV=3	M	D
>sp|A0A087X1G2|TBC3K_HUMAN TBC1 domain family member 3K OS=Homo sapiens OX=9606 GN=TBC1D3K PE=3 SV=1	M	D
>sp|A0A087X179|TBC3E_HUMAN TBC1 domain family member 3E OS=Homo sapiens OX=9606 GN=TBC1D3E PE=2 SV=1	M	D
>sp|Q86WB7|UN93A_HUMAN Protein unc-93 homolog A OS=Homo sapiens OX=9606 GN=UNC93A PE=1 SV=1	M	D
>sp|Q9ULL5|PRR12_HUMAN Proline-rich protein 12 OS=Homo sapiens OX=9606 GN=PRR12 PE=1 SV=3	M	D
>sp|A6ZKI3|RTL8C_HUMAN Retrotransposon Gag-like protein 8C OS=Homo sapiens OX=9606 GN=RTL8C PE=1 SV=1	M	D
>sp|Q12772|SRBP2_HUMAN Sterol regulatory element-binding protein 2 OS=Homo sapiens OX=9606 GN=SREBF2 PE=1 SV=2	M	D
>sp|Q9BXN6|SPNXD_HUMAN Sperm protein associated with the nucleus on the X chromosome D OS=Homo sapiens OX=9606 GN=SPANXD PE=1 SV=1	M	D
>sp|P0CI01|SPDE6_HUMAN Speedy protein E6 OS=Homo sapiens OX=9606 GN=SPDYE6 PE=1 SV=2	M	D
>sp|B5MCY1|TDR15_HUMAN Tudor domain-containing protein 15 OS=Homo sapiens OX=9606 GN=TDRD15 PE=2 SV=1	M	D
>sp|P51580|TPMT_HUMAN Thiopurine S-methyltransferase OS=Homo sapiens OX=9606 GN=TPMT PE=1 SV=1	M	D
>sp|Q9H2G4|TSYL2_HUMAN Testis-specific Y-encoded-like protein 2 OS=Homo sapiens OX=9606 GN=TSPYL2 PE=1 SV=1	M	D
>sp|Q9P2H5|UBP35_HUMAN Ubiquitin carboxyl-terminal hydrolase 35 OS=Homo sapiens OX=9606 GN=USP35 PE=1 SV=3	M	D
>sp|O95562|SFT2B_HUMAN Vesicle transport protein SFT2B OS=Homo sapiens OX=9606 GN=SFT2D2 PE=1 SV=1	M	D
>sp|Q9H5J8|TAF1D_HUMAN TATA box-binding protein-associated factor RNA polymerase I subunit D OS=Homo sapiens OX=9606 GN=TAF1D PE=1 SV=1	M	D
>sp|Q8N5A5|ZGPAT_HUMAN Zinc finger CCCH-type with G patch domain-containing protein OS=Homo sapiens OX=9606 GN=ZGPAT PE=1 SV=3	M	D
>sp|P16415|ZN823_HUMAN Zinc finger protein 823 OS=Homo sapiens OX=9606 GN=ZNF823 PE=2 SV=2	M	D
>sp|A6NDS4|TBC3B_HUMAN TBC1 domain family member 3B OS=Homo sapiens OX=9606 GN=TBC1D3B PE=2 SV=2	M	D
>sp|Q53T94|TAF1B_HUMAN TATA box-binding protein-associated factor RNA polymerase I subunit B OS=Homo sapiens OX=9606 GN=TAF1B PE=1 SV=1	M	D
>sp|C9J3V5|TEX22_HUMAN Testis-expressed protein 22 OS=Homo sapiens OX=9606 GN=TEX22 PE=2 SV=1	M	D
>sp|O15062|ZBTB5_HUMAN Zinc finger and BTB domain-containing protein 5 OS=Homo sapiens OX=9606 GN=ZBTB5 PE=1 SV=1	M	D
>sp|B9EJG8|T150C_HUMAN Transmembrane protein 150C OS=Homo sapiens OX=9606 GN=TMEM150C PE=2 SV=1	M	D
>sp|Q15853|USF2_HUMAN Upstream stimulatory factor 2 OS=Homo sapiens OX=9606 GN=USF2 PE=1 SV=1	M	D
>sp|O76024|WFS1_HUMAN Wolframin OS=Homo sapiens OX=9606 GN=WFS1 PE=1 SV=2	M	D
>sp|Q9H115|SNAB_HUMAN Beta-soluble NSF attachment protein OS=Homo sapiens OX=9606 GN=NAPB PE=1 SV=2	M	D
>sp|P35125|UBP6_HUMAN Ubiquitin carboxyl-terminal hydrolase 6 OS=Homo sapiens OX=9606 GN=USP6 PE=1 SV=2	M	D
>sp|P38606|VATA_HUMAN V-type proton ATPase catalytic subunit A OS=Homo sapiens OX=9606 GN=ATP6V1A PE=1 SV=2	M	D
>sp|Q2QGD7|ZXDC_HUMAN Zinc finger protein ZXDC OS=Homo sapiens OX=9606 GN=ZXDC PE=1 SV=2	M	D
>sp|Q9NUM3|S39A9_HUMAN Zinc transporter ZIP9 OS=Homo sapiens OX=9606 GN=SLC39A9 PE=1 SV=2	M	D
>sp|A6NIY4|SPDE5_HUMAN Speedy protein E5 OS=Homo sapiens OX=9606 GN=SPDYE5 PE=3 SV=3	M	D
>sp|Q70CQ1|UBP49_HUMAN Ubiquitin carboxyl-terminal hydrolase 49 OS=Homo sapiens OX=9606 GN=USP49 PE=1 SV=1	M	D
>sp|Q8N680|ZBTB2_HUMAN Zinc finger and BTB domain-containing protein 2 OS=Homo sapiens OX=9606 GN=ZBTB2 PE=1 SV=1	M	D
>sp|Q6DHY5|TBC3G_HUMAN TBC1 domain family member 3G OS=Homo sapiens OX=9606 GN=TBC1D3G PE=1 SV=2	M	D
>sp|O76070|SYUG_HUMAN Gamma-synuclein OS=Homo sapiens OX=9606 GN=SNCG PE=1 SV=2	M	D
>sp|Q9ULK5|VANG2_HUMAN Vang-like protein 2 OS=Homo sapiens OX=9606 GN=VANGL2 PE=1 SV=2	M	D
>sp|Q86VN1|VPS36_HUMAN Vacuolar protein-sorting-associated protein 36 OS=Homo sapiens OX=9606 GN=VPS36 PE=1 SV=1	M	D
>sp|A8MVM7|YD021_HUMAN Putative uncharacterized protein ENSP00000382790 OS=Homo sapiens OX=9606 PE=5 SV=3	M	D
>sp|Q8N8F6|YIPF7_HUMAN Protein YIPF7 OS=Homo sapiens OX=9606 GN=YIPF7 PE=1 SV=2	M	D
>sp|Q5T1R4|ZEP3_HUMAN Transcription factor HIVEP3 OS=Homo sapiens OX=9606 GN=HIVEP3 PE=2 SV=1	M	D
>sp|Q6IPR3|TYW3_HUMAN tRNA wybutosine-synthesizing protein 3 homolog OS=Homo sapiens OX=9606 GN=TYW3 PE=1 SV=2	M	D
>sp|P31629|ZEP2_HUMAN Transcription factor HIVEP2 OS=Homo sapiens OX=9606 GN=HIVEP2 PE=1 SV=2	M	D
>sp|Q7Z3T8|ZFY16_HUMAN Zinc finger FYVE domain-containing protein 16 OS=Homo sapiens OX=9606 GN=ZFYVE16 PE=1 SV=3	M	D
>sp|P0C7U3|ZH11B_HUMAN Probable palmitoyltransferase ZDHHC11B OS=Homo sapiens OX=9606 GN=ZDHHC11B PE=3 SV=1	M	D
>sp|Q8IYI8|ZN440_HUMAN Zinc finger protein 440 OS=Homo sapiens OX=9606 GN=ZNF440 PE=1 SV=1	M	D
>sp|Q8TA94|ZN563_HUMAN Zinc finger protein 563 OS=Homo sapiens OX=9606 GN=ZNF563 PE=1 SV=1	M	D
>sp|P52737|ZN136_HUMAN Zinc finger protein 136 OS=Homo sapiens OX=9606 GN=ZNF136 PE=1 SV=1	M	D
>sp|O75845|SC5D_HUMAN Lathosterol oxidase OS=Homo sapiens OX=9606 GN=SC5D PE=1 SV=2	M	D
>sp|Q3ZLR7|SP201_HUMAN Transcription factor SPT20 homolog-like 1 OS=Homo sapiens OX=9606 GN=SUPT20HL1 PE=2 SV=2	M	D
>sp|P54920|SNAA_HUMAN Alpha-soluble NSF attachment protein OS=Homo sapiens OX=9606 GN=NAPA PE=1 SV=3	M	D
>sp|Q6P4I2|WDR73_HUMAN WD repeat-containing protein 73 OS=Homo sapiens OX=9606 GN=WDR73 PE=1 SV=1	M	D
>sp|O43542|XRCC3_HUMAN DNA repair protein XRCC3 OS=Homo sapiens OX=9606 GN=XRCC3 PE=1 SV=1	M	D
>sp|Q9Y6L6|SO1B1_HUMAN Solute carrier organic anion transporter family member 1B1 OS=Homo sapiens OX=9606 GN=SLCO1B1 PE=1 SV=2	M	D
>sp|O00204|ST2B1_HUMAN Sulfotransferase 2B1 OS=Homo sapiens OX=9606 GN=SULT2B1 PE=1 SV=2	M	D
>sp|Q9UBW7|ZMYM2_HUMAN Zinc finger MYM-type protein 2 OS=Homo sapiens OX=9606 GN=ZMYM2 PE=1 SV=1	M	D
>sp|P17010|ZFX_HUMAN Zinc finger X-chromosomal protein OS=Homo sapiens OX=9606 GN=ZFX PE=2 SV=2	M	D
>sp|P08048|ZFY_HUMAN Zinc finger Y-chromosomal protein OS=Homo sapiens OX=9606 GN=ZFY PE=1 SV=3	M	D
>sp|Q8TF32|ZN431_HUMAN Zinc finger protein 431 OS=Homo sapiens OX=9606 GN=ZNF431 PE=2 SV=2	M	D
>sp|Q9NSN8|SNTG1_HUMAN Gamma-1-syntrophin OS=Homo sapiens OX=9606 GN=SNTG1 PE=1 SV=1	M	D
>sp|A6NER0|TBC3F_HUMAN TBC1 domain family member 3F OS=Homo sapiens OX=9606 GN=TBC1D3F PE=1 SV=3	M	D
>sp|P26651|TTP_HUMAN mRNA decay activator protein ZFP36 OS=Homo sapiens OX=9606 GN=ZFP36 PE=1 SV=1	M	D
>sp|Q86VL8|S47A2_HUMAN Multidrug and toxin extrusion protein 2 OS=Homo sapiens OX=9606 GN=SLC47A2 PE=1 SV=1	M	D
>sp|Q9P0U3|SENP1_HUMAN Sentrin-specific protease 1 OS=Homo sapiens OX=9606 GN=SENP1 PE=1 SV=2	M	D
>sp|Q9NPD5|SO1B3_HUMAN Solute carrier organic anion transporter family member 1B3 OS=Homo sapiens OX=9606 GN=SLCO1B3 PE=1 SV=1	M	D
>sp|Q9Y6E0|STK24_HUMAN Serine/threonine-protein kinase 24 OS=Homo sapiens OX=9606 GN=STK24 PE=1 SV=1	M	D
>sp|P62072|TIM10_HUMAN Mitochondrial import inner membrane translocase subunit Tim10 OS=Homo sapiens OX=9606 GN=TIMM10 PE=1 SV=1	M	D
>sp|Q9BYB0|SHAN3_HUMAN SH3 and multiple ankyrin repeat domains protein 3 OS=Homo sapiens OX=9606 GN=SHANK3 PE=1 SV=3	M	D
>sp|Q9P273|TEN3_HUMAN Teneurin-3 OS=Homo sapiens OX=9606 GN=TENM3 PE=1 SV=3	M	D
>sp|Q8N801|STPG4_HUMAN Protein STPG4 OS=Homo sapiens OX=9606 GN=STPG4 PE=1 SV=2	M	D
>sp|Q96PF1|TGM7_HUMAN Protein-glutamine gamma-glutamyltransferase Z OS=Homo sapiens OX=9606 GN=TGM7 PE=1 SV=1	M	D
>sp|Q969Q1|TRI63_HUMAN E3 ubiquitin-protein ligase TRIM63 OS=Homo sapiens OX=9606 GN=TRIM63 PE=1 SV=1	M	D
>sp|Q8TAA9|VANG1_HUMAN Vang-like protein 1 OS=Homo sapiens OX=9606 GN=VANGL1 PE=1 SV=1	M	D
>sp|Q8WYJ6|SEPT1_HUMAN Septin-1 OS=Homo sapiens OX=9606 GN=SEPTIN1 PE=1 SV=2	M	D
>sp|Q6UWF3|SCIMP_HUMAN SLP adapter and CSK-interacting membrane protein OS=Homo sapiens OX=9606 GN=SCIMP PE=1 SV=1	M	D
>sp|O94900|TOX_HUMAN Thymocyte selection-associated high mobility group box protein TOX OS=Homo sapiens OX=9606 GN=TOX PE=1 SV=3	M	D
>sp|Q9H4I3|TRABD_HUMAN TraB domain-containing protein OS=Homo sapiens OX=9606 GN=TRABD PE=1 SV=1	M	D
>sp|A6NGE7|URAD_HUMAN Putative 2-oxo-4-hydroxy-4-carboxy-5-ureidoimidazoline decarboxylase OS=Homo sapiens OX=9606 GN=URAD PE=5 SV=2	M	D
>sp|Q15029|U5S1_HUMAN 116 kDa U5 small nuclear ribonucleoprotein component OS=Homo sapiens OX=9606 GN=EFTUD2 PE=1 SV=1	M	D
>sp|Q13888|TF2H2_HUMAN General transcription factor IIH subunit 2 OS=Homo sapiens OX=9606 GN=GTF2H2 PE=1 SV=1	M	D
>sp|Q5BVD1|TTMP_HUMAN TPA-induced transmembrane protein OS=Homo sapiens OX=9606 GN=TTMP PE=1 SV=2	M	D
>sp|P35237|SPB6_HUMAN Serpin B6 OS=Homo sapiens OX=9606 GN=SERPINB6 PE=1 SV=3	M	D
>sp|Q9UGI8|TES_HUMAN Testin OS=Homo sapiens OX=9606 GN=TES PE=1 SV=1	M	D
>sp|P55327|TPD52_HUMAN Tumor protein D52 OS=Homo sapiens OX=9606 GN=TPD52 PE=1 SV=2	M	D
>sp|Q8IX90|SKA3_HUMAN Spindle and kinetochore-associated protein 3 OS=Homo sapiens OX=9606 GN=SKA3 PE=1 SV=2	M	D
>sp|C9JN71|ZN878_HUMAN Zinc finger protein 878 OS=Homo sapiens OX=9606 GN=ZNF878 PE=3 SV=2	M	D
>sp|A1L190|SYCE3_HUMAN Synaptonemal complex central element protein 3 OS=Homo sapiens OX=9606 GN=SYCE3 PE=1 SV=1	M	D
[truncated: 967 more rows]

## Sheet: C
Gene	ACE2-A549		Gene	Vero E6		Gene	Caco-2		Gene	Calu-3		1152 common elements in "ACE2-A549", "Vero E6", "Caco-2" and "Calu-3":		70 elements included exclusively in "ACE2-A549":		36 common elements in "ACE2-A549" and "Vero E6":		66 elements included exclusively in "Vero E6":		102 elements included exclusively in "Caco-2":		23 common elements in "Vero E6" and "Caco-2":		44 common elements in "ACE2-A549" and "Caco-2":		48 common elements in "ACE2-A549", "Vero E6" and "Caco-2":		82 common elements in "Caco-2" and "Calu-3":		25 common elements in "Vero E6", "Caco-2" and "Calu-3":		242 common elements in "ACE2-A549", "Caco-2" and "Calu-3":		82 elements included exclusively in "Calu-3":		18 common elements in "Vero E6" and "Calu-3":		23 common elements in "ACE2-A549" and "Calu-3":		19 common elements in "ACE2-A549", "Vero E6" and "Calu-3":
A1CF	7.81794		AADAT	8.18836		A1CF	9.33934		ABHD2	8.69056		AADAT		AFAP1L2		ASB3		ABTB1		ADIPOR2		ABHD13		A1CF		ABCB1		ACY3		ADPRH		AAAS		AFF2		ABHD2		AKR1C4		ATG4C
AAAS	9.21449		ABCB1	9.46257		ABCB1	8.46139		ABLIM3	8.6157		ABCC10		ALX4		BEND7		ADAMTS9		AMT		CGNL1		ACTC1		ADARB1		AGO3		ARHGEF5		AAMP		ALPK1		ABLIM3		AR		CCDC106
AADAT	8.31332		ABCC10	7.72579		ABHD13	8.45091		ACTA1	10.2364		ABCC3		ANKRD30A		C8orf88		AOX1		ARHGAP28		CPLX1		ADAT3		AJUBA		ALS2CL		C4orf33		ABHD3		ANKRD36C		ACTA1		C19orf12		CCDC18
AAMP	9.47847		ABCC3	9.12742		ACTC1	10.196		ACY3	8.20444		ABHD17A		ARHGEF6		CAMKK1		APOBEC3A		BANF2		CYP3A5		AKAP5		ALKBH8		APOL1		CDK19		ACAT2		APBA1		ARHGAP23		CDKN2A		CCDC85B
ABCB1	8.08318		ABHD13	8.00274		ACY3	9.01151		ADPRH	8.6251		ABHD17B		ASB13		CCDC158		AUTS2		C11orf95		FIZ1		AMER1		ANKRD49		ARHGEF35		CYB561		ACTG1		APOL6		ATP2A1		FURIN		CDCA7L
ABCC10	8.01048		ABHD17A	8.95421		ADARB1	8.46645		AFF2	8.30063		ABHD6		ASIC1		CCSER2		BCO1		C2orf42		INVS		ARID3B		ARID5B		ATP2A3		DEPTOR		ADAT2		ARHGEF19		CDK14		HEMK1		EAF2
ABCC3	8.80174		ABHD17B	8.91253		ADAT3	8.61686		AGO3	7.82452		ABR		ATF1		CEP112		BEGAIN		C2orf68		KLHL5		ATG10		C2orf72		BAZ2B		FAM221A		AGAP3		ARHGEF38		CYB5R2		IFITM2		EYA4
ABHD17A	8.7625		ABHD2	7.95665		ADIPOR2	8.45865		AKR1C4	8.34625		ABRACL		C8orf76		DSTYK		BEX1		CEBPA		LHFPL2		CCDC138		CDK8		BCL2L14		FBXO6		AHNAK2		B3GALT4		ENKD1		LIAT1		GFAP
ABHD17B	8.96165		ABHD6	8.32827		ADPRH	8.37255		ALPK1	7.93595		ABT1		CCDC136		FOXC1		BFAR		CIDEB		NAPEPLD		CCND2		CNKSR3		C1orf210		FBXW5		AHR		BHLHE41		IQSEC2		MPHOSPH9		IRF5
ABHD3	8.19043		ABLIM3	7.85157		AGO3	7.78606		ALS2CL	8.49815		ACAA1		CCDC28B		GLI2		BHLHE40		CMTM8		NUAK2		CSNK1G2		COL5A1		CAPS		HDAC5		AKAP2		BLNK		KDELR2		MTURN		KATNAL1
ABHD6	8.68665		ABR	8.71849		AJUBA	8.8339		ANKRD36C	8.27038		ACACA		CDK3		GLI3		BTRC		CYP4X1		PHF13		DAZAP2		CREB3L2		CCDC120		HMGXB3		AKAP7		BTC		KLHL20		NR2E3		LARP1B
ABR	8.97732		ABRACL	9.43343		AKAP5	8.72226		APBA1	8.3226		ACAD10		CECR2		HELQ		C19orf84		DISP2		PHYHIPL		DUSP9		DCAF4		CDC42BPG		KDELR3		AKAP9		CASZ1		SGMS2		ODF2L		LIX1L
ABRACL	9.72687		ABT1	8.90678		ALKBH8	8.75511		APOL1	9.36723		ACADSB		CPLX2		HTRA1		CBARP		EDNRB		PLA2G6		FAM168A		DOK1		CFTR		LIPE		AKR1C1		CCK		SLC4A4		PALB2		MT1X
ABT1	9.08258		ABTB1	8.27094		ALS2CL	7.18933		APOL6	8.91777		ACADVL		DGCR6L		ICA1L		CCDC66		EFNA1		PREX1		GRTP1		DZIP3		CHST9		MAP3K11		AKR1C2		CKLF		SLCO3A1		PROSER3		PSD3
ACAA1	9.51378		ACAA1	9.57694		AMER1	8.20527		AR	8.64265		ACOX1		DLEC1		IFFO1		CDH13		ERCC6L2		RBAK		HERPUD1		FMOD		CLIC5		MBD6		AKR1D1		CPEB3		SPEG		RASEF		RAB34
ACACA	9.19661		ACACA	9.36225		AMT	8.53107		ARHGAP23	8.59948		ACSL1		DNAH1		LOXL2		CREB3		ERP27		SLC38A3		KIAA1958		FRMD6		CNKSR1		NPNT		ALDH3B1		CT83		TMEM38A		REPS2		RIMKLB
ACAD10	8.5172		ACAD10	8.50996		ANKRD49	8.71525		ARHGEF19	7.33125		ACSL3		DNAJC12		NEK1		CRYAB		ERVK-7		SMTNL2		KLF12		FSD1		DENND2D		NUDT22		ALKBH3		CTSO		UVSSA		SLC25A28		SACS
ACADSB	9.46678		ACADSB	9.47416		APOL1	8.38356		ARHGEF35	8.07126		ACTB		EFCAB5		NGEF		CRYBG1		EURL		TMEM185B		KLRG2		GFPT2		E2F8		PHF19		ALMS1		CYP2C18		ZBTB25		SLFN11		TP53
ACADVL	9.46904		ACADVL	9.06572		ARHGAP28	8.98326		ARHGEF38	8.27432		ACTN1		ELAVL2		NIN		DMAC2L		FAM131B		TMEM98		MAP7D2		GRK5		EPSTI1		RBBP8		ALS2		CYSRT1				SULT2B1		ZNF618
ACAT2	9.78723		ACOX1	9.28323		ARHGEF35	8.42507		ARHGEF5	8.77153		ACTR1A		EN2		NOVA2		DNAJC28		FBRSL1		TNK2		MT-ND2		GZF1		ETV4		SLC9A7		AMZ2		CYTH3				TBC1D31
ACOX1	9.31329		ACSL1	9.20484		ARHGEF5	7.46143		ATG4C	8.61997		ACTR1B		EPHA3		PAX6		DOP1B		FBXO46		ZNF219		NRCAM		KDM4C		FAM111B		TBCCD1		ANP32A		DDO				THEMIS2
ACSL1	9.10186		ACSL3	9.61563		ARID3B	9.10171		ATP2A1	7.62836		ACTR2		ESPNL		PCDH9		DSG1		GAS2		ZNF414		PAOX		KHK		FAM83B		TMEM129		APOBEC3B		DHX58				TSC22D3
ACSL3	9.47232		ACTA1	10.3014		ARID5B	9.01298		ATP2A3	8.22826		ADAR		FOXO4		PPARD		EDA2R		GATA3		ZNF777		PHYHIP		KSR1		FANCF		UBA52		APOL2		DRD2				ZNF7
ACTB	9.64701		ACTB	9.67927		ATG10	8.41842		B3GALT4	8.44878		ADD1		FRMPD3		SATB1		ELK3		GJB1				PITX1		LRRC58		FGD3		WWC3		ARHGAP32		DYDC2
ACTC1	10.2056		ACTN1	9.82315		ATP2A3	8.43258		BAZ2B	8.28376		AFAP1		G2E3		SATB2		ELOVL2		GPATCH2L				PROSER1		MAP1A		FXYD3		ZC3H3		ARHGEF26		EFCAB10
ACTG1	10.5809		ACTR1A	9.65578		BANF2	8.56017		BCL2L14	8.80621		AFF4		GATA2		SCARF2		ENG		GRID1				PSRC1		MAP3K3		GALNT5				ARHGEF39		ELK4
ACTN1	9.76619		ACTR1B	9.28421		BAZ2B	8.21026		BHLHE41	8.68684		AFTPH		GPM6A		SNCB		ESRRG		HMGCS2				RNF6		MSI1		GDA				ASB9		FMN1
ACTR1A	9.63214		ACTR2	9.85251		BCL2L14	8.49099		BLNK	8.38264		AGAP1		HOXA11		STAMBPL1		FABP4		HOXC6				SERPINF1		NEXN		GTSF1				ATXN3		FUT5
ACTR1B	9.24172		ADAMTS9	7.92294		C11orf95	8.17642		BTC	8.51139		AGO1		HOXD11		SWI5		FBXO10		HSD11B2				SESN3		PALM		HAAO				AXIN1		GABRP
ACTR2	9.75869		ADAR	9.25658		C1orf210	9.22289		C19orf12	8.6701		AGPAT4		IPPK		TNFSF9		FRMPD4		IRF8				SH3BP5		PGM5		HENMT1				BAG6		GANC
ADAR	9.38751		ADARB1	8.57483		C2orf42	7.56602		C1orf210	9.39533		AGTRAP		KDM4D		TPGS2		HIF1A		KANK4				SIRPA		PITX2		IFI27				BCAS3		HHEX
ADARB1	7.88468		ADD1	9.28961		C2orf68	8.39237		C4orf33	8.95666		AHNAK		KLHL41		TRAF3		KIAA1109		KBTBD7				SNRNP35		PPP2R5B		IFI44L				BCAS4		HIVEP2
ADAT2	8.9673		ADPRH	8.98695		C2orf72	9.19172		CAPS	9.84731		AK1		KRT87P		TRO		KIF27		KCNE3				SPRTN		RAB39A		IFITM3				BMS1		HMGN2P46
ADAT3	8.96577		AFAP1	8.13838		C4orf33	8.68271		CASZ1	8.19104		AKAP8		LINGO1		TSPAN10		KNL1		KIF26B				TAF9B		RAC3		ITK				BTN2A1		HNF4G
ADD1	9.32884		AFF4	8.75408		CAPS	9.17607		CCDC106	8.39955		AKR1C3		LMBR1L		VANGL2		LAT		LMBR1				TBKBP1		RILPL2		JADE2				CAMKMT		IKBKE
AFAP1	8.66856		AFTPH	8.66127		CCDC120	7.86352		CCDC120	8.57586		AKT2		MCC		ZNF655		LURAP1		LNX1				TESK2		RNF216		KLHL3				CCDC77		ITGB8
AFAP1L2	8.1943		AGAP1	8.48485		CCDC138	8.26267		CCDC18	8.01399		AKTIP		MCIDAS				MAP3K9		LRP2				TIMM10B		SCHIP1		MAP3K8				CD46		KCNJ15
AFF4	8.60362		AGO1	8.88115		CCND2	7.68145		CCDC85B	8.25108		ALAD		MDM2				MINDY4		LSM11				ZBTB34		SEC61G		MARVELD3				CDC25B		KIAA0040
AFTPH	8.9727		AGPAT4	8.30419		CDC42BPG	8.82341		CCK	8.32081		ALAS1		MIPOL1				NUAK1		MAT1A				ZFP1		SLC19A2		MFSD9				CDC7		KLK11
AGAP1	8.53821		AGTRAP	9.52086		CDK19	8.17798		CDC42BPG	8.80698		ALDH3A2		NAA11				OPRK1		MCTP2				ZGRF1		SLC46A1		MST1R				CDCA2		LPXN
AGAP3	9.01324		AHNAK	9.79244		CDK8	8.93255		CDCA7L	8.67697		ALG6		NOD1				PACRGL		MKRN3				ZNF282		TAF1B		NFATC2				CDK1		LURAP1L
AGO1	8.60063		AJUBA	8.65911		CEBPA	9.03815		CDK14	7.92479		ALKBH2		NTRK3				PDE1B		MTSS1				ZNF462		TENM3		OSBPL7				CDK5		MAOA
AGPAT4	8.51691		AK1	9.43627		CFTR	8.66757		CDK19	8.42413		ALKBH6		PABPC4L				PDGFB		MYO1G				ZNF70		TNFAIP8L1		PLEK2				CENPL		MCTP1
AGTRAP	9.20846		AKAP8	8.16324		CGNL1	8.58517		CDKN2A	9.05137		AMD1		PDE4A				PLG		NABP1				ZNF711		TRAF3IP1		PLEKHA4				CENPO		MEOX2
AHNAK	9.47233		AKR1C3	9.84456		CHST9	8.32904		CFTR	8.18133		ANAPC13		PKN3				PLK2		NEU3						TRIM9		PRR36				CENPP		MT2A
AHNAK2	9.14135		AKT2	8.8842		CIDEB	7.81501		CHST9	8.23592		ANAPC7		PPP1R1A				PNPLA7		NR6A1						TSPYL2		PWWP2B				CHFR		MYNN
AHR	8.53714		AKTIP	8.8414		CLIC5	8.99429		CKLF	8.61852		ANGEL2		PRAME				PPP1R3G		NUTM2B						UCHL1		RARRES1				CNST		NAALADL1
AJUBA	7.90587		ALAD	9.20814		CMTM8	9.05045		CLIC5	8.86436		ANKRD17		PSENEN				PPP2R2B		PECAM1						ZBTB48		RASGRF2				CRADD		NEK5
AK1	9.51218		ALAS1	7.93672		CNKSR1	8.18014		CNKSR1	8.83357		ANKRD40		PTAFR				RAB7B		PIGL								RBBP8NL				CRCP		NEK8
AKAP2	8.85379		ALDH3A2	9.56536		CNKSR3	8.62737		CPEB3	7.80581		ANLN		RAB39B				RFESD		PLEKHG1								RGL3				CSNK1E		NIPAL3
AKAP5	8.03889		ALG6	8.6706		COL5A1	7.74187		CT83	9.1392		ANP32B		RIMS4				RGS2		PLEKHG4B								RTKN2				CTU2		NLRC5
AKAP7	8.34167		ALKBH2	8.37866		CPLX1	8.84327		CTSO	8.74978		ANP32E		SLC38A6				RUSC2		POLQ								SCNN1A				CYP2S1		NR1D2
AKAP8	9.08306		ALKBH6	8.70986		CREB3L2	8.31558		CYB561	8.70063		AP1S2		SLC47A1				SELENOS		POLR1D								SENP7				CYSTM1		ONECUT3
AKAP9	8.9977		ALKBH8	8.90318		CSNK1G2	8.31787		CYB5R2	9.04505		APAF1		SNCG				SHTN1		POTEKP								SERPINB3				DBNDD1		PALMD
AKR1C1	10.0064		AMD1	8.83967		CYB561	8.7709		CYP2C18	8.67332		APBA3		STARD5				SLC18A3		RHOBTB1								SERPINB5				DCP2		PCDHB2
AKR1C2	9.76617		ANAPC13	8.83946		CYP3A5	8.30042		CYSRT1	8.52793		APEH		STK36				SLC24A2		RILP								SETD1B				DDC		PEX11A
AKR1C3	10.1305		ANAPC7	9.25355		CYP4X1	8.46242		CYTH3	8.61873		APOB		SV2A				SLC36A4		RNF26								SH2D3A				DDX60		PPP1R1B
AKR1C4	7.94743		ANGEL2	8.68047		DAZAP2	8.69439		DDO	8.45807		APOBEC3C		SYNGR3				SOS2		RPUSD1								SH3YL1				DENND1B		RAB38
AKR1D1	9.40257		ANKRD17	9.12861		DCAF4	8.33151		DENND2D	7.84729		ARAF		TCEAL8				TEC		SC5D								SHROOM2				DIAPH2		RAC2
AKT2	9.14547		ANKRD40	8.97928		DENND2D	8.69226		DEPTOR	8.0094		ARFGEF2		TPM2				TM4SF1		SCGN								SLC19A3				DMTN		SAYSD1
AKTIP	8.83009		ANKRD49	8.71325		DEPTOR	8.5342		DHX58	8.93481		ARFGEF3		TSPAN18				TM6SF2		SH3RF2								SLC25A37				DPY30		SECTM1
ALAD	9.10767		ANLN	9.42096		DISP2	7.82761		DRD2	8.05451		ARHGAP1		TTC32				TRMT10B		SKI								SLC6A14				E4F1		SERPINB4
ALAS1	8.94903		ANP32B	9.79397		DOK1	8.05705		DYDC2	8.53154		ARHGEF1		TTYH2				ULK4		SLC10A1								SPRY4				ECD		SGK2
ALDH3A2	9.51767		ANP32E	9.70176		DUSP9	8.53407		E2F8	7.7249		ARHGEF28		VAV3				ZMYM5		SLC26A1								SPTSSB				EDEM1		SLC39A9
ALDH3B1	9.15557		AOX1	8.74756		DZIP3	7.62564		EAF2	8.36976		ARHGEF40		ZBTB18				ZNF280B		SLC2A14								SYNJ2BP				EIF2AK1		SLC5A1
ALG6	8.89073		AP1S2	8.64391		E2F8	8.36055		EFCAB10	8.13862		ARHGEF7		ZFHX4				ZNF385B		SLC2A4RG								TBC1D30				ELK1		SLFN13
ALKBH2	9.03859		APAF1	8.58941		EDNRB	8.49631		ELK4	8.66462		ARIH1		ZNF286A						SLC2A5								TCEAL3				ELOVL1		STEAP4
ALKBH3	8.59919		APBA3	8.60654		EFNA1	8.45418		ENKD1	8.04982		ARL2BP		ZNF541						SLC35C1								THRA				ELOVL6		TBXAS1
ALKBH6	8.6358		APEH	9.06987		EPSTI1	8.52923		EPSTI1	8.57029		ARL6IP5		ZNF732						SLC38A4								TJP3				ERGIC3		TGFB1I1
ALKBH8	8.22876		APOB	8.61474		ERCC6L2	7.62525		ETV4	8.33133		ARMC1		ZNF782						SLC6A4								TMC4				ETS2		TLX3
ALMS1	8.20125		APOBEC3A	8.09827		ERP27	8.78781		EYA4	9.04516		ARVCF								SLC7A8								TRIM22				FADD		TMEM154
ALS2	8.20956		APOBEC3C	9.28905		ERVK-7	8.12113		FAM111B	8.89897		ASCC1								SNCAIP								TSPAN1				FAM98A		TMEM163
ALX4	8.64677		ARAF	8.95396		ETV4	8.31784		FAM221A	8.73817		ASH1L								SPATA7								USH1C				FBXL14		TMEM40
AMD1	8.75999		ARFGEF2	9.03775		EURL	7.94629		FAM83B	8.8291		ASNS								SPHK2								USP12				FBXW10		TMEM54
AMER1	8.26727		ARFGEF3	8.47615		FAM111B	9.06863		FANCF	8.33863		ASNSD1								SPRY2								USP43				FBXW8		TOX3
AMZ2	8.83052		ARHGAP1	9.67877		FAM131B	8.32179		FBXO6	8.62502		ASRGL1								SULT1A2								VGLL1				FBXW9		UBA7
ANAPC13	9.01158		ARHGAP23	8.34687		FAM168A	8.79065		FBXW5	8.23207		ATAT1								SULT1E1								VILL				FEM1B		WSB2
ANAPC7	9.41988		ARHGEF1	9.23562		FAM221A	8.50471		FGD3	8.43751		ATF7IP								TAF1D								ZNF12				FEM1C		XAF1
ANGEL2	8.59428		ARHGEF28	8.941		FAM83B	8.94208		FMN1	8.15123		ATG101								TET2								ZNF544				GEMIN7		ZNF101
ANKRD17	9.2255		ARHGEF40	8.8434		FANCF	7.81508		FURIN	8.41554		ATG13								TMPRSS13								ZNF646				GGPS1		ZNF519
ANKRD30A	7.51113		ARHGEF5	8.68459		FBRSL1	8.00013		FUT5	8.45227		ATG3								TNNC1								ZNF76				GMIP		ZNF524
ANKRD40	9.05499		ARHGEF7	8.96538		FBXO46	7.79039		FXYD3	9.25269		ATG4A								TRIM35								ZNF865				GOSR2		ZNF555
ANKRD49	8.7767		ARID5B	8.43397		FBXO6	8.89939		GABRP	8.90157		ATG4B								TTBK1												GTF2E2
ANLN	9.04459		ARIH1	9.20413		FBXW5	8.45986		GALNT5	9.06012		ATP11A								USP27X												GTF2H2
ANP32A	10.2535		ARL2BP	9.29788		FGD3	8.98092		GANC	7.83933		ATP11C								VDR												GTF3A
ANP32B	10.0163		ARL6IP5	9.76392		FIZ1	8.5507		GDA	9.57483		ATP13A3								WEE2												GTSE1
ANP32E	10.0048		ARMC1	9.04303		FMOD	9.08245		GFAP	8.7547		ATP2A2								XKRX												HDAC8
AP1S2	9.14395		ARVCF	8.74154		FRMD6	8.1433		GTSF1	9.24862		ATP6V1A								ZBTB16												HERC5
APAF1	8.60984		ASB3	8.16234		FSD1	8.59731		HAAO	8.44462		ATP7A								ZBTB37												HLCS
APBA3	8.47736		ASCC1	9.01514		FXYD3	8.97801		HDAC5	7.88429		ATXN7L3B								ZNF141												HNRNPA2B1
APEH	9.34077		ASH1L	7.33782		GALNT5	8.81607		HEMK1	8.27683		AUP1								ZNF184												HNRNPK
APOB	8.31165		ASNS	9.62414		GAS2	8.87441		HENMT1	8.02053		AURKA								ZNF226												HNRNPUL2
APOBEC3B	8.65869		ASNSD1	8.93893		GATA3	8.39608		HHEX	8.45439		AVEN								ZNF248												HSP90AA4P
APOBEC3C	9.27793		ASRGL1	9.53661		GDA	9.08301		HIVEP2	7.59459		AVL9								ZNF335												HSPA6
APOL2	9.09367		ATAT1	7.89961		GFPT2	7.65278		HMGN2P46	8.33473		AZI2								ZNF33B												IMUP
AR	7.85403		ATF7IP	8.67769		GJB1	8.57902		HMGXB3	7.39149		B4GAT1								ZNF408												INPP4B
ARAF	8.85775		ATG101	8.92265		GPATCH2L	8.17937		HNF4G	8.27799		BABAM1								ZNF670												LCORL
ARFGEF2	8.99763		ATG13	8.79617		GRID1	7.81356		IFI27	9.15953		BAG5								ZNF749												LENG1
ARFGEF3	8.27929		ATG3	9.38938		GRK5	7.93583		IFI44L	9.54673		BAP1								ZNF775												LRRC45
ARHGAP1	9.41672		ATG4A	8.26475		GRTP1	8.42675		IFITM2	8.96681		BAX								ZNF823												LXN
ARHGAP32	7.3647		ATG4B	9.29318		GTSF1	8.19439		IFITM3	9.92873		BAZ2A								ZNF850												LYPLA1
ARHGEF1	9.16162		ATG4C	8.86037		GZF1	8.49882		IKBKE	8.46289		BBS7								ZSWIM3												MAK16
ARHGEF26	8.456		ATP11A	8.75096		HAAO	9.16328		IQSEC2	8.13282		BCAM																				MAP7D1
ARHGEF28	7.99027		ATP11C	8.58638		HDAC5	8.12197		IRF5	8.08588		BCAR1																				MAPKAPK3
ARHGEF39	8.6489		ATP13A3	9.13808		HENMT1	8.439		ITGB8	8.80772		BCL10																				MAST3
ARHGEF40	8.35336		ATP2A1	8.79562		HERPUD1	8.63949		ITK	7.83021		BECN1																				MCM9
ARHGEF6	8.47144		ATP2A2	9.66276		HMGCS2	9.42475		JADE2	8.68331		BEND3																				MDN1
ARHGEF7	9.06107		ATP6V1A	9.53101		HMGXB3	8.02758		KATNAL1	8.0228		BID																				METTL8
ARID3B	9.11774		ATP7A	8.50817		HOXC6	8.12884		KCNJ15	8.34168		BLOC1S4																				MGMT
ARID5B	7.83502		ATXN7L3B	9.37717		HSD11B2	8.27219		KDELR2	8.12459		BLVRA																				MISP
ARIH1	9.26557		AUP1	8.89725		IFI27	8.46494		KDELR3	8.00573		BNIP2																				MLKL
ARL2BP	9.40864		AURKA	9.11133		IFI44L	8.76045		KIAA0040	8.88285		BRAT1																				MT-ATP6
ARL6IP5	9.59097		AUTS2	8.37791		IFITM3	9.32908		KLHL20	7.63517		BRCA1																				MTHFSD
ARMC1	9.41635		AVEN	8.75745		INVS	8.09508		KLHL3	7.57243		BRI3																				MTIF2
ARVCF	7.97421		AVL9	9.02697		IRF8	8.5431		KLK11	8.42039		BTF3L4																				MT-ND3
ASB13	8.39958		AZI2	8.64807		ITK	8.12163		LARP1B	8.31482		BUB1																				MXRA7
ASB3	8.56478		B4GAT1	8.97914		JADE2	8.62472		LIAT1	8.5251		BZW1																				MYL6
ASB9	8.79242		BABAM1	9.01759		KANK4	8.74956		LIPE	8.64458		BZW2																				NAPB
ASCC1	9.14182		BAG5	9.10421		KBTBD7	8.54365		LIX1L	8.76106		C12orf45																				NAT1
ASH1L	9.35301		BAP1	8.62826		KCNE3	8.71769		LPXN	8.48762		C16orf72																				NDRG3
ASIC1	8.40981		BAX	9.57963		KDELR3	8.30745		LURAP1L	8.52857		C1orf122																				NEK3
ASNS	9.55715		BAZ2A	8.98308		KDM4C	8.27052		MAOA	8.86762		C1orf50																				NME2P1
ASNSD1	9.21742		BBS7	8.80105		KHK	8.65049		MAP3K11	8.29013		C2CD2L																				NNMT
ASRGL1	9.1463		BCAM	9.04103		KIAA1958	8.22044		MAP3K8	8.1868		C3orf38																				NPHP4
ATAT1	8.22865		BCAR1	9.27359		KIF26B	7.78948		MARVELD3	8.28431		C4orf3																				NRGN
ATF1	9.3249		BCL10	9.46364		KLF12	8.73779		MBD6	8.40569		C6orf89																				NUDT14
ATF7IP	8.98644		BCO1	8.30866		KLHL3	8.50045		MCTP1	7.86136		C9orf64																				ODC1
ATG10	8.37023		BECN1	8.9964		KLHL5	7.80552		MEOX2	8.7692		CACUL1																				ORMDL2
ATG101	8.84512		BEGAIN	7.56128		KLRG2	8.19274		MFSD9	8.44097		CALCOCO1																				OSTC
ATG13	8.74469		BEND3	8.58291		KSR1	8.88969		MPHOSPH9	7.69622		CALCOCO2																				PASK
ATG3	9.53947		BEND7	8.17385		LHFPL2	8.78507		MST1R	8.91677		CALD1																				PBX1
ATG4A	8.66351		BEX1	8.6573		LIPE	8.48267		MT1X	8.77934		CAMLG																				PBX3
ATG4B	9.32655		BFAR	8.95684		LMBR1	8.44752		MT2A	9.56827		CAPN7																				PCBP2
ATG4C	8.79755		BHLHE40	8.65673		LNX1	8.77396		MTURN	8.70827		CASP3																				PCTP
ATP11A	8.18142		BID	9.20891		LRP2	9.28355		MYNN	8.13784		CASP8																				PCYT1A
ATP11C	8.75981		BLOC1S4	9.02758		LRRC58	8.0329		NAALADL1	8.87757		CASP9																				PDCL3
ATP13A3	8.51579		BLVRA	9.67683		LSM11	7.86939		NEK5	7.8361		CAST																				PLEKHG4
ATP2A2	9.6632		BNIP2	8.81147		MAP1A	8.03055		NEK8	8.06283		CBLL1																				PLEKHO2
ATP6V1A	9.64334		BRAT1	9.06597		MAP3K11	8.43402		NFATC2	8.82827		CBR4																				PMS2P11
ATP7A	8.59727		BRCA1	8.32443		MAP3K3	7.53238		NIPAL3	8.67421		CBX2																				POLK
ATXN3	9.1911		BRI3	9.34745		MAP3K8	7.95305		NLRC5	8.07212		CBX4																				POLL
ATXN7L3B	9.47057		BTF3L4	9.49908		MAP7D2	9.17144		NPNT	8.83191		CBX6																				POLR2J3
AUP1	9.25182		BTRC	7.62427		MARVELD3	9.00648		NR1D2	9.4691		CBX8																				PPP1R13L
AURKA	9.07722		BUB1	8.82394		MAT1A	9.31961		NR2E3	8.63139		CCDC12																				PPP1R15B
AVEN	8.91958		BZW1	9.62554		MBD6	8.14594		NUDT22	8.65082		CCDC127																				PPP4R2
AVL9	9.03568		BZW2	9.44768		MCTP2	8.04508		ODF2L	8.14507		CCDC174																				PRDM2
AXIN1	8.09932		C12orf45	8.93635		MFSD9	8.6513		ONECUT3	8.6941		CCDC22																				PRIM1
AZI2	8.68819		C16orf72	8.39664		MKRN3	8.29221		OSBPL7	8.45002		CCDC61																				PRIMPOL
B4GAT1	9.27634		C19orf84	9.52536		MSI1	9.23505		PALB2	7.61629		CCDC86																				PTGES3
BABAM1	9.11101		C1orf122	8.95956		MST1R	8.2623		PALMD	8.52881		CCDC88A																				PTP4A2
BAG5	9.2812		C1orf50	8.98907		MT-ND2	8.51638		PCDHB2	7.87124		CCDC88C																				QPRT
BAG6	8.41559		C2CD2L	8.57375		MTSS1	8.62813		PEX11A	8.51226		CCDC90B																				R3HCC1L
BAP1	8.54819		C2orf72	8.14895		MYO1G	8.17826		PHF19	8.36961		CCDC91																				RABGAP1L
BAX	9.68352		C3orf38	8.88692		NABP1	8.79344		PLEK2	9.05529		CCDC97																				RALGPS2
BAZ2A	8.9583		C4orf3	9.39787		NAPEPLD	9.12812		PLEKHA4	8.85111		CCM2																				RAPGEF6
BBS7	8.58977		C4orf33	8.54039		NEU3	8.61071		PPP1R1B	8.53111		CCND1																				REEP6
BCAM	9.16395		C6orf89	8.54103		NEXN	8.47458		PROSER3	8.41883		CCND3																				RIPK1
BCAR1	9.02736		C8orf88	8.60046		NFATC2	9.04119		PRR36	8.39433		CCNT1																				RIPK4
BCAS3	8.7883		C9orf64	9.38092		NPNT	8.54671		PSD3	7.93537		CCP110																				RIT1
BCAS4	8.52117		CACUL1	8.95794		NR6A1	8.46203		PWWP2B	8.17919		CD44																				RNASEL
BCL10	9.11968		CALCOCO1	9.17265		NRCAM	8.96188		RAB34	8.96712		CDC16																				RNF220
BECN1	9.0099		CALCOCO2	9.35406		NUAK2	8.25515		RAB38	8.66304		CDC37L1																				RNPS1
BEND3	8.74008		CALD1	9.18117		NUDT22	8.1799		RAC2	8.82586		CDC42																				RPF2
BEND7	7.72055		CAMKK1	8.48944		NUTM2B	8.22121		RARRES1	9.60532		CDCA7																				RPL7
BID	9.41807		CAMLG	9.03897		OSBPL7	8.53394		RASEF	8.32134		CDK16																				RPP25
BLOC1S4	9.14913		CAPN7	9.08594		PALM	8.81039		RASGRF2	8.03092		CDK2																				RPS24
BLVRA	9.45424		CASP3	9.43617		PAOX	8.19946		RBBP8	8.57567		CDK5RAP3																				RPS27A
BMS1	9.1692		CASP8	8.75191		PECAM1	8.45134		RBBP8NL	8.08941		CDK6																				RPS28
BNIP2	8.71994		CASP9	8.9566		PGM5	8.34803		REPS2	8.93792		CDT1																				RRAGB
BRAT1	9.3155		CAST	9.00857		PHF13	8.17285		RGL3	8.42754		CEBPB																				RTN4
BRCA1	8.67377		CBARP	7.91184		PHF19	8.37044		RIMKLB	8.3253		CELF1																				SASH1
BRI3	9.01223		CBLL1	8.66992		PHYHIP	8.37563		RTKN2	8.17022		CENPH																				SCYL2
BTF3L4	9.8261		CBR4	9.2619		PHYHIPL	9.35896		SACS	7.46159		CENPK																				SEC24C
BTN2A1	8.73192		CBX2	8.28539		PIGL	8.2309		SAYSD1	8.61975		CENPN																				SENP1
BUB1	9.01492		CBX4	8.75809		PITX1	8.88579		SCNN1A	8.63246		CEP192																				SENP8
BZW1	9.72438		CBX6	8.72519		PITX2	9.10536		SECTM1	8.85754		CEP250																				SERPINB6
BZW2	9.57277		CBX8	9.13387		PLA2G6	8.96711		SENP7	9.06529		CEP63																				SGK3
C12orf45	9.24617		CCDC106	8.60127		PLEK2	9.10104		SERPINB3	9.32774		CFAP97																				SHROOM1
C16orf72	8.67674		CCDC12	9.18795		PLEKHA4	8.1102		SERPINB4	9.47861		CFDP1																				SKA2
C19orf12	8.74157		CCDC127	8.88161		PLEKHG1	7.85815		SERPINB5	9.72485		CGGBP1																				SKIL
C1orf122	9.05267		CCDC158	8.32313		PLEKHG4B	8.02992		SETD1B	7.89032		CHAMP1																				SLC18B1
C1orf50	8.86962		CCDC174	8.61137		POLQ	7.53224		SGK2	9.02896		CHCHD5																				SLC22A18
C2CD2L	8.31897		CCDC18	8.25603		POLR1D	8.73038		SGMS2	8.42203		CHD1																				SLC25A26
C2orf72	7.88013		CCDC22	9.22589		POTEKP	7.70165		SH2D3A	8.90017		CHD1L																				SLC35G2
C3orf38	8.96689		CCDC61	8.79001		PPP2R5B	7.91399		SH3YL1	8.71009		CHERP																				SLC7A6
C4orf3	9.08366		CCDC66	7.96268		PREX1	7.79336		SHROOM2	8.58466		CHMP1A																				SMIM1
C6orf89	8.39179		CCDC85B	8.735		PROSER1	8.62716		SLC19A3	8.6874		CHMP2A																				SMYD3
C8orf76	8.23031		CCDC86	9.22256		PRR36	8.27696		SLC25A28	8.65576		CHMP5																				SNUPN
C8orf88	8.85721		CCDC88A	9.06279		PSRC1	8.32605		SLC25A37	8.42708		CHST3																				SOX9
C9orf64	9.22085		CCDC88C	7.79803		PWWP2B	8.05634		SLC39A9	9.05688		CHTF18																				SPRY1
CACUL1	9.15788		CCDC90B	8.86781		RAB39A	8.15403		SLC4A4	8.46172		CHUK																				SRCAP
CALCOCO1	8.87239		CCDC91	8.42669		RAC3	8.9974		SLC5A1	8.70405		CINP																				SRPK1
CALCOCO2	9.08833		CCDC97	9.14916		RARRES1	8.91363		SLC6A14	9.52444		CLASP1																				STEAP1
CALD1	9.3757		CCM2	8.65182		RASGRF2	8.26592		SLC9A7	8.68069		CLCN3																				STEAP2
CAMKK1	8.66059		CCND1	8.57767		RBAK	8.22231		SLCO3A1	8.72072		CLDND1																				SULT1A1
CAMKMT	8.39121		CCND3	9.0267		RBBP8	8.23239		SLFN11	8.94829		CLIP2																				SULT1A4
CAMLG	8.91289		CCNT1	9.04883		RBBP8NL	8.97175		SLFN13	8.42505		CLN6																				SUN1
CAPN7	8.75845		CCP110	8.24816		RGL3	8.01506		SPEG	7.63139		CLN8																				TADA2A
CASP3	9.27403		CCSER2	8.11492		RHOBTB1	7.47931		SPRY4	8.58606		CMAS																				TAF11
CASP8	9.05923		CD44	9.74533		RILP	8.82826		SPTSSB	8.37191		CMIP																				TAF9
CASP9	8.91815		CDC16	9.2796		RILPL2	8.74595		STEAP4	8.10024		CMTM6																				TARBP1
CAST	9.44236		CDC37L1	9.02784		RNF216	8.1634		SULT2B1	8.51756		CNEP1R1																				TBC1D24
CBLL1	8.77744		CDC42	9.93362		RNF26	8.22333		SYNJ2BP	8.91294		CNIH4																				TBCC
CBR4	9.09085		CDCA7	8.59335		RNF6	8.19467		TBC1D30	8.42643		CNOT1																				TCEANC2
CBX2	8.82744		CDCA7L	8.86049		RPUSD1	8.18256		TBC1D31	8.02979		CNP																				TCF20
CBX4	8.63062		CDH13	8.77971		RTKN2	8.59058		TBCCD1	7.8031		COBL																				TCP1
CBX6	8.61635		CDK14	8.48334		SC5D	9.25583		TBXAS1	9.1134		COBLL1																				TDG
CBX8	8.97099		CDK16	8.92125		SCGN	8.69772		TCEAL3	8.75538		COG2																				TEAD4
CCDC106	8.57742		CDK19	8.80585		SCHIP1	8.37824		TGFB1I1	8.37916		COG7																				TGS1
CCDC12	9.35226		CDK2	9.27435		SCNN1A	8.36995		THEMIS2	8.40713		COMMD3																				TIMELESS
CCDC127	8.49047		CDK5RAP3	9.2076		SEC61G	8.76298		THRA	7.76344		COMMD6																				TIMM17A
CCDC136	8.0014		CDK6	9.69286		SENP7	8.5204		TJP3	9.06		COMMD8																				TMEM128
CCDC138	8.68998		CDK8	8.16227		SERPINB3	8.65921		TLX3	8.27652		COPRS																				TMEM14C
CCDC158	8.44892		CDT1	8.27347		SERPINB5	9.00669		TMC4	9.06424		COPZ1																				TMEM243
CCDC174	8.48577		CEBPB	9.24823		SERPINF1	8.42598		TMEM129	8.42119		COX15																				TNRC18
CCDC18	8.71656		CELF1	9.42852		SESN3	8.66764		TMEM154	8.78084		CPNE8																				TOB1
CCDC22	9.22181		CENPH	8.8575		SETD1B	7.73194		TMEM163	8.2964		CPSF4																				TPD52
CCDC28B	8.65638		CENPK	8.71766		SH2D3A	8.73656		TMEM38A	7.78906		CPTP																				TRDMT1
CCDC61	8.28273		CENPN	8.69477		SH3BP5	7.8327		TMEM40	8.68779		CROT																				TRIM13
CCDC77	8.54031		CEP112	8.10605		SH3RF2	8.29938		TMEM54	8.5274		CRTAP																				TRIM68
CCDC85B	8.76714		CEP192	8.52981		SH3YL1	8.73998		TOX3	8.32466		CSE1L																				TTC12
CCDC86	9.24786		CEP250	8.20153		SHROOM2	8.78739		TP53	8.80949		CSNK1D																				TTC3
CCDC88A	9.08704		CEP63	8.18782		SIRPA	9.05991		TRIM22	9.42177		CSNK1G3																				TTF2
CCDC88C	8.27397		CFAP97	8.82646		SKI	8.93848		TSC22D3	8.4381		CTCF																				TTI2
CCDC90B	8.98592		CFDP1	9.44959		SLC10A1	8.08065		TSPAN1	9.65991		CTDP1																				TYW1
CCDC91	8.98095		CGGBP1	9.12932		SLC19A2	8.88299		UBA52	9.14075		CTDSP1																				VASN
CCDC97	9.31373		CGNL1	8.90957		SLC19A3	9.41445		UBA7	9.00273		CTDSP2																				VGLL4
CCM2	8.51029		CHAMP1	8.93139		SLC25A37	8.35613		USH1C	8.65842		CTDSPL																				VPS37C
CCND1	8.55021		CHCHD5	9.20425		SLC26A1	8.1869		USP12	8.25743		CTH																				WDR89
CCND2	8.389		CHD1	9.00295		SLC2A14	8.89023		USP43	8.10663		CTIF																				YWHAZ
CCND3	8.7		CHD1L	8.91163		SLC2A4RG	8.31522		UVSSA	7.98894		CTNNBIP1																				YY1AP1
CCNT1	9.01745		CHERP	9.30236		SLC2A5	8.41241		VGLL1	9.13022		CTNNBL1																				ZBED4
CCP110	8.49388		CHMP1A	9.30036		SLC35C1	8.30736		VILL	9.17296		CTNND1																				ZBTB14
CCSER2	7.85994		CHMP2A	9.57936		SLC38A3	8.79984		WSB2	8.11949		CTTNBP2NL																				ZBTB40
CD44	9.81305		CHMP5	9.55043		SLC38A4	8.70532		WWC3	8.37446		CUEDC2																				ZNF48
CD46	9.20162		CHST3	7.94023		SLC46A1	9.15284		XAF1	8.97326		CXXC1																				ZNF507
CDC16	9.22875		CHTF18	8.92195		SLC6A14	8.72725		ZBTB25	8.77727		CYTH1																				ZNF516
CDC25B	8.51899		CHUK	8.92578		SLC6A4	8.37847		ZC3H3	8.09481		CYTH2																				ZNF639
CDC37L1	9.03289		CINP	8.71532		SLC7A8	8.7658		ZNF101	7.68224		DAZAP1																				ZNF696
CDC42	9.77222		CLASP1	9.05634		SLC9A7	8.32183		ZNF12	7.75039		DBF4																				ZNF8
CDC7	8.96267		CLCN3	8.96227		SMTNL2	8.88543		ZNF519	8.34224		DCP1A																				ZNFX1
CDCA2	8.93377		CLDND1	9.05115		SNCAIP	8.57151		ZNF524	8.45112		DCTN5																				ZXDC
CDCA7	8.76926		CLIP2	8.96515		SNRNP35	7.87053		ZNF544	8.12902		DCUN1D1
CDCA7L	8.85159		CLN6	9.07671		SPATA7	8.43943		ZNF555	7.94013		DCXR
CDK1	9.76257		CLN8	8.61885		SPHK2	8.7716		ZNF618	8.6267		DDHD1
CDK16	8.8749		CMAS	9.34452		SPRTN	8.38628		ZNF646	7.8051		DDX41
CDK2	9.53348		CMIP	8.73245		SPRY2	8.30594		ZNF7	7.6372		DDX42
CDK3	8.31434		CMTM6	9.0489		SPRY4	8.60334		ZNF76	8.19389		DDX52
CDK5	9.3606		CNEP1R1	8.96002		SPTSSB	8.44685		ZNF865	7.98334		DDX55
CDK5RAP3	9.37611		CNIH4	9.70641		SULT1A2	8.7305		AAAS	9.20021		DDX56
CDK6	9.3491		CNKSR3	8.01822		SULT1E1	8.05282		AADAT	8.39093		DEAF1
CDK8	8.67349		CNOT1	9.24398		SYNJ2BP	8.82532		AAMP	9.41983		DEPDC1
CDKN2A	9.73333		CNP	9.64091		TAF1B	8.67576		ABCC10	7.67817		DEPDC1B
CDT1	8.47824		COBL	7.76629		TAF1D	8.59529		ABCC3	9.19253		DESI1
CEBPB	8.94543		COBLL1	8.56384		TAF9B	8.40986		ABHD17A	7.84308		DFFA
CECR2	7.96781		COG2	8.87578		TBC1D30	8.00977		ABHD17B	8.81284		DGCR8
CELF1	9.56522		COG7	8.98659		TBCCD1	8.37933		ABHD3	8.50192		DGKE
CENPH	9.18522		COL5A1	8.69056		TBKBP1	8.64217		ABHD6	8.41169		DGKZ
CENPK	9.20636		COMMD3	8.88103		TCEAL3	8.45064		ABR	8.97579		DHPS
CENPL	8.75111		COMMD6	9.11696		TENM3	8.76253		ABRACL	9.72816		DHRS7
CENPN	8.48217		COMMD8	9.20855		TESK2	8.1487		ABT1	8.85843		DHX32
CENPO	8.74111		COPRS	8.94749		TET2	7.60274		ACAA1	9.54627		DIAPH1
CENPP	8.20876		COPZ1	9.71745		THRA	8.9896		ACACA	9.38458		DIAPH3
CEP112	8.77651		COX15	8.96817		TIMM10B	8.69204		ACAD10	8.63398		DIDO1
CEP192	8.41145		CPLX1	8.75117		TJP3	9.05187		ACADSB	9.43895		DLD
CEP250	8.88534		CPNE8	8.84845		TMC4	8.37758		ACADVL	9.80004		DLG5
CEP63	8.98795		CPSF4	9.27645		TMEM129	8.25565		ACAT2	9.87835		DMXL1
CFAP97	8.42623		CPTP	8.4131		TMEM185B	8.62634		ACOX1	9.52331		DNA2
CFDP1	9.42076		CREB3	7.89932		TMEM98	8.88978		ACSL1	9.17456		DNAJB12
CGGBP1	9.35428		CREB3L2	8.15836		TMPRSS13	8.08451		ACSL3	9.57868		DNAJB14
CHAMP1	8.90865		CROT	9.0971		TNFAIP8L1	8.6906		ACTB	9.65011		DNAJC13
CHCHD5	8.95259		CRTAP	9.27139		TNK2	7.94204		ACTG1	10.602		DNM1L
CHD1	8.96887		CRYAB	9.69387		TNNC1	8.52796		ACTN1	9.90505		DNMBP
CHD1L	9.07252		CRYBG1	9.38844		TRAF3IP1	8.04063		ACTR1A	9.49261		DPH2
CHERP	9.48505		CSE1L	9.71644		TRIM22	8.49615		ACTR1B	9.27446		DPY19L1
CHFR	8.07597		CSNK1D	9.17663		TRIM35	7.92376		ACTR2	9.82171		DTWD2
CHMP1A	9.48126		CSNK1G3	8.98182		TRIM9	8.46738		ADAR	9.54309		DXO
CHMP2A	9.5354		CTCF	9.22934		TSPAN1	8.82605		ADAT2	8.22071		DYNLL1
CHMP5	9.72031		CTDP1	9.08701		TSPYL2	8.4515		ADD1	9.3604		DYNLT1
CHST3	8.6174		CTDSP1	8.56956		TTBK1	9.00988		AFAP1	8.87515		DYNLT3
CHTF18	8.9359		CTDSP2	8.68413		UBA52	8.77712		AFF4	8.69959		EAF1
CHUK	9.16177		CTDSPL	8.6777		UCHL1	9.92824		AFTPH	9.15848		EAPP
CINP	9.06746		CTH	9.57393		USH1C	8.90037		AGAP1	8.58241		EBNA1BP2
CLASP1	9.12596		CTIF	8.35906		USP12	8.76255		AGAP3	8.29929		ECT2L
CLCN3	8.7517		CTNNBIP1	8.75719		USP27X	8.38532		AGO1	8.70448		EFTUD2
CLDND1	8.95705		CTNNBL1	9.30112		USP43	8.18235		AGPAT4	8.49841		EIF2B1
CLIP2	8.71751		CTNND1	9.45997		VDR	8.45969		AGTRAP	9.28091		EIF2B3
CLN6	8.81762		CTTNBP2NL	8.90238		VGLL1	8.92583		AHNAK	9.69033		EIF3B
CLN8	8.2865		CUEDC2	9.11126		VILL	8.70563		AHNAK2	8.66589		EIF4E2
CMAS	9.28742		CXXC1	8.86907		WEE2	7.85374		AHR	9.41955		EIF4ENIF1
CMIP	9.00488		CYB561	8.72803		WWC3	8.2898		AK1	9.49132		EIF4G1
CMTM6	8.81001		CYB5R2	8.54212		XKRX	8.29337		AKAP2	8.53012		EIF4G2
CNEP1R1	8.9009		CYP3A5	9.09701		ZBTB16	8.56906		AKAP7	8.16232		EIF4G3
CNIH4	9.73565		CYTH1	8.91489		ZBTB34	8.35438		AKAP8	9.06944		ELOVL5
CNKSR3	8.42831		CYTH2	8.72038		ZBTB37	7.58135		AKAP9	8.97814		EMD
CNOT1	9.29108		DAZAP1	9.66734		ZBTB48	8.24434		AKR1C1	9.87921		EML1
CNP	9.40957		DBF4	8.3342		ZC3H3	8.35668		AKR1C2	9.50316		EML3
CNST	8.63816		DCAF4	8.39355		ZFP1	8.39964		AKR1C3	10.061		EML4
COBL	7.97667		DCP1A	9.13633		ZGRF1	7.92612		AKR1D1	9.40841		ENGASE
COBLL1	8.22541		DCTN5	9.27497		ZNF12	8.37933		AKT2	9.14094		ENPP1
COG2	9.16224		DCUN1D1	9.37173		ZNF141	8.62775		AKTIP	8.9129		EPS8
COG7	9.28498		DCXR	9.45279		ZNF184	7.74332		ALAD	9.2715		ERCC1
COL5A1	8.29738		DDHD1	8.52332		ZNF219	8.43123		ALAS1	8.8717		ERCC4
COMMD3	8.99393		DDX41	9.14211		ZNF226	8.18447		ALDH3A2	9.43396		ERCC6L
COMMD6	9.04095		DDX42	9.47748		ZNF248	7.73278		ALDH3B1	9.14252		ERI1
COMMD8	9.39818		DDX52	9.20712		ZNF282	8.4204		ALG6	8.8238		ERLIN1
COPRS	8.74669		DDX55	8.78861		ZNF335	8.12069		ALKBH2	8.80512		ERMP1
COPZ1	9.62416		DDX56	9.26085		ZNF33B	7.6398		ALKBH3	8.63344		ESYT1
COX15	9.09327		DEAF1	8.46687		ZNF408	8.01501		ALKBH6	8.47832		EVA1B
CPLX2	9.6733		DEPDC1	8.02411		ZNF414	8.31707		ALMS1	7.92859		EXOC6B
CPNE8	8.86369		DEPDC1B	7.75691		ZNF462	8.45452		ALS2	8.44813		EXOSC5
CPSF4	9.12343		DEPTOR	9.18776		ZNF544	7.82164		AMD1	8.6099		EXT1
CPTP	8.7913		DESI1	8.8547		ZNF646	8.0734		AMZ2	8.49672		EXT2
CRADD	8.8943		DFFA	9.43949		ZNF670	8.85947		ANAPC13	8.64		EYA3
CRCP	8.36972		DGCR8	8.61019		ZNF70	7.80637		ANAPC7	9.32982		EZH1
CREB3L2	8.24827		DGKE	8.5948		ZNF711	8.26522		ANGEL2	8.56625		FAM118A
CROT	8.73225		DGKZ	8.48994		ZNF749	7.24232		ANKRD17	8.87529		FAM160A2
CRTAP	9.2975		DHPS	9.04913		ZNF76	8.25218		ANKRD40	9.11207		FAM177A1
CSE1L	9.90225		DHRS7	9.17122		ZNF775	8.24915		ANLN	9.34146		FAM210A
CSNK1D	9.17166		DHX32	8.73365		ZNF777	8.51236		ANP32A	10.1432		FAM32A
CSNK1E	8.82344		DIAPH1	9.06031		ZNF823	8.03098		ANP32B	9.84455		FAM91A1
CSNK1G2	8.36661		DIAPH3	8.74392		ZNF850	7.16241		ANP32E	9.92312		FAM98C
CSNK1G3	8.85934		DIDO1	7.8037		ZNF865	8.0352		AP1S2	8.81369		FANCI
CTCF	9.14648		DLD	9.44153		ZSWIM3	8.47376		APAF1	8.86243		FASN
CTDP1	8.79262		DLG5	9.18583		AAAS	9.17186		APBA3	8.59248		FAU
CTDSP1	8.5886		DMAC2L	8.56442		AADAT	8.10928		APEH	9.49292		FBLN1
CTDSP2	8.27967		DMXL1	8.50316		AAMP	9.60977		APOB	8.53477		FBXL15
CTDSPL	8.26372		DNA2	8.63502		ABCC10	8.29729		APOBEC3B	8.85068		FBXO11
CTH	9.2407		DNAJB12	8.44924		ABCC3	8.31554		APOBEC3C	9.11812		FBXO2
CTIF	8.66936		DNAJB14	8.83836		ABHD17A	8.13649		APOL2	9.80336		FBXO22
CTNNBIP1	8.63955		DNAJC13	9.14882		ABHD17B	8.5359		ARAF	8.89932		FBXO30
CTNNBL1	9.30075		DNAJC28	7.48464		ABHD3	8.63069		ARFGEF2	9.07851		FBXW11
CTNND1	9.44856		DNM1L	9.50578		ABHD6	8.90305		ARFGEF3	8.74586		FBXW2
CTTNBP2NL	9.08066		DNMBP	8.5038		ABR	9.01192		ARHGAP1	9.631		FCHSD1
CTU2	8.99491		DOK1	8.79371		ABRACL	9.83213		ARHGAP32	8.3657		FCHSD2
CUEDC2	9.33915		DOP1B	8.64591		ABT1	9.03143		ARHGEF1	9.30295		FDFT1
CXXC1	8.90764		DPH2	9.08315		ACAA1	9.73291		ARHGEF26	8.32732		FEM1A
CYP2S1	8.83759		DPY19L1	8.6091		ACACA	9.43957		ARHGEF28	8.64096		FGD4
CYSTM1	9.11302		DSG1	8.5127		ACAD10	8.7384		ARHGEF39	8.18763		FIGNL1
CYTH1	8.76761		DSTYK	8.09728		ACADSB	9.42992		ARHGEF40	7.94554		FIS1
CYTH2	8.39884		DTWD2	9.07052		ACADVL	9.47584		ARHGEF7	8.92935		FITM2
DAZAP1	9.71834		DXO	8.65725		ACAT2	9.95464		ARIH1	9.21485		FKBPL
DAZAP2	8.73086		DYNLL1	9.88856		ACOX1	9.25131		ARL2BP	9.16271		FLCN
DBF4	7.91441		DYNLT1	9.48494		ACSL1	9.3715		ARL6IP5	9.67595		FLII
DBNDD1	8.86202		DYNLT3	9.27154		ACSL3	9.7318		ARMC1	9.22547		FMR1
DCAF4	8.1752		DZIP3	8.22122		ACTB	9.64703		ARVCF	8.45346		FN3K
DCP1A	9.2068		EAF1	8.84185		ACTG1	10.5511		ASB9	8.86221		FN3KRP
DCP2	8.71967		EAF2	8.34084		ACTN1	9.71025		ASCC1	9.13877		FRMD8
DCTN5	9.24337		EAPP	9.05196		ACTR1A	9.59242		ASH1L	8.56935		FUNDC2
DCUN1D1	9.38435		EBNA1BP2	9.50005		ACTR1B	9.20659		ASNS	9.24616		FYTTD1
DCXR	9.54434		ECT2L	8.83203		ACTR2	9.88866		ASNSD1	9.00715		FZR1
DDC	7.81439		EDA2R	8.66836		ADAR	9.41055		ASRGL1	9.27987		G6PC3
DDHD1	8.57172		EFTUD2	10.0532		ADAT2	8.80615		ATAT1	8.22754		GAS2L3
DDX41	9.17496		EIF2B1	9.52849		ADD1	9.54364		ATF7IP	8.96068		GATAD2B
DDX42	9.40875		EIF2B3	9.35459		AFAP1	8.81131		ATG101	8.81796		GCC1
DDX52	9.25204		EIF3B	9.71715		AFF4	8.84201		ATG13	8.699		GCC2
DDX55	8.99494		EIF4E2	9.15182		AFTPH	9.03792		ATG3	9.39927		GDAP2
DDX56	9.30699		EIF4ENIF1	8.91336		AGAP1	8.69779		ATG4A	8.5555		GDI1
DDX60	7.08293		EIF4G1	9.66471		AGAP3	8.76662		ATG4B	9.17016		GDI2
DEAF1	8.20377		EIF4G2	9.44176		AGO1	8.56532		ATP11A	9.00565		GEMIN4
DENND1B	7.9114		EIF4G3	9.03664		AGPAT4	8.66741		ATP11C	8.37671		GFPT1
DEPDC1	8.77574		ELK3	8.58225		AGTRAP	9.45323		ATP13A3	8.96378		GGA1
DEPDC1B	7.88129		ELOVL2	8.5293		AHNAK	9.71012		ATP2A2	9.72556		GID4
DESI1	9.17895		ELOVL5	9.57875		AHNAK2	7.66292		ATP6V1A	9.55643		GINS2
DFFA	9.73204		EMD	9.72056		AHR	8.93922		ATP7A	8.84784		GLDC
DGCR6L	8.35315		EML1	9.01777		AK1	9.45088		ATXN3	9.14707		GMNN
DGCR8	8.82967		EML3	8.88427		AKAP2	9.40008		ATXN7L3B	9.27674		GNB5
DGKE	8.50907		EML4	9.10091		AKAP7	8.19964		AUP1	9.27147		GNE
DGKZ	8.36236		ENG	8.83771		AKAP8	9.26479		AURKA	8.91924		GNPAT
DHPS	9.28288		ENGASE	8.79649		AKAP9	8.97757		AVEN	8.35342		GOLGA3
DHRS7	9.36655		ENKD1	7.91012		AKR1C1	9.45014		AVL9	9.16767		GPAM
DHX32	8.48184		ENPP1	9.00312		AKR1C2	8.94478		AXIN1	7.93589		GPATCH4
DIAPH1	9.48057		EPS8	9.54199		AKR1C3	9.65483		AZI2	8.32693		GPC1
DIAPH2	9.07499		ERCC1	8.63673		AKR1D1	9.0691		B4GAT1	8.8687		GPRIN1
DIAPH3	8.95096		ERCC4	8.43696		AKT2	9.11951		BABAM1	9.09391		GPSM2
DIDO1	8.83752		ERCC6L	9.37835		AKTIP	9.02307		BAG5	9.29841		GPT2
DLD	9.64566		ERI1	8.99703		ALAD	9.30609		BAG6	8.58557		GPX1
DLEC1	7.75531		ERLIN1	9.26211		ALAS1	8.83197		BAP1	7.96634		GPX8
DLG5	8.15505		ERMP1	9.06473		ALDH3A2	9.45986		BAX	9.55249		GRB2
DMTN	8.4343		ESRRG	8.47147		ALDH3B1	8.70701		BAZ2A	8.92398		GRB7
DMXL1	8.25507		ESYT1	9.44189		ALG6	8.61993		BBS7	8.31869		GRK6
DNA2	8.78895		EVA1B	9.24898		ALKBH2	8.99172		BCAM	9.02837		GSKIP
DNAH1	7.88531		EXOC6B	8.90608		ALKBH3	8.61161		BCAR1	9.40157		GSPT1
DNAJB12	9.03619		EXOSC5	9.18485		ALKBH6	8.6383		BCAS3	8.57187		GSPT2
DNAJB14	8.73556		EXT1	8.37784		ALMS1	8.00386		BCAS4	8.69825		GSTZ1
DNAJC12	8.8951		EXT2	9.03686		ALS2	8.72957		BCL10	9.30379		GTF2H4
DNAJC13	8.95051		EYA3	8.69229		AMD1	8.55408		BECN1	9.10514		GTF3C1
DNM1L	9.46883		EYA4	8.5892		AMZ2	8.65406		BEND3	8.77563		GTF3C2
DNMBP	8.59922		EZH1	8.69625		ANAPC13	8.87727		BID	9.67039		GTF3C4
DOK1	8.10615		FABP4	8.76862		ANAPC7	9.2899		BLOC1S4	8.9311		GTPBP2
DPH2	8.93208		FAM118A	8.01167		ANGEL2	8.64087		BLVRA	9.46528		GULP1
DPY19L1	8.70291		FAM160A2	8.4372		ANKRD17	8.95238		BMS1	9.13956		HACD3
DPY30	9.06734		FAM177A1	8.91588		ANKRD40	9.29475		BNIP2	8.59259		HACE1
DSTYK	8.25033		FAM210A	8.8547		ANLN	9.16655		BRAT1	9.20484		HAUS1
DTWD2	8.51194		FAM221A	8.71342		ANP32A	9.99695		BRCA1	8.82049		HAUS5
DUSP9	9.27941		FAM32A	9.02176		ANP32B	9.8887		BRI3	9.07125		HDAC7
DXO	8.67409		FAM91A1	9.15729		ANP32E	9.62413		BTF3L4	9.85307		HEATR5A
DYNLL1	9.867		FAM98C	9.10407		AP1S2	8.55058		BTN2A1	8.449		HEATR5B
DYNLT1	9.51777		FANCI	8.98154		APAF1	8.70907		BUB1	8.83921		HELZ
DYNLT3	9.2431		FASN	9.90258		APBA3	8.71381		BZW1	9.63287		HERPUD2
DZIP3	8.54395		FAU	9.9712		APEH	9.60378		BZW2	9.68953		HIP1
E4F1	8.68053		FBLN1	8.82794		APOB	8.80552		C12orf45	9.07748		HIP1R
EAF1	9.1544		FBXL15	8.4631		APOBEC3B	9.35057		C16orf72	8.29727		HM13
EAF2	8.34813		FBXO10	8.13644		APOBEC3C	9.24113		C1orf122	8.91202		HMCES
EAPP	9.0075		FBXO11	8.66706		APOL2	9.11135		C1orf50	8.97538		HMG20A
EBNA1BP2	9.54079		FBXO2	8.81207		ARAF	8.92002		C2CD2L	8.04069		HMOX1
ECD	9.26888		FBXO22	9.00031		ARFGEF2	9.17041		C3orf38	8.78819		HNRNPA0
ECT2L	8.86534		FBXO30	8.77122		ARFGEF3	7.37368		C4orf3	8.64192		HNRNPA3
EDEM1	7.86255		FBXO6	9.07682		ARHGAP1	9.52346		C6orf89	8.5968		HNRNPDL
EFCAB5	7.96208		FBXW11	8.92604		ARHGAP32	8.62869		C9orf64	8.96527		HNRNPH3
EFTUD2	9.89478		FBXW2	8.31403		ARHGEF1	9.22157		CACUL1	9.14706		HNRNPUL1
EIF2AK1	8.57364		FBXW5	7.89579		ARHGEF26	8.56514		CALCOCO1	8.52704		HOOK1
EIF2B1	9.67104		FCHSD1	8.17625		ARHGEF28	7.68059		CALCOCO2	9.149		HS1BP3
EIF2B3	9.34561		FCHSD2	8.31105		ARHGEF39	8.6976		CALD1	8.38467		HSD17B12
EIF3B	9.65881		FDFT1	9.04685		ARHGEF40	8.04741		CAMKMT	8.79954		HSF1
EIF4E2	9.22276		FEM1A	8.1959		ARHGEF7	9.19574		CAMLG	8.81602		IFT43
EIF4ENIF1	8.96172		FGD4	7.68992		ARIH1	9.13203		CAPN7	8.34742		IFT52
EIF4G1	9.65734		FIGNL1	8.68218		ARL2BP	9.24959		CASP3	9.32526		IGF2BP1
EIF4G2	9.61811		FIS1	9.43407		ARL6IP5	9.6152		CASP8	9.26772		IGF2BP3
EIF4G3	7.73464		FITM2	8.88397		ARMC1	9.23259		CASP9	8.86365		IKBKG
ELAVL2	9.00887		FIZ1	7.96161		ARVCF	8.2069		CAST	9.73414		ILK
ELK1	8.56554		FKBPL	8.76876		ASB9	8.93197		CBLL1	8.5676		ILKAP
ELOVL1	8.9359		FLCN	8.74479		ASCC1	9.12939		CBR4	9.19802		ILVBL
ELOVL5	9.19404		FLII	9.28261		ASH1L	7.35469		CBX2	7.47383		INO80E
ELOVL6	8.56552		FMOD	8.10597		ASNS	9.47812		CBX4	8.514		INPP5B
EMD	9.76095		FMR1	9.32624		ASNSD1	9.08582		CBX6	8.8171		INPP5F
EML1	8.78661		FN3K	8.91803		ASRGL1	9.30396		CBX8	8.80637		INTS1
EML3	8.45813		FN3KRP	9.45625		ATAT1	8.24234		CCDC12	9.19562		INTS3
EML4	9.32001		FOXC1	8.5247		ATF7IP	9.02769		CCDC127	8.52339		IP6K1
EN2	8.68179		FRMD6	8.02892		ATG101	9.02988		CCDC174	8.34191		IPO11
ENGASE	8.64032		FRMD8	8.36557		ATG13	8.87157		CCDC22	9.22588		IPO13
ENPP1	9.0846		FRMPD4	8.53273		ATG3	9.38184		CCDC61	8.44549		IPO4
EPHA3	7.9638		FSD1	8.75606		ATG4A	8.29589		CCDC77	8.17144		IPO7
EPS8	9.1368		FUNDC2	9.25498		ATG4B	9.20083		CCDC86	9.16344		IPO8
ERCC1	8.93346		FYTTD1	9.12274		ATP11A	9.02348		CCDC88A	8.63197		IQGAP3
ERCC4	8.69498		FZR1	8.30094		ATP11C	8.67917		CCDC88C	8.652		IRAK4
ERCC6L	9.07864		G6PC3	9.1054		ATP13A3	8.90802		CCDC90B	9.08284		IREB2
ERGIC3	9.31621		GAS2L3	8.19226		ATP2A2	9.69783		CCDC91	9.15623		ISYNA1
ERI1	9.07078		GATAD2B	9.18245		ATP6V1A	9.61601		CCDC97	9.16439		ITGB1
ERLIN1	9.3511		GCC1	8.7021		ATP7A	8.03734		CCM2	8.8121		ITPK1
ERMP1	8.94074		GCC2	8.94063		ATXN3	9.05239		CCND1	8.7183		IWS1
ESPNL	8.64019		GDAP2	8.71047		ATXN7L3B	9.33934		CCND3	8.64892		JAK1
ESYT1	9.3676		GDI1	9.69461		AUP1	9.32846		CCNT1	8.85772		JMJD6
ETS2	7.66963		GDI2	9.88551		AURKA	9.37906		CCP110	8.29679		JUNB
EVA1B	8.5968		GEMIN4	8.98404		AVEN	8.81542		CD44	9.81906		JUND
EXOC6B	8.84099		GFAP	10.1343		AVL9	8.95484		CD46	9.48469		JUP
EXOSC5	9.43263		GFPT1	9.6738		AXIN1	8.25575		CDC16	8.98321		KANSL2
EXT1	7.87228		GFPT2	8.799		AZI2	8.42007		CDC25B	8.08525		KATNAL2
EXT2	8.72593		GGA1	8.86349		B4GAT1	9.13279		CDC37L1	9.07571		KBTBD11
EYA3	9.09807		GID4	8.80097		BABAM1	9.12705		CDC42	9.87188		KBTBD4
EYA4	8.8728		GINS2	8.92086		BAG5	9.11981		CDC7	8.52974		KBTBD6
EZH1	8.56303		GLDC	9.20553		BAG6	8.43072		CDCA2	8.76428		KCTD10
FADD	9.46269		GLI2	8.62292		BAP1	8.74431		CDCA7	8.21382		KCTD17
FAM118A	8.76052		GLI3	8.4351		BAX	9.42711		CDK1	9.71503		KCTD18
FAM160A2	8.62658		GMNN	8.91952		BAZ2A	9.10817		CDK16	8.88677		KCTD20
FAM168A	8.22526		GNB5	8.48211		BBS7	7.79346		CDK2	9.2683		KCTD6
FAM177A1	8.98833		GNE	9.27059		BCAM	9.52388		CDK5	9.10113		KDELR1
FAM210A	8.28834		GNPAT	9.17299		BCAR1	9.11043		CDK5RAP3	9.37245		KDM2A
FAM32A	8.95725		GOLGA3	8.03281		BCAS3	8.65558		CDK6	9.21153		KDM5B
FAM91A1	9.14273		GPAM	8.57431		BCAS4	8.72283		CDT1	8.35405		KDM5C
FAM98A	9.41813		GPATCH4	8.90543		BCL10	9.04265		CEBPB	9.23341		KEAP1
FAM98C	8.99368		GPC1	9.41478		BECN1	8.94408		CELF1	9.5204		KHDRBS1
FANCI	9.31155		GPRIN1	8.83377		BEND3	8.79226		CENPH	8.83344		KHDRBS3
FASN	9.84653		GPSM2	8.31706		BID	9.30367		CENPK	8.92879		KIAA0319L
FAU	9.86169		GPT2	9.08297		BLOC1S4	9.02286		CENPL	8.44567		KIAA0513
FBLN1	8.47171		GPX1	9.00163		BLVRA	9.31478		CENPN	8.57237		KIAA1217
FBXL14	8.35074		GPX8	9.38537		BMS1	9.20179		CENPO	8.67895		KIF20B
FBXL15	8.58766		GRB2	9.60316		BNIP2	8.57872		CENPP	8.32281		KIFAP3
FBXO11	8.48855		GRB7	8.78302		BRAT1	9.03294		CEP192	8.42094		KIFC1
FBXO2	8.69012		GRK5	8.12963		BRCA1	8.70556		CEP250	8.59192		KMT2D
FBXO22	9.24715		GRK6	8.82963		BRI3	8.98112		CEP63	9.22922		KPNA6
FBXO30	8.99134		GSKIP	8.89472		BTF3L4	9.68194		CFAP97	8.18203		KPNB1
FBXW10	8.25285		GSPT1	9.64911		BTN2A1	8.41101		CFDP1	9.19736		KTN1
FBXW11	8.83661		GSPT2	8.54662		BUB1	8.92894		CGGBP1	9.14531		KXD1
FBXW2	7.72683		GSTZ1	9.10378		BZW1	9.65152		CHAMP1	8.72151		KYNU
FBXW8	8.60379		GTF2H4	8.96191		BZW2	9.62299		CHCHD5	8.56232		L3HYPDH
FBXW9	8.5626		GTF3C1	9.08911		C12orf45	8.90697		CHD1	8.96017		L3MBTL2
FCHSD1	8.36692		GTF3C2	9.17766		C16orf72	8.36829		CHD1L	8.82728		LAMB2
FCHSD2	8.77319		GTF3C4	9.14263		C1orf122	8.9376		CHERP	9.34094		LAMTOR5
FDFT1	9.47327		GTPBP2	8.24668		C1orf50	8.93279		CHFR	8.2653		LARP7
FEM1A	8.3686		GULP1	9.11365		C2CD2L	8.32479		CHMP1A	9.41373		LASP1
FEM1B	8.63318		GZF1	8.15773		C3orf38	8.82011		CHMP2A	9.55972		LCOR
FEM1C	7.51991		HACD3	9.53415		C4orf3	9.08367		CHMP5	9.63515		LDAH
FGD4	7.93891		HACE1	8.65566		C6orf89	8.21564		CHST3	8.87248		LDLRAP1
FIGNL1	8.82349		HAUS1	8.94934		C9orf64	9.23865		CHTF18	8.92965		LIG1
FIS1	9.30314		HAUS5	9.01657		CACUL1	9.04058		CHUK	9.39483		LIMA1
FITM2	8.65258		HDAC5	8.36432		CALCOCO1	8.38511		CINP	8.87477		LIMD1
FKBPL	8.86027		HDAC7	8.7407		CALCOCO2	9.28486		CLASP1	9.08283		LIN54
FLCN	8.80786		HEATR5A	8.62849		CALD1	9.67485		CLCN3	8.63687		LMNA
FLII	9.20269		HEATR5B	8.67117		CAMKMT	8.73422		CLDND1	8.70958		LNPEP
FMOD	8.239		HELQ	7.74097		CAMLG	8.80962		CLIP2	8.82667		LPIN1
FMR1	9.20339		HELZ	8.76378		CAPN7	8.90014		CLN6	9.06427		LPIN2
FN3K	8.51593		HERPUD2	8.89449		CASP3	9.38997		CLN8	8.11762		LPIN3
FN3KRP	9.34571		HIF1A	8.29389		CASP8	9.25188		CMAS	9.44954		LSM1
FOXC1	9.21247		HIP1	9.18295		CASP9	8.95155		CMIP	8.81505		LSR
FOXO4	8.22751		HIP1R	9.01512		CAST	9.7283		CMTM6	8.83693		LYPLA2
FRMD6	7.81171		HM13	9.62733		CBLL1	9.01897		CNEP1R1	8.79854		MAD1L1
FRMD8	8.9121		HMCES	9.01006		CBR4	9.23306		CNIH4	9.70056		MAGOH
FRMPD3	8.51683		HMG20A	8.90753		CBX2	8.79762		CNOT1	9.28555		MAP2K3
FSD1	9.04888		HMGXB3	7.70341		CBX4	8.69254		CNP	9.61145		MAP3K2
FUNDC2	9.2687		HMOX1	9.81587		CBX6	8.34		CNST	8.79035		MAP4K3
FURIN	8.16068		HNRNPA0	9.81571		CBX8	9.11474		COBL	8.49187		MAP4K5
FYTTD1	8.86877		HNRNPA3	9.99346		CCDC12	9.33203		COBLL1	8.73105		MAPK15
FZR1	8.10421		HNRNPDL	9.69876		CCDC127	8.81537		COG2	9.13576		MASTL
G2E3	7.82103		HNRNPH3	9.78916		CCDC174	8.76368		COG7	9.15733		MAT2A
G6PC3	8.69385		HNRNPUL1	9.50689		CCDC22	9.19813		COMMD3	8.98964		MBD3
GAS2L3	8.30941		HOOK1	8.97039		CCDC61	8.25535		COMMD6	9.08836		MCM10
GATA2	8.33803		HS1BP3	9.28764		CCDC77	8.2654		COMMD8	9.37242		MCM3AP
GATAD2B	9.27433		HSD17B12	9.52233		CCDC86	9.34886		COPRS	8.86957		MCM6
GCC1	9.09376		HSF1	8.86421		CCDC88A	7.90271		COPZ1	9.58235		MCM8
GCC2	9.26085		HTRA1	9.11073		CCDC88C	8.30477		COX15	8.86432		MCRS1
GDAP2	8.9105		ICA1L	8.15603		CCDC90B	9.02862		CPNE8	8.63193		MCUR1
GDI1	9.65047		IFFO1	7.8408		CCDC91	8.57458		CPSF4	9.1808		MDC1
GDI2	9.95142		IFT43	8.8111		CCDC97	9.18804		CPTP	8.80884		ME1
GEMIN4	9.21613		IFT52	8.6989		CCM2	8.59412		CRADD	8.72954		MED15
GEMIN7	9.15154		IGF2BP1	8.21983		CCND1	9.10856		CRCP	8.11097		MED16
GFAP	8.52404		IGF2BP3	7.7658		CCND3	8.65085		CROT	8.85162		MED18
GFPT1	9.46849		IKBKG	9.2021		CCNT1	9.08965		CRTAP	8.96117		MED19
GFPT2	9.20604		ILK	9.40212		CCP110	7.69101		CSE1L	9.98418		MED23
GGA1	9.02992		ILKAP	9.24122		CD44	9.51704		CSNK1D	9.1399		MED8
GGPS1	9.16995		ILVBL	9.16954		CD46	9.38407		CSNK1E	8.41495		METTL14
GID4	8.75384		INO80E	8.73139		CDC16	9.21758		CSNK1G3	8.90684		MFSD1
GINS2	9.2832		INPP5B	8.85523		CDC25B	8.15871		CTCF	9.16813		MGA
GLDC	9.1237		INPP5F	8.8347		CDC37L1	8.69696		CTDP1	8.66954		MICAL3
GLI2	8.24323		INTS1	8.85274		CDC42	9.93801		CTDSP1	8.45878		MID1
GLI3	8.07141		INTS3	9.02761		CDC7	8.59597		CTDSP2	8.48563		MITF
GMIP	8.27491		INVS	8.39027		CDCA2	8.97709		CTDSPL	8.68076		MLLT1
GMNN	9.43466		IP6K1	8.72705		CDCA7	8.83562		CTH	9.11663		MLST8
GNB5	8.62457		IPO11	9.06822		CDK1	9.87918		CTIF	8.41575		MMACHC
GNE	9.23691		IPO13	8.7232		CDK16	8.80543		CTNNBIP1	9.00814		MMS22L
GNPAT	9.14		IPO4	9.33253		CDK2	9.39061		CTNNBL1	9.36261		MNAT1
GOLGA3	9.37592		IPO7	9.56734		CDK5	9.34628		CTNND1	9.67147		MNX1
GOSR2	9.30712		IPO8	8.92648		CDK5RAP3	9.28364		CTTNBP2NL	9.10774		MOB2
GPAM	8.37755		IQGAP3	8.43552		CDK6	9.50766		CTU2	8.84383		MON1B
GPATCH4	9.12311		IQSEC2	7.62635		CDT1	8.74159		CUEDC2	9.08419		MPHOSPH8
GPC1	9.43744		IRAK4	9.27003		CEBPB	9.04449		CXXC1	8.78667		MPLKIP
GPM6A	8.28137		IREB2	9.04252		CELF1	9.4583		CYP2S1	8.6395		MPP6
GPRIN1	8.48419		IRF5	8.41179		CENPH	9.09238		CYSTM1	9.43531		MRPL39
GPSM2	8.42818		ISYNA1	9.26136		CENPK	8.98697		CYTH1	8.54406		MRPS11
GPT2	9.18052		ITGB1	9.94264		CENPL	8.05532		CYTH2	8.96143		MRS2
GPX1	9.67849		ITPK1	8.86183		CENPN	8.71089		DAZAP1	9.70229		MSI2
GPX8	9.25729		IWS1	8.96191		CENPO	8.65508		DBF4	7.95712		MSL2
GRB2	9.66207		JAK1	9.06343		CENPP	8.26273		DBNDD1	8.82034		MTBP
GRB7	8.0879		JMJD6	9.32251		CEP192	8.63978		DCP1A	9.11896		MTCL1
GRK5	7.67265		JUNB	9.07196		CEP250	8.719		DCP2	8.31168		MTERF1
GRK6	8.92781		JUND	9.03832		CEP63	8.60191		DCTN5	9.21164		MTMR1
GRTP1	8.27988		JUP	8.86721		CFAP97	8.33063		DCUN1D1	9.44829		MTMR2
GSKIP	9.13985		KANSL2	8.82755		CFDP1	9.36029		DCXR	9.48498		MTMR3
GSPT1	9.61595		KATNAL1	8.83399		CGGBP1	9.17989		DDC	7.74162		MTMR6
GSPT2	8.37143		KATNAL2	9.62162		CHAMP1	9.09609		DDHD1	8.25555		MTMR9
GSTZ1	9.45807		KBTBD11	8.80242		CHCHD5	8.88246		DDX41	9.08822		MTPN
GTF2E2	9.17465		KBTBD4	8.41662		CHD1	9.08901		DDX42	9.26702		MTRF1
GTF2H2	8.93558		KBTBD6	8.16971		CHD1L	9.07769		DDX52	9.26218		MUL1
GTF2H4	8.90646		KCTD10	8.81303		CHERP	9.38445		DDX55	8.88852		MVB12A
GTF3A	8.52372		KCTD17	7.99555		CHFR	8.61274		DDX56	9.21619		MYBBP1A
GTF3C1	9.05353		KCTD18	8.67217		CHMP1A	9.49669		DDX60	9.39985		MYO10
GTF3C2	9.08777		KCTD20	8.90774		CHMP2A	9.48696		DEAF1	7.83783		MYO6
GTF3C4	9.11769		KCTD6	7.73149		CHMP5	9.55169		DENND1B	8.21765		MYO9A
GTPBP2	8.51078		KDELR1	9.57441		CHST3	8.69378		DEPDC1	8.11852		MYRF
GTSE1	8.79106		KDELR2	8.2516		CHTF18	8.86364		DEPDC1B	8.55239		NAA10
GULP1	8.92657		KDELR3	8.69342		CHUK	8.8876		DESI1	9.11256		NADK
GZF1	8.34147		KDM2A	8.95254		CINP	8.64606		DFFA	9.53084		NAF1
HACD3	9.55566		KDM4C	8.0131		CLASP1	9.10476		DGCR8	8.51627		NAGLU
HACE1	8.47239		KDM5B	7.05074		CLCN3	8.70605		DGKE	8.11688		NAMPT
HAUS1	9.35587		KDM5C	8.98227		CLDND1	8.81635		DGKZ	8.38874		NAPA
HAUS5	9.18626		KEAP1	9.1262		CLIP2	8.73272		DHPS	9.05488		NBR1
HDAC7	8.64399		KHDRBS1	9.80596		CLN6	9.12276		DHRS7	9.428		NCAPG2
HDAC8	8.96623		KHDRBS3	8.71671		CLN8	8.73677		DHX32	8.72168		NCAPH2
HEATR5A	8.61301		KHK	8.23316		CMAS	9.5429		DIAPH1	9.57592		NCOA4
HEATR5B	8.88272		KIAA0319L	8.80952		CMIP	8.84075		DIAPH2	9.06691		NCOA5
HELQ	7.60134		KIAA0513	8.58092		CMTM6	8.58769		DIAPH3	8.52644		NCOA7
HELZ	8.7231		KIAA1109	7.66298		CNEP1R1	8.76721		DIDO1	9.09214		NDE1
HEMK1	8.26972		KIAA1217	8.36481		CNIH4	9.71292		DLD	9.42353		NDEL1
HERC5	8.68988		KIF20B	7.83739		CNOT1	9.26277		DLG5	8.35481		NDUFA12
HERPUD1	8.44421		KIF27	7.9342		CNP	9.54297		DMTN	8.58915		NECAP2
HERPUD2	8.48523		KIFAP3	8.89068		CNST	8.61367		DMXL1	8.51235		NEDD1
HIP1	9.24504		KIFC1	8.93559		COBL	8.87356		DNA2	8.41826		NEK7
HIP1R	9.10804		KLHL20	8.02804		COBLL1	8.87447		DNAJB12	9.09703		NES
HLCS	8.80719		KLHL5	8.28456		COG2	9.12332		DNAJB14	8.59921		NET1
HM13	9.41251		KMT2D	8.19326		COG7	9.10071		DNAJC13	9.07957		NFIL3
HMCES	8.98875		KNL1	8.45366		COMMD3	8.83018		DNM1L	9.46437		NFKB2
HMG20A	9.20824		KPNA6	9.43872		COMMD6	9.13944		DNMBP	8.3325		NFKBIE
HMOX1	9.63917		KPNB1	9.90987		COMMD8	9.36193		DPH2	8.68734		NFRKB
HNRNPA0	9.7804		KSR1	7.75882		COPRS	8.87665		DPY19L1	8.97181		NFXL1
HNRNPA2B1	10.1894		KTN1	7.40484		COPZ1	9.72052		DPY30	9.2028		NFYA
HNRNPA3	9.95151		KXD1	9.12053		COX15	9.05018		DTWD2	8.72645		NHEJ1
HNRNPDL	9.80783		KYNU	9.4984		CPNE8	8.96892		DXO	8.76636		NIPBL
HNRNPH3	9.83014		L3HYPDH	9.11432		CPSF4	9.28398		DYNLL1	9.85217		NKRF
HNRNPK	10.1545		L3MBTL2	8.7381		CPTP	8.86508		DYNLT1	9.50067		NMD3
HNRNPUL1	9.48186		LAMB2	8.79143		CRADD	9.04507		DYNLT3	9.36226		NME7
HNRNPUL2	9.4292		LAMTOR5	9.49532		CRCP	8.22963		E4F1	7.84515		NMI
HOOK1	9.30086		LARP1B	8.48536		CROT	8.38502		EAF1	8.94389		NMNAT1
HOXA11	8.25022		LARP7	9.33293		CRTAP	9.0715		EAPP	8.80266		NOC4L
HOXD11	8.52876		LASP1	9.93284		CSE1L	9.91188		EBNA1BP2	9.49686		NOL10
HS1BP3	9.35224		LAT	8.73126		CSNK1D	9.22403		ECD	8.8256		NONO
HSD17B12	9.64983		LCOR	8.33204		CSNK1E	8.50136		ECT2L	8.58294		NPM1
HSF1	9.17043		LDAH	8.84964		CSNK1G3	8.96707		EDEM1	7.99426		NR3C1
HSP90AA4P	8.94921		LDLRAP1	8.63449		CTCF	9.33457		EFTUD2	9.80648		NRBF2
HSPA6	9.79007		LHFPL2	8.94743		CTDP1	8.93043		EIF2AK1	8.57531		NRF1
HTRA1	8.06031		LIG1	9.31914		CTDSP1	8.81716		EIF2B1	9.53781		NSD1
ICA1L	8.51367		LIMA1	9.13757		CTDSP2	8.34123		EIF2B3	9.35045		NSDHL
IFFO1	8.53807		LIMD1	9.0843		CTDSPL	8.79751		EIF3B	9.67619		NSMCE1
IFITM2	8.9542		LIN54	8.62344		CTH	8.77911		EIF4E2	9.21448		NTHL1
IFT43	8.81599		LIPE	8.82894		CTIF	8.41055		EIF4ENIF1	8.7278		NUBP1
IFT52	9.0952		LIX1L	8.64655		CTNNBIP1	9.10316		EIF4G1	9.56012		NUBP2
IGF2BP1	9.81342		LMNA	10.0684		CTNNBL1	9.46295		EIF4G2	9.48949		NUDCD1
IGF2BP3	9.49791		LNPEP	9.10283		CTNND1	9.66929		EIF4G3	8.85854		NUDCD3
IKBKG	9.35715		LOXL2	8.89639		CTTNBP2NL	8.83963		ELK1	8.30863		NUDT5
ILK	9.31417		LPIN1	8.51742		CTU2	9.03573		ELOVL1	9.2722		NUF2
ILKAP	9.30962		LPIN2	7.76411		CUEDC2	9.0686		ELOVL5	9.2507		NUFIP2
ILVBL	9.20512		LPIN3	8.0845		CXXC1	8.92722		ELOVL6	8.58295		NUMB
IMUP	9.57588		LRRC58	8.17501		CYP2S1	9.01014		EMD	9.63197		NUP107
INO80E	8.96678		LSM1	9.23115		CYSTM1	9.36589		EML1	8.42755		NUP43
INPP4B	8.17028		LSR	7.94887		CYTH1	8.4635		EML3	8.97238		NUP85
INPP5B	8.50875		LURAP1	8.0744		CYTH2	8.98106		EML4	9.4394		NUP93
INPP5F	8.7597		LYPLA2	9.20266		DAZAP1	9.58792		ENGASE	8.53629		OAS3
INTS1	8.92043		MAD1L1	9.21208		DBF4	8.03431		ENPP1	8.81641		OCIAD1
INTS3	9.22927		MAGOH	9.65372		DBNDD1	8.87846		EPS8	9.56151		OCRL
IP6K1	8.43844		MAP1A	7.37426		DCP1A	9.15746		ERCC1	8.81227		OGFOD1
IPO11	9.35811		MAP2K3	9.189		DCP2	8.99466		ERCC4	8.61311		OGFR
IPO13	8.79446		MAP3K11	7.9974		DCTN5	9.15604		ERCC6L	8.97576		ORMDL1
IPO4	9.56646		MAP3K2	8.77754		DCUN1D1	9.42725		ERGIC3	9.46994		ORMDL3
IPO7	9.75596		MAP3K3	7.7033		DCXR	9.65783		ERI1	9.18333		OSBPL10
IPO8	9.18475		MAP3K9	8.46569		DDC	9.17495		ERLIN1	9.34683		OSBPL11
IPPK	7.95683		MAP4K3	8.66653		DDHD1	7.86545		ERMP1	9.1874		OSBPL1A
IQGAP3	8.88204		MAP4K5	9.00631		DDX41	9.13018		ESYT1	9.35289		OSBPL2
IRAK4	9.13251		MAPK15	9.16134		DDX42	9.46979		ETS2	8.23171		OSBPL8
IREB2	8.87866		MASTL	8.91904		DDX52	9.28849		EVA1B	8.26235		OTUD4
IRF5	7.77535		MAT2A	9.73731		DDX55	9.13652		EXOC6B	8.84797		OTUD6B
ISYNA1	9.49403		MBD3	9.08482		DDX56	9.29869		EXOSC5	9.31423		PABPC1
ITGB1	9.76706		MBD6	8.43162		DDX60	8.41927		EXT1	7.78492		PABPC4
ITPK1	9.29656		MCM10	8.62631		DEAF1	8.28514		EXT2	8.71219		PAIP2B
IWS1	8.97939		MCM3AP	8.92014		DENND1B	7.73191		EYA3	8.6965		PAK1IP1
JAK1	8.63827		MCM6	9.66392		DEPDC1	8.16351		EZH1	8.63766		PAN2
JMJD6	9.37406		MCM8	8.3144		DEPDC1B	8.6414		FADD	9.41346		PAN3
JUNB	8.77362		MCRS1	8.90229		DESI1	8.82577		FAM118A	8.74104		PAPSS1
JUND	9.16871		MCUR1	8.95908		DFFA	9.59241		FAM160A2	8.6206		PARD6B
JUP	9.49674		MDC1	8.23388		DGCR8	8.64061		FAM177A1	8.99704		PARG
KANSL2	8.5671		ME1	9.1294		DGKE	8.60742		FAM210A	8.84442		PARN
KATNAL1	8.76007		MED15	8.94491		DGKZ	8.61727		FAM32A	8.74151		PARP16
KATNAL2	9.47487		MED16	8.99817		DHPS	9.0889		FAM91A1	9.2188		PARP9
KBTBD11	8.35107		MED18	9.11229		DHRS7	9.33734		FAM98A	9.18797		PARS2
KBTBD4	8.35078		MED19	8.98702		DHX32	8.74143		FAM98C	9.19069		PATZ1
KBTBD6	8.56398		MED23	8.90773		DIAPH1	9.56038		FANCI	9.23122		PBK
KCTD10	8.82465		MED8	8.50897		DIAPH2	9.03411		FASN	9.74352		PBX2
KCTD17	8.92636		METTL14	8.94957		DIAPH3	9.02424		FAU	9.77929		PCBP1
KCTD18	8.47949		MFSD1	8.46254		DIDO1	9.08642		FBLN1	8.37942		PCGF6
KCTD20	8.63402		MGA	8.49576		DLD	9.78835		FBXL14	8.14594		PCNT
KCTD6	8.67557		MICAL3	8.93471		DLG5	8.37484		FBXL15	8.4698		PDCD4
KDELR1	9.24265		MID1	8.9635		DMTN	8.4257		FBXO11	8.55169		PDE4D
KDM2A	8.9065		MINDY4	8.84128		DMXL1	8.61116		FBXO2	9.09838		PDE5A
KDM4C	7.96746		MITF	8.93659		DNA2	8.92376		FBXO22	9.20241		PDLIM7
KDM4D	7.78164		MLLT1	8.899		DNAJB12	9.27495		FBXO30	8.66712		PDS5A
KDM5B	8.45938		MLST8	9.09289		DNAJB14	8.89047		FBXW10	8.21018		PDSS2
KDM5C	8.95825		MMACHC	8.68241		DNAJC13	9.14908		FBXW11	8.63808		PDXDC1
KEAP1	9.18139		MMS22L	8.04213		DNM1L	9.48062		FBXW2	8.46673		PDXK
KHDRBS1	9.93199		MNAT1	9.17765		DNMBP	8.72212		FBXW8	8.4673		PDZD11
KHDRBS3	8.72972		MNX1	8.6941		DPH2	8.87336		FBXW9	8.50737		PEX11B
KHK	8.78671		MOB2	9.10868		DPY19L1	8.51832		FCHSD1	8.79732		PEX16
KIAA0319L	8.99806		MON1B	8.69268		DPY30	9.1748		FCHSD2	8.10932		PFKP
KIAA0513	8.39512		MPHOSPH8	9.0541		DTWD2	8.84369		FDFT1	9.72782		PGM3
KIAA1217	8.19004		MPLKIP	8.69737		DXO	8.86029		FEM1A	7.9468		PGPEP1
KIAA1958	8.40465		MPP6	8.99465		DYNLL1	9.88979		FEM1B	8.23291		PHACTR2
KIF20B	8.84239		MRPL39	9.319		DYNLT1	9.34097		FEM1C	8.43443		PHACTR4
KIFAP3	8.74536		MRPS11	9.31614		DYNLT3	9.31049		FGD4	8.77743		PHC1
KIFC1	9.13977		MRS2	8.07279		E4F1	8.83056		FIGNL1	8.79413		PHC2
KLF12	8.65102		MSI1	9.1876		EAF1	9.01262		FIS1	9.43293		PHC3
KLHL41	8.00087		MSI2	9.265		EAPP	9.0151		FITM2	8.88729		PHF14
KLRG2	8.73879		MSL2	8.38838		EBNA1BP2	9.53054		FKBPL	8.84822		PHF21A
KMT2D	8.39722		MT1X	9.87227		ECD	9.2743		FLCN	8.85852		PHF3
KPNA6	9.45902		MTBP	8.23594		ECT2L	8.73546		FLII	9.38185		PHF8
KPNB1	10.0249		MTCL1	8.68446		EDEM1	8.43992		FMR1	9.31866		PHLDB1
KRT87P	7.88249		MTERF1	8.56525		EFTUD2	9.67123		FN3K	9.07769		PHLDB2
KSR1	8.42629		MTMR1	9.09293		EIF2AK1	8.40329		FN3KRP	9.41322		PHLPP1
KTN1	9.55413		MTMR2	8.78203		EIF2B1	9.50394		FRMD8	8.96826		PHRF1
KXD1	9.17561		MTMR3	7.66498		EIF2B3	9.26202		FUNDC2	9.03806		PHYH
KYNU	9.55415		MTMR6	8.99558		EIF3B	9.72149		FYTTD1	9.14966		PI4K2A
L3HYPDH	8.98608		MTMR9	8.81783		EIF4E2	9.175		FZR1	7.68701		PI4K2B
L3MBTL2	8.8799		MTPN	9.83301		EIF4ENIF1	8.91		G6PC3	8.81704		PIEZO1
LAMB2	8.38101		MTRF1	7.67852		EIF4G1	9.70085		GAS2L3	8.32552		PIGH
LAMTOR5	9.49502		MUL1	8.89259		EIF4G2	9.52615		GATAD2B	9.1692		PIGO
LARP1B	8.25125		MVB12A	9.33914		EIF4G3	7.52578		GCC1	9.00968		PIK3CB
LARP7	9.09495		MYBBP1A	9.21644		ELK1	8.13984		GCC2	9.20285		PIP5K1C
LASP1	9.57673		MYO10	7.42994		ELOVL1	9.22097		GDAP2	8.86808		PKP3
LCOR	8.62658		MYO6	9.12023		ELOVL5	9.42374		GDI1	9.5718		PLCD1
LCORL	8.15123		MYO9A	8.06899		ELOVL6	8.59675		GDI2	9.99376		PLEKHA3
LDAH	8.75532		MYRF	8.74646		EMD	9.64231		GEMIN4	8.92201		PLEKHA8
LDLRAP1	8.84274		NAA10	9.63394		EML1	8.18139		GEMIN7	9.06938		PLEKHM2
LENG1	8.80165		NADK	8.90349		EML3	8.58593		GFPT1	9.62621		PLS1
LIAT1	8.21977		NAF1	8.8933		EML4	9.57047		GGA1	8.99653		PLS3
LIG1	9.15617		NAGLU	9.03312		ENGASE	8.739		GGPS1	8.94141		PLSCR1
LIMA1	9.04384		NAMPT	9.2939		ENPP1	8.35344		GID4	8.47647		PML
LIMD1	9.00704		NAPA	9.64544		EPS8	9.10824		GINS2	8.98443		PMS2
LIN54	8.86648		NAPEPLD	7.8542		ERCC1	8.38755		GLDC	8.52961		PNO1
LINGO1	8.43273		NBR1	9.08193		ERCC4	8.362		GMIP	8.85859		PNP
LIX1L	8.76772		NCAPG2	8.96052		ERCC6L	9.0355		GMNN	9.4365		PNPLA6
LMBR1L	8.42851		NCAPH2	9.03683		ERGIC3	9.46283		GNB5	8.3057		POGK
LMNA	9.88443		NCOA4	9.29176		ERI1	9.07779		GNE	9.16853		POLD1
LNPEP	9.12516		NCOA5	9.3754		ERLIN1	9.35063		GNPAT	9.07008		POLI
LOXL2	8.38553		NCOA7	8.11209		ERMP1	9.14792		GOLGA3	9.38769		POLR1B
LPIN1	8.41007		NDE1	8.96337		ESYT1	9.46545		GOSR2	9.35166		POLR2E
LPIN2	8.1295		NDEL1	8.48943		ETS2	7.71404		GPAM	8.20738		POLR2I
LPIN3	8.39507		NDUFA12	9.28742		EVA1B	8.43251		GPATCH4	8.75629		POLR2K
LRRC45	8.52547		NECAP2	9.2554		EXOC6B	8.97457		GPC1	8.99565		POLR2M
LRRC58	8.74413		NEDD1	8.54907		EXOSC5	9.30381		GPRIN1	7.33732		POLR3B
LSM1	9.46513		NEK1	8.4123		EXT1	8.06637		GPSM2	7.7427		POMGNT1
LSR	8.83784		NEK7	9.05209		EXT2	9.01259		GPT2	9.31559		POMK
LXN	8.98045		NES	8.3901		EYA3	8.57859		GPX1	9.49107		POMP
LYPLA1	9.55879		NET1	8.12067		EZH1	8.52092		GPX8	9.00789		POU2F1
LYPLA2	9.24808		NEXN	8.69536		FADD	9.4658		GRB2	9.52131		PPAT
MAD1L1	9.29892		NFIL3	7.98153		FAM118A	9.14051		GRB7	9.83172		PPCDC
MAGOH	9.63871		NFKB2	9.15505		FAM160A2	8.72488		GRK6	8.75369		PPL
MAK16	9.22341		NFKBIE	8.79427		FAM177A1	9.0287		GSKIP	9.31642		PPP1R37
MAP1A	8.72667		NFRKB	8.64073		FAM210A	8.97888		GSPT1	9.62759		PPP2CA
MAP2K3	9.00504		NFXL1	9.01293		FAM32A	9.25394		GSPT2	9.21947		PPP2CB
MAP3K2	8.75942		NFYA	9.45864		FAM91A1	9.03863		GSTZ1	9.09501		PPP2R3C
MAP3K3	7.81721		NGEF	8.07334		FAM98A	9.33034		GTF2E2	8.91515		PRDM10
MAP4K3	8.38249		NHEJ1	9.05292		FAM98C	8.74798		GTF2H2	8.83402		PREPL
MAP4K5	8.75488		NIN	7.37516		FANCI	9.07542		GTF2H4	8.94461		PRIM2
MAP7D1	8.94832		NIPBL	8.93975		FASN	9.96912		GTF3A	8.38721		PRKAG1
MAP7D2	8.4221		NKRF	9.05958		FAU	9.87946		GTF3C1	9.01		PRKAR1A
MAPK15	9.15631		NMD3	9.21298		FBLN1	9.54895		GTF3C2	9.06676		PRMT3
MAPKAPK3	8.86137		NME7	8.99135		FBXL14	8.31034		GTF3C4	9.16386		PRNP
MAST3	7.6517		NMI	9.31373		FBXL15	8.65233		GTPBP2	8.87655		PRPF18
MASTL	8.8782		NMNAT1	8.87234		FBXO11	8.74756		GTSE1	8.74548		PRPF39
MAT2A	9.81859		NOC4L	9.1996		FBXO2	9.82304		GULP1	9.01072		PRPF6
MBD3	9.36526		NOL10	9.19117		FBXO22	9.0979		HACD3	9.61995		PRPSAP1
MCC	8.75812		NONO	9.93013		FBXO30	9.20394		HACE1	8.27902		PRR12
MCIDAS	8.28111		NOVA2	9.08661		FBXW10	8.04096		HAUS1	9.14894		PRR14
MCM10	8.66151		NPM1	10.3596		FBXW11	8.87731		HAUS5	8.99567		PSAT1
MCM3AP	8.90009		NPNT	9.32203		FBXW2	8.55856		HDAC7	8.88503		PSMB2
MCM6	9.58431		NR3C1	8.73122		FBXW8	8.66335		HDAC8	8.74256		PSMB4
MCM8	8.68314		NRBF2	8.67929		FBXW9	8.53335		HEATR5A	8.7218		PSMC3
MCM9	8.29741		NRF1	8.97005		FCHSD1	8.73604		HEATR5B	8.83041		PSMC4
MCRS1	8.55501		NSD1	8.44725		FCHSD2	8.43983		HELZ	8.45308		PSMD10
MCUR1	8.96345		NSDHL	9.54002		FDFT1	9.56928		HERC5	9.16712		PSMD14
MDC1	9.13119		NSMCE1	9.08129		FEM1A	7.77005		HERPUD2	8.60017		PSMD2
MDM2	8.43879		NTHL1	8.74055		FEM1B	8.3975		HIP1	9.06721		PSME4
MDN1	9.0161		NUAK1	8.21536		FEM1C	7.57944		HIP1R	9.47218		PSMG3
ME1	9.44034		NUAK2	8.46692		FGD4	8.94587		HLCS	8.53004		PSMG4
MED15	9.05331		NUBP1	9.24004		FIGNL1	8.76738		HM13	9.63047		PTBP1
MED16	8.75778		NUBP2	9.04629		FIS1	9.31431		HMCES	9.02024		PTBP2
MED18	9.19551		NUDCD1	9.40361		FITM2	9.1234		HMG20A	9.1846		PTBP3
MED19	8.88756		NUDCD3	9.41447		FKBPL	8.9189		HMOX1	8.37946		PTGES2
MED23	8.87719		NUDT22	8.46758		FLCN	8.91826		HNRNPA0	9.85972		PTPN1
MED8	8.85862		NUDT5	9.53366		FLII	9.23148		HNRNPA2B1	10.1747		PTPN12
METTL14	8.94573		NUF2	8.99531		FMR1	9.15426		HNRNPA3	9.91087		PTPN23
METTL8	8.45904		NUFIP2	9.57488		FN3K	9.4227		HNRNPDL	9.58393		PTPN9
MFSD1	8.67289		NUMB	9.01069		FN3KRP	9.38403		HNRNPH3	9.80392		PTPRA
MGA	8.6159		NUP107	9.25594		FRMD8	9.021		HNRNPK	10.0851		PUM2
MGMT	8.193		NUP43	9.29566		FUNDC2	8.89835		HNRNPUL1	9.55706		PUS7
MICAL3	8.5492		NUP85	9.23915		FYTTD1	8.92884		HNRNPUL2	9.52365		PUS7L
MID1	9.21272		NUP93	9.48681		FZR1	8.30445		HOOK1	9.39748		PWP1
MIPOL1	8.22102		OAS3	9.1202		G6PC3	9.06757		HS1BP3	9.29715		PXN
MISP	9.04284		OCIAD1	9.58261		GAS2L3	8.1966		HSD17B12	9.70303		PYROXD1
MITF	8.75931		OCRL	9.28693		GATAD2B	9.19622		HSF1	9.27753		QRICH1
MLKL	8.94754		OGFOD1	9.12278		GCC1	9.03098		HSP90AA4P	8.45571		QSER1
MLLT1	8.82396		OGFR	8.00887		GCC2	9.06803		HSPA6	9.88163		RAB12
MLST8	9.06977		OPRK1	8.47341		GDAP2	8.78071		IFT43	8.61169		RAB18
MMACHC	8.832		ORMDL1	9.19896		GDI1	9.41577		IFT52	8.61799		RAB1B
MMS22L	8.74068		ORMDL3	9.25855		GDI2	10.0419		IGF2BP1	9.18872		RABGAP1
MNAT1	9.10792		OSBPL10	8.557		GEMIN4	9.00538		IGF2BP3	9.67892		RABIF
MNX1	8.80302		OSBPL11	9.03234		GEMIN7	9.11705		IKBKG	9.15613		RAC1
MOB2	9.03731		OSBPL1A	9.27741		GFPT1	9.7788		ILK	9.34346		RACGAP1
MON1B	8.66225		OSBPL2	8.01829		GGA1	8.9571		ILKAP	9.18332		RAD18
MPHOSPH8	8.851		OSBPL8	8.74404		GGPS1	9.12942		ILVBL	9.25032		RAD23B
MPHOSPH9	8.51819		OTUD4	8.94771		GID4	8.71515		IMUP	9.67265		RAF1
MPLKIP	8.5119		OTUD6B	9.28201		GINS2	9.20688		INO80E	8.91263		RAI1
MPP6	9.23329		PABPC1	9.87028		GLDC	9.64877		INPP4B	9.26625		RANGRF
MRPL39	9.349		PABPC4	9.45206		GMIP	8.6047		INPP5B	8.39788		RAP1GDS1
MRPS11	9.21061		PACRGL	8.50201		GMNN	9.25358		INPP5F	8.53926		RAPGEF1
MRS2	8.62562		PAIP2B	8.59635		GNB5	8.34843		INTS1	8.80024		RAPH1
MSI1	9.37208		PAK1IP1	9.15375		GNE	8.99524		INTS3	9.02416		RASAL2
MSI2	9.38779		PALM	8.92049		GNPAT	9.36302		IP6K1	8.60907		RASSF2
MSL2	8.39699		PAN2	8.36956		GOLGA3	9.13174		IPO11	9.16034		RASSF8
MT1X	8.90121		PAN3	8.72978		GOSR2	9.40174		IPO13	8.77268		RBBP5
MT-ATP6	9.62045		PAPSS1	9.27503		GPAM	8.71963		IPO4	9.40464		RBCK1
MTBP	8.35242		PARD6B	9.16488		GPATCH4	9.08453		IPO7	9.65945		RBFOX2
MTCL1	8.51961		PARG	9.00309		GPC1	9.01491		IPO8	8.94061		RBM10
MTERF1	8.64489		PARN	9.1624		GPRIN1	8.1468		IQGAP3	8.81602		RBM18
MTHFSD	8.71073		PARP16	8.40024		GPSM2	8.26609		IRAK4	9.12381		RBM45
MTIF2	9.00172		PARP9	8.00014		GPT2	9.42087		IREB2	9.13691		RBMX2
MTMR1	9.07264		PARS2	8.96619		GPX1	8.95871		ISYNA1	9.5622		RBPJ
MTMR2	8.82724		PATZ1	8.80303		GPX8	8.86934		ITGB1	9.90895		RBPMS
MTMR3	8.69297		PAX6	9.31235		GRB2	9.58299		ITPK1	9.44754		RCAN1
MTMR6	8.87664		PBK	9.15191		GRB7	9.31338		IWS1	9.11469		RDH10
MTMR9	8.82642		PBX2	8.78623		GRK6	8.84291		JAK1	8.78335		RECQL4
MT-ND2	8.73969		PCBP1	10.0444		GSKIP	9.11157		JMJD6	9.29519		RELA
MT-ND3	9.66048		PCDH9	8.56571		GSPT1	9.6538		JUNB	9.22255		REPS1
MTPN	9.69743		PCGF6	8.64299		GSPT2	8.81255		JUND	9.07785		RFC1
MTRF1	8.35277		PCNT	8.15726		GSTZ1	8.91629		JUP	9.84501		RFC2
MTURN	8.79336		PDCD4	9.08629		GTF2E2	9.15175		KANSL2	8.53261		RFC4
MUL1	9.03962		PDE1B	8.03608		GTF2H2	8.9776		KATNAL2	9.45774		RFC5
MVB12A	9.3197		PDE4D	9.25175		GTF2H4	8.89266		KBTBD11	7.87481		RFX3
MXRA7	9.13232		PDE5A	8.71944		GTF3A	8.77687		KBTBD4	8.55899		RFXANK
MYBBP1A	9.45577		PDGFB	8.51202		GTF3C1	9.17921		KBTBD6	8.28963		RFXAP
MYL6	9.99387		PDLIM7	9.48395		GTF3C2	9.21166		KCTD10	8.61338		RHBDD1
MYO10	8.33131		PDS5A	9.32914		GTF3C4	9.21884		KCTD17	8.51863		RHOF
MYO6	9.1796		PDSS2	8.71649		GTPBP2	8.51084		KCTD18	8.79251		RHOG
MYO9A	7.92251		PDXDC1	9.2233		GTSE1	8.79819		KCTD20	8.43516		RIC8A
MYRF	8.6796		PDXK	9.53143		GULP1	8.86056		KCTD6	7.94439		RIC8B
NAA10	9.70786		PDZD11	9.23822		HACD3	9.68741		KDELR1	9.16804		RILPL1
NAA11	8.08467		PEX11B	8.867		HACE1	7.95788		KDM2A	9.03037		RIN1
NADK	8.81911		PEX16	8.54449		HAUS1	8.8986		KDM5B	8.08695		RIOK1
NAF1	9.08753		PFKP	9.89297		HAUS5	8.83526		KDM5C	8.86257		RIOK3
NAGLU	8.93896		PGM3	9.20132		HDAC7	8.95774		KEAP1	8.75236		RIPK2
NAMPT	9.84245		PGM5	8.09701		HDAC8	8.38168		KHDRBS1	9.85195		RLIM
NAPA	9.72436		PGPEP1	8.45354		HEATR5A	8.57709		KHDRBS3	9.05688		RMI1
NAPB	8.44745		PHACTR2	7.99995		HEATR5B	8.95962		KIAA0319L	9.12409		RMND5A
NAT1	8.50961		PHACTR4	8.85252		HELZ	8.82011		KIAA0513	8.3779		RMND5B
NBR1	8.38903		PHC1	8.54716		HERC5	8.31601		KIAA1217	9.11716		RNASEH2A
NCAPG2	8.91538		PHC2	9.20368		HERPUD2	8.77617		KIF20B	8.63241		RNASEH2C
NCAPH2	9.10785		PHC3	8.83623		HIP1	8.8464		KIFAP3	8.86918		RNF213
NCOA4	8.57409		PHF13	8.11012		HIP1R	8.93974		KIFC1	9.39832		RPIA
NCOA5	9.35423		PHF14	8.87612		HLCS	8.80346		KMT2D	8.25882		RPP25L
NCOA7	8.57392		PHF19	8.72385		HM13	9.69631		KPNA6	9.55117		RPS21
NDE1	9.18181		PHF21A	8.35362		HMCES	9.15284		KPNB1	9.98911		RPS6KA5
NDEL1	8.83208		PHF3	8.27627		HMG20A	9.04225		KTN1	9.55157		RPTOR
NDRG3	9.61611		PHF8	8.4695		HMOX1	9.20544		KXD1	8.84268		RRBP1
NDUFA12	9.39903		PHLDB1	9.35992		HNRNPA0	9.90901		KYNU	9.55854		RRS1
NECAP2	9.32925		PHLDB2	7.75772		HNRNPA2B1	10.1733		L3HYPDH	8.95395		RSL1D1
NEDD1	8.84821		PHLPP1	8.3116		HNRNPA3	10.0014		L3MBTL2	8.59836		RTN4IP1
NEK1	8.40818		PHRF1	8.7248		HNRNPDL	9.66561		LAMB2	8.95371		RXRA
NEK3	8.86577		PHYH	8.93048		HNRNPH3	9.88035		LAMTOR5	9.40119		SAAL1
NEK7	9.18852		PHYHIPL	9.49306		HNRNPK	10.019		LARP7	8.95849		SAMHD1
NES	8.86962		PI4K2A	9.2883		HNRNPUL1	9.54738		LASP1	9.97675		SAP30
NET1	8.30938		PI4K2B	8.26604		HNRNPUL2	9.58124		LCOR	8.72931		SAP30L
NEXN	8.48945		PIEZO1	8.63013		HOOK1	9.268		LCORL	7.75831		SCAF1
NFIL3	8.00087		PIGH	8.51303		HS1BP3	9.37101		LDAH	8.86989		SCAF4
NFKB2	9.04585		PIGO	8.72124		HSD17B12	9.71829		LDLRAP1	8.80644		SCAF8
NFKBIE	8.88217		PIK3CB	8.64918		HSF1	9.01077		LENG1	8.81184		SCLY
NFRKB	8.8878		PIP5K1C	8.37841		HSP90AA4P	8.51191		LIG1	9.19266		SCRN3
NFXL1	8.79546		PITX2	8.27883		HSPA6	9.79368		LIMA1	9.31667		SDSL
NFYA	9.60884		PKP3	8.88912		IFT43	8.20996		LIMD1	8.98961		SEC16A
NGEF	8.51637		PLA2G6	8.37253		IFT52	8.62528		LIN54	8.74133		SECISBP2L
NHEJ1	9.3438		PLCD1	9.17198		IGF2BP1	10.02		LMNA	10.0798		SEL1L3
NIN	8.72968		PLEKHA3	8.22928		IGF2BP3	9.6318		LNPEP	9.46375		SEPSECS
NIPBL	8.80844		PLEKHA8	8.03015		IKBKG	9.06694		LPIN1	8.90591		SERGEF
NKRF	9.44473		PLEKHM2	8.36913		ILK	9.41623		LPIN2	8.33142		SERPINB1
NMD3	9.2819		PLG	8.03453		ILKAP	9.26537		LPIN3	8.64531		SERPINB8
NME2P1	9.1729		PLK2	8.00615		ILVBL	9.42682		LRRC45	8.49527		SERPINB9
NME7	9.03139		PLS1	8.26814		IMUP	9.43517		LSM1	9.57335		SESTD1
NMI	8.57251		PLS3	9.59789		INO80E	8.89444		LSR	9.4925		SETD1A
NMNAT1	8.94078		PLSCR1	9.16898		INPP4B	8.06544		LXN	9.55044		SETD7
NNMT	9.42669		PML	9.28735		INPP5B	8.48542		LYPLA1	9.50071		SF3A2
NOC4L	9.30155		PMS2	8.81734		INPP5F	8.77368		LYPLA2	9.42077		SF3A3
NOD1	8.11682		PNO1	9.2975		INTS1	8.87575		MAD1L1	9.25173		SFMBT1
NOL10	9.11461		PNP	9.57563		INTS3	9.10761		MAGOH	9.58934		SFN
NONO	9.95723		PNPLA6	8.82888		IP6K1	8.87232		MAK16	9.30615		SFT2D2
NOVA2	8.63647		PNPLA7	7.60983		IPO11	9.16473		MAP2K3	9.38346		SFXN2
NPHP4	7.71465		POGK	8.57274		IPO13	8.61664		MAP3K2	8.87405		SGCE
NPM1	10.4124		POLD1	9.24713		IPO4	9.37057		MAP4K3	8.71294		SGTA
NR2E3	8.65668		POLI	8.14935		IPO7	9.64148		MAP4K5	8.83188		SH2B1
NR3C1	9.10507		POLR1B	9.15333		IPO8	9.04199		MAP7D1	8.93607		SH3D19
NRBF2	8.89594		POLR2E	9.52791		IQGAP3	9.04186		MAPK15	9.15494		SH3GLB1
NRCAM	9.18152		POLR2I	9.31371		IRAK4	9.09406		MAPKAPK3	8.87267		SH3GLB2
NRF1	9.24098		POLR2K	9.46176		IREB2	9.20338		MAST3	7.61287		SH3RF1
NRGN	8.95211		POLR2M	8.9171		ISYNA1	9.20129		MASTL	9.08299		SHC1
NSD1	8.39491		POLR3B	8.70937		ITGB1	9.6416		MAT2A	9.82354		SIGMAR1
NSDHL	9.46172		POMGNT1	8.61914		ITPK1	9.13049		MBD3	9.0201		SKA3
NSMCE1	9.21773		POMK	8.07539		IWS1	9.10765		MCM10	8.36792		SLAIN2
NTHL1	9.15271		POMP	8.92019		JAK1	8.73169		MCM3AP	8.77856		SLC12A2
NTRK3	9.10327		POU2F1	9.1257		JMJD6	9.39431		MCM6	9.51702		SLC15A4
NUBP1	9.37719		PPARD	8.698		JUNB	8.48777		MCM8	8.17225		SLC1A4
NUBP2	9.36105		PPAT	9.13938		JUND	8.98741		MCM9	8.22229		SLC25A35
NUDCD1	9.26063		PPCDC	8.86029		JUP	9.73695		MCRS1	8.58576		SLC25A40
NUDCD3	9.26596		PPL	9.11674		KANSL2	9.02389		MCUR1	8.74014		SLC25A44
NUDT14	8.74203		PPP1R37	8.85673		KATNAL2	9.57277		MDC1	8.98035		SLC2A1
NUDT5	9.76873		PPP1R3G	8.30327		KBTBD11	8.89139		MDN1	8.80939		SLC2A6
NUF2	9.20614		PPP2CA	9.38959		KBTBD4	8.45283		ME1	9.31321		SLC30A5
NUFIP2	9.34075		PPP2CB	9.80594		KBTBD6	8.21237		MED15	8.95046		SLC31A1
NUMB	9.06217		PPP2R2B	8.27609		KCTD10	8.81435		MED16	8.63169		SLC35B2
NUP107	9.36771		PPP2R3C	8.13983		KCTD17	8.3507		MED18	9.10149		SLC35B3
NUP43	9.52188		PPP2R5B	8.19746		KCTD18	8.43209		MED19	8.93228		SLC35F2
NUP85	9.3231		PRDM10	8.07565		KCTD20	8.0953		MED23	8.8586		SLC3A2
NUP93	9.59543		PREPL	9.2874		KCTD6	7.78331		MED8	8.67343		SLC41A3
OAS3	8.91427		PREX1	7.90908		KDELR1	9.23571		METTL14	8.83946		SLC4A7
OCIAD1	9.35853		PRIM2	9.06307		KDM2A	9.16763		METTL8	8.51105		SLC7A6OS
OCRL	9.07408		PRKAG1	9.15037		KDM5B	8.46015		MFSD1	8.74043		SMAD1
ODC1	8.75012		PRKAR1A	8.66791		KDM5C	8.80101		MGA	8.28509		SMAD4
ODF2L	8.38319		PRMT3	9.22131		KEAP1	9.03034		MGMT	8.90697		SMARCA1
OGFOD1	9.28603		PRNP	9.1063		KHDRBS1	9.81403		MICAL3	8.69496		SMARCAD1
OGFR	9.10534		PRPF18	8.92801		KHDRBS3	8.86809		MID1	9.17043		SMYD4
ORMDL1	8.62417		PRPF39	8.93647		KIAA0319L	8.85029		MISP	9.23758		SNAP23
ORMDL2	9.21074		PRPF6	9.34625		KIAA0513	8.20753		MITF	8.15799		SNAPC4
ORMDL3	8.87186		PRPSAP1	9.24919		KIAA1217	9.41625		MLKL	9.36005		SNCA
OSBPL10	7.89523		PRR12	8.57845		KIF20B	8.91493		MLLT1	8.80997		SNRNP48
OSBPL11	9.04709		PRR14	8.22923		KIFAP3	8.76969		MLST8	9.01259		SNRPB2
OSBPL1A	8.60373		PSAT1	9.74806		KIFC1	9.2484		MMACHC	8.57212		SNX24
OSBPL2	8.68365		PSD3	8.49595		KMT2D	8.763		MMS22L	8.74094		SNX4
OSBPL8	8.93574		PSMB2	9.72265		KPNA6	9.26889		MNAT1	9.0951		SNX7
OSTC	9.55208		PSMB4	9.80827		KPNB1	9.97354		MNX1	8.2268		SORBS3
OTUD4	8.83074		PSMC3	9.71457		KTN1	9.36223		MOB2	9.06165		SORT1
OTUD6B	9.21702		PSMC4	9.7617		KXD1	9.01985		MON1B	8.78353		SOS1
PABPC1	9.9209		PSMD10	9.38988		KYNU	8.93556		MPHOSPH8	8.81169		SOWAHC
PABPC4	9.52017		PSMD14	9.65205		L3HYPDH	9.06791		MPLKIP	8.82235		SPAG9
PABPC4L	8.09646		PSMD2	9.76008		L3MBTL2	8.35315		MPP6	9.18563		SPAST
PAIP2B	8.74348		PSME4	8.95062		LAMB2	8.42061		MRPL39	9.31142		SPCS3
PAK1IP1	9.16891		PSMG3	9.42113		LAMTOR5	9.3175		MRPS11	9.15959		SPDL1
PALB2	7.68207		PSMG4	9.35482		LARP7	9.21167		MRS2	8.67915		SPR
PALM	8.7643		PTBP1	9.98606		LASP1	9.77363		MSI2	9.35671		SPTAN1
PAN2	8.53794		PTBP2	8.55012		LCOR	8.834		MSL2	8.50616		SPTY2D1
PAN3	8.57389		PTBP3	9.61458		LCORL	7.95397		MT-ATP6	9.65243		SREBF1
PAOX	8.2379		PTGES2	9.27887		LDAH	9.09196		MTBP	7.28673		SREBF2
PAPSS1	9.2946		PTPN1	9.42446		LDLRAP1	8.58328		MTCL1	8.96738		SRM
PARD6B	9.02509		PTPN12	8.75577		LENG1	8.93551		MTERF1	8.56827		SRR
PARG	8.89338		PTPN23	9.14211		LIG1	9.3073		MTHFSD	8.88432		SRRM1
PARN	9.20677		PTPN9	8.90282		LIMA1	9.43772		MTIF2	8.97225		ST13
PARP16	8.42386		PTPRA	9.01082		LIMD1	9.00618		MTMR1	8.97367		STARD10
PARP9	7.54521		PUM2	8.98616		LIN54	8.77533		MTMR2	8.84549		STARD3NL
PARS2	8.92159		PUS7	9.09167		LMNA	9.80942		MTMR3	8.69673		STARD4
PASK	8.83649		PUS7L	8.60882		LNPEP	9.13126		MTMR6	8.77645		STIL
PATZ1	9.02603		PWP1	9.33775		LPIN1	8.30263		MTMR9	8.81049		STIP1
PAX6	8.90025		PXN	9.4524		LPIN2	8.87378		MT-ND3	9.66818		STK11
PBK	9.48963		PYROXD1	8.70485		LPIN3	8.84117		MTPN	9.64256		STK19
PBX1	9.18119		QRICH1	9.24753		LRRC45	8.07815		MTRF1	8.67941		STK24
PBX2	9.24032		QSER1	8.69191		LSM1	9.38288		MUL1	8.99665		STK3
PBX3	8.8492		RAB12	8.78792		LSR	9.42446		MVB12A	9.36945		STK4
PCBP1	10.067		RAB18	9.61212		LXN	8.56083		MXRA7	8.77379		STRIP1
PCBP2	10.1591		RAB1B	9.4874		LYPLA1	9.52631		MYBBP1A	9.23161		STRIP2
PCDH9	8.82562		RAB34	9.16039		LYPLA2	9.43439		MYL6	10.1475		STRN
PCGF6	8.83754		RAB39A	8.82162		MAD1L1	9.17471		MYO10	8.42482		STRN3
PCNT	8.82875		RAB7B	8.70123		MAGOH	9.6449		MYO6	9.55047		STXBP4
PCTP	8.99119		RABGAP1	9.17124		MAK16	9.23235		MYO9A	8.22254		STYX
PCYT1A	9.25721		RABIF	9.03846		MAP2K3	9.27983		MYRF	8.8475		SUPT20H
PDCD4	9.32904		RAC1	9.83742		MAP3K2	8.83322		NAA10	9.5223		SUPT3H
PDCL3	9.497		RAC3	8.57178		MAP4K3	8.92381		NADK	8.85932		SUPT7L
PDE4A	7.96731		RACGAP1	9.20207		MAP4K5	8.9066		NAF1	8.70044		SYNGR1
PDE4D	9.05244		RAD18	8.80217		MAP7D1	8.80594		NAGLU	9.15699		SYNGR2
PDE5A	7.99412		RAD23B	9.80243		MAPK15	9.16906		NAMPT	9.93168		SZRD1
PDLIM7	9.07763		RAF1	9.05904		MAPKAPK3	8.90715		NAPA	9.89303		TAF12
PDS5A	9.24462		RAI1	8.48063		MAST3	7.51203		NAPB	7.77291		TAF1C
PDSS2	8.9283		RANGRF	9.10103		MASTL	8.98313		NAT1	8.93755		TAF3
PDXDC1	9.40448		RAP1GDS1	8.52889		MAT2A	9.72416		NBR1	8.79125		TANGO2
PDXK	9.67068		RAPGEF1	8.74753		MBD3	9.31804		NCAPG2	8.74348		TANK
PDZD11	9.14455		RAPH1	8.9213		MCM10	8.68862		NCAPH2	8.96489		TBC1D1
PEX11B	9.05575		RASAL2	8.82816		MCM3AP	8.87285		NCOA4	8.56384		TBC1D10B
PEX16	8.64361		RASSF2	9.09618		MCM6	9.69854		NCOA5	9.17092		TBC1D17
PFKP	9.80588		RASSF8	8.89676		MCM8	8.67267		NCOA7	8.62522		TBC1D2
PGM3	9.40334		RBAK	7.53264		MCM9	7.82134		NDE1	9.17621		TBC1D4
PGM5	7.80188		RBBP5	9.0931		MCRS1	9.00616		NDEL1	8.17977		TBCB
PGPEP1	8.37533		RBBP8	7.8747		MCUR1	8.95847		NDRG3	9.54093		TBCEL
PHACTR2	8.19566		RBCK1	8.98617		MDC1	9.22227		NDUFA12	9.40616		TBK1
PHACTR4	8.97334		RBFOX2	9.19299		MDN1	9.13582		NECAP2	9.28867		TBL2
PHC1	8.84418		RBM10	9.19323		ME1	9.73284		NEDD1	9.03385		TBP
PHC2	9.19241		RBM18	8.28612		MED15	8.99648		NEK3	8.29396		TBPL1
PHC3	8.84927		RBM45	8.82677		MED16	8.95706		NEK7	9.44665		TCEA1
PHF14	8.89365		RBMX2	9.06641		MED18	9.0186		NES	8.19978		TCEAL1
PHF21A	8.45594		RBPJ	9.03054		MED19	9.06829		NET1	8.38667		TCEAL4
PHF3	8.83476		RBPMS	8.99759		MED23	8.87248		NFIL3	8.14753		TCF12
PHF8	8.84307		RCAN1	8.82613		MED8	8.72746		NFKB2	9.11319		TCF3
PHLDB1	8.3481		RDH10	9.12677		METTL14	8.94524		NFKBIE	8.97413		TDP2
PHLDB2	8.52778		RECQL4	8.71465		METTL8	8.76204		NFRKB	8.71066		TEAD1
PHLPP1	8.14702		RELA	9.36721		MFSD1	8.18686		NFXL1	8.7546		TELO2
PHRF1	8.46771		REPS1	9.01774		MGA	7.85193		NFYA	9.54391		TEP1
PHYH	8.72783		RFC1	8.04451		MGMT	9.54279		NHEJ1	9.23657		TES
PHYHIP	8.2891		RFC2	9.45862		MICAL3	8.73894		NIPBL	8.86656		TFAP4
PI4K2A	9.18252		RFC4	9.45252		MID1	9.08324		NKRF	8.9171		TFG
PI4K2B	8.66588		RFC5	9.3342		MISP	9.29026		NMD3	9.2324		TFPI2
PIEZO1	7.79545		RFESD	8.5323		MITF	7.71716		NME2P1	8.85429		TFPT
PIGH	8.67103		RFX3	8.52348		MLKL	9.14257		NME7	8.92968		THOC6
PIGO	8.47231		RFXANK	8.57683		MLLT1	8.92592		NMI	9.52932		THUMPD3
PIK3CB	8.39638		RFXAP	8.83187		MLST8	9.11943		NMNAT1	8.84834		TIA1
PIP5K1C	8.32918		RGS2	8.12952		MMACHC	8.60864		NNMT	9.46011		TIMM10
PITX1	8.76166		RHBDD1	8.7855		MMS22L	8.64998		NOC4L	9.07256		TIMM13
PITX2	8.00365		RHOF	8.48112		MNAT1	9.17578		NOL10	9.13277		TIMM17B
PKN3	8.01327		RHOG	9.66018		MNX1	8.85503		NONO	9.88641		TIMM23
PKP3	8.86917		RIC8A	9.20999		MOB2	9.02063		NPHP4	8.03305		TIMM8A
PLCD1	7.75454		RIC8B	8.68801		MON1B	8.7197		NPM1	10.3261		TIMMDC1
PLEKHA3	8.56564		RILPL1	9.19124		MPHOSPH8	9.08446		NR3C1	9.1063		TKT
PLEKHA8	8.37498		RILPL2	8.56805		MPLKIP	8.54104		NRBF2	8.92564		TMBIM6
PLEKHG4	8.48755		RIMKLB	8.39941		MPP6	9.26773		NRF1	9.06101		TMCC1
PLEKHM2	8.31566		RIN1	8.56094		MRPL39	9.36483		NRGN	8.42969		TMEM115
PLEKHO2	8.38957		RIOK1	9.04519		MRPS11	9.16458		NSD1	8.12811		TMEM120A
PLS1	9.46018		RIOK3	8.891		MRS2	9.03738		NSDHL	9.44113		TMEM126A
PLS3	10.0403		RIPK2	8.85776		MSI2	9.34599		NSMCE1	9.00829		TMEM132A
PLSCR1	9.07205		RLIM	8.58469		MSL2	8.45997		NTHL1	8.72194		TMEM168
PML	9.12576		RMI1	8.68345		MT-ATP6	9.67862		NUBP1	9.38913		TMEM201
PMS2	8.49979		RMND5A	8.69067		MTBP	8.31848		NUBP2	9.44956		TMEM205
PMS2P11	8.14058		RMND5B	8.59197		MTCL1	8.13316		NUDCD1	9.37815		TMEM242
PNO1	9.41073		RNASEH2A	9.08682		MTERF1	8.4812		NUDCD3	9.4418		TMEM258
PNP	9.84885		RNASEH2C	9.05067		MTHFSD	8.75138		NUDT14	8.72747		TMEM263
PNPLA6	8.55586		RNF213	8.43		MTIF2	9.075		NUDT5	9.7619		TMEM38B
POGK	8.79963		RNF216	8.92777		MTMR1	8.94136		NUF2	9.14794		TNIP1
POLD1	9.18339		RPIA	9.01047		MTMR2	9.04368		NUFIP2	9.42087		TNPO2
POLI	8.23093		RPP25L	9.02807		MTMR3	8.55216		NUMB	9.2604		TNPO3
POLK	8.03557		RPS21	10.0444		MTMR6	8.90831		NUP107	9.26366		TNS3
POLL	8.48483		RPS6KA5	8.642		MTMR9	8.70212		NUP43	9.42		TOB2
POLR1B	9.01862		RPTOR	8.87848		MT-ND3	9.54025		NUP85	9.17955		TOM1
POLR2E	9.53675		RRBP1	9.45072		MTPN	9.7842		NUP93	9.48396		TOM1L2
POLR2I	9.30985		RRS1	9.2529		MTRF1	8.59137		OAS3	9.80359		TOP2A
POLR2J3	9.22141		RSL1D1	9.63608		MUL1	8.92016		OCIAD1	9.44573		TOR4A
POLR2K	9.40462		RTN4IP1	9.18574		MVB12A	9.16579		OCRL	9.06231		TOX4
POLR2M	9.14828		RUSC2	7.99793		MXRA7	9.06696		ODC1	8.31666		TP53BP1
POLR3B	8.95549		RXRA	8.62873		MYBBP1A	9.32963		OGFOD1	9.085		TPD52L1
POMGNT1	8.0511		SAAL1	8.98966		MYL6	10.0748		OGFR	9.30771		TPD52L2
POMK	9.27379		SACS	8.42872		MYO10	8.66846		ORMDL1	8.36773		TPK1
POMP	9.02146		SAMHD1	9.21645		MYO6	7.87727		ORMDL2	9.1901		TPM1
POU2F1	9.41355		SAP30	8.80235		MYO9A	8.3418		ORMDL3	9.60723		TPMT
PPARD	8.70798		SAP30L	8.43415		MYRF	8.91729		OSBPL10	8.71468		TPRA1
PPAT	9.40077		SATB1	8.09344		NAA10	9.57955		OSBPL11	8.85585		TPRKB
PPCDC	9.12862		SATB2	7.94485		NADK	9.18377		OSBPL1A	8.53795		TRABD
PPL	8.45358		SCAF1	8.85137		NAF1	8.99377		OSBPL2	9.03858		TRAPPC10
PPP1R13L	8.74021		SCAF4	9.14134		NAGLU	9.02567		OSBPL8	8.95418		TRAPPC12
PPP1R15B	8.43225		SCAF8	8.99162		NAMPT	9.74063		OSTC	9.62631		TRAPPC13
PPP1R1A	8.13803		SCARF2	8.55783		NAPA	9.70061		OTUD4	8.80915		TRAPPC5
PPP1R37	8.58917		SCHIP1	8.52794		NAPB	8.33375		OTUD6B	9.01963		TRIAP1
PPP2CA	9.44934		SCLY	8.94603		NAT1	8.68125		PABPC1	9.83121		TRIM24
PPP2CB	9.81889		SCRN3	9.08523		NBR1	8.71466		PABPC4	9.42628		TRIM37
PPP2R3C	8.50149		SDSL	8.97943		NCAPG2	8.96067		PAIP2B	8.56297		TRIM4
PPP2R5B	8.2546		SEC16A	9.13788		NCAPH2	8.99417		PAK1IP1	9.03984		TRIM47
PPP4R2	9.40802		SEC61G	8.72939		NCOA4	8.89871		PAN2	8.27402		TRIOBP
PRAME	8.67302		SECISBP2L	8.58026		NCOA5	9.31491		PAN3	8.51427		TRIP10
PRDM10	8.28602		SEL1L3	8.68631		NCOA7	8.50703		PAPSS1	9.19932		TRIP13
PRDM2	8.24785		SELENOS	8.91822		NDE1	9.05329		PARD6B	9.44417		TRMT1
PREPL	9.12267		SEPSECS	8.77708		NDEL1	8.41541		PARG	8.81832		TRMT1L
PRIM1	9.13655		SERGEF	8.75672		NDRG3	9.48931		PARN	9.12524		TRMT6
PRIM2	9.32694		SERPINB1	9.23888		NDUFA12	9.27324		PARP16	8.16354		TRMU
PRIMPOL	8.27655		SERPINB8	8.94424		NECAP2	9.26718		PARP9	9.34791		TRPT1
PRKAG1	9.30554		SERPINB9	9.56847		NEDD1	8.9032		PARS2	8.91876		TSEN15
PRKAR1A	9.40449		SESTD1	8.83516		NEK3	8.7982		PASK	8.51382		TSEN54
PRMT3	9.34644		SETD1A	8.65737		NEK7	9.30523		PATZ1	8.59561		TTC14
PRNP	9.2859		SETD7	9.06712		NES	8.87173		PBK	9.41896		TTC21B
PROSER1	8.53419		SF3A2	9.49341		NET1	8.70358		PBX1	8.41606		TTC28
PROSER3	8.49818		SF3A3	9.56235		NFIL3	7.51598		PBX2	9.08176		TTC39B
PRPF18	8.95846		SFMBT1	8.1835		NFKB2	9.10898		PBX3	8.15032		TTC4
PRPF39	9.06535		SFN	9.65329		NFKBIE	8.74785		PCBP1	10.0347		TTC9
PRPF6	9.34708		SFT2D2	8.62172		NFRKB	8.87041		PCBP2	10.0216		TTC9C
PRPSAP1	9.35234		SFXN2	9.21335		NFXL1	8.96124		PCGF6	8.39944		TTF1
PRR12	8.65169		SGCE	8.76575		NFYA	9.49478		PCNT	8.48784		TTK
PRR14	8.52641		SGMS2	8.35795		NHEJ1	9.40006		PCTP	9.02886		TTLL12
PSAT1	9.84046		SGTA	9.62584		NIPBL	8.95398		PCYT1A	9.34138		TUFT1
PSD3	8.30495		SH2B1	8.73347		NKRF	9.14393		PDCD4	9.1737		TULP3
PSENEN	8.50606		SH3D19	8.86079		NMD3	9.34448		PDCL3	9.39092		TXNDC9
PSMB2	9.75203		SH3GLB1	9.40466		NME2P1	8.7068		PDE4D	8.85378		TXNRD3
PSMB4	9.81864		SH3GLB2	9.1982		NME7	8.75239		PDE5A	8.91018		TYW3
PSMC3	9.81364		SH3RF1	8.11767		NMI	8.91179		PDLIM7	9.40864		UAP1
PSMC4	9.83776		SHC1	9.29248		NMNAT1	8.83766		PDS5A	9.20296		UBA6
PSMD10	9.76025		SHTN1	9.07268		NNMT	8.65684		PDSS2	9.04248		UBE2J1
PSMD14	9.55535		SIGMAR1	8.98849		NOC4L	9.27133		PDXDC1	9.61242		UBE2Q1
PSMD2	9.63305		SKA3	9.03515		NOL10	9.29362		PDXK	9.70056		UBE2S
PSME4	9.05954		SLAIN2	9.1258		NONO	9.93873		PDZD11	9.39359		UBE2T
PSMG3	9.37326		SLC12A2	8.83915		NPHP4	7.7409		PEX11B	9.20824		UBE3A
PSMG4	9.37653		SLC15A4	8.79639		NPM1	10.3237		PEX16	8.73828		UBE4B
PSRC1	8.83511		SLC18A3	9.14291		NR3C1	8.36314		PFKP	9.93824		UBL4A
PTAFR	8.26434		SLC19A2	8.29962		NRBF2	9.03521		PGM3	9.48064		UBTF
PTBP1	10.1208		SLC1A4	9.14837		NRF1	9.10205		PGPEP1	8.73113		UCHL3
PTBP2	9.2534		SLC24A2	8.81373		NRGN	8.42467		PHACTR2	8.32967		UEVLD
PTBP3	9.55586		SLC25A35	8.66623		NSD1	8.0266		PHACTR4	8.94013		ULK1
PTGES2	9.30274		SLC25A40	8.71072		NSDHL	9.53718		PHC1	8.42021		UNC93B1
PTGES3	10.1043		SLC25A44	8.40532		NSMCE1	8.95533		PHC2	8.96381		UQCC3
PTP4A2	9.32721		SLC2A1	9.85601		NTHL1	8.78507		PHC3	9.16958		URI1
PTPN1	9.35053		SLC2A6	8.61533		NUBP1	9.43075		PHF14	8.96834		UROD
PTPN12	8.94555		SLC30A5	8.94509		NUBP2	9.33186		PHF21A	7.71973		USF2
PTPN23	9.09209		SLC31A1	9.63449		NUDCD1	9.357		PHF3	8.88221		USO1
PTPN9	8.87318		SLC35B2	9.26839		NUDCD3	9.26529		PHF8	8.72797		USP13
PTPRA	8.89012		SLC35B3	8.49951		NUDT14	8.79367		PHLDB1	7.96485		USP24
PUM2	9.04887		SLC35F2	8.85657		NUDT5	9.78993		PHLDB2	8.07401		USP3
PUS7	9.37619		SLC36A4	8.36609		NUF2	9.08803		PHLPP1	8.38007		USP34
PUS7L	8.50111		SLC38A3	8.30847		NUFIP2	9.45143		PHRF1	8.5325		USP38
PWP1	9.32444		SLC3A2	9.66561		NUMB	9.20765		PHYH	8.97821		USP6NL
PXN	9.07882		SLC41A3	8.96888		NUP107	9.33085		PI4K2A	8.96535		USP7
PYROXD1	8.92737		SLC46A1	9.01445		NUP43	9.47676		PI4K2B	8.83167		VAC14
QPRT	9.30312		SLC4A4	9.15351		NUP85	9.34321		PIEZO1	8.45367		VAMP8
QRICH1	9.41867		SLC4A7	8.7367		NUP93	9.59008		PIGH	8.57642		VANGL1
QSER1	9.0449		SLC7A6OS	9.05451		OAS3	9.25615		PIGO	8.63823		VAV2
R3HCC1L	8.71236		SLC9A7	8.37123		OCIAD1	9.47213		PIK3CB	8.78882		VDAC3
RAB12	8.71555		SLCO3A1	8.10971		OCRL	9.0596		PIP5K1C	8.31199		VEZF1
RAB18	9.40279		SMAD1	8.35334		ODC1	8.55703		PKP3	9.47228		VIPAS39
RAB1B	9.40335		SMAD4	9.20391		OGFOD1	9.40565		PLCD1	8.28873		VMA21
RAB34	9.03063		SMARCA1	9.14886		OGFR	9.34554		PLEKHA3	8.56546		VPS16
RAB39A	8.66348		SMARCAD1	8.90013		ORMDL1	8.23324		PLEKHA8	8.42439		VPS36
RAB39B	8.25735		SMTNL2	8.57926		ORMDL2	9.19843		PLEKHG4	7.67049		VPS45
RABGAP1	8.97837		SMYD4	8.76711		ORMDL3	9.15701		PLEKHM2	8.18189		VPS8
RABGAP1L	8.98043		SNAP23	9.58943		OSBPL10	8.77771		PLEKHO2	8.02821		VWA8
RABIF	9.11221		SNAPC4	7.88537		OSBPL11	9.08982		PLS1	9.73664		WDFY3
RAC1	9.66436		SNCA	9.20366		OSBPL1A	8.62724		PLS3	9.63569		WDR24
RAC3	8.94217		SNCB	8.93859		OSBPL2	9.14112		PLSCR1	9.83264		WDR26
RACGAP1	9.23023		SNRNP48	8.29815		OSBPL8	9.21707		PML	9.59869		WDR36
RAD18	8.97356		SNRPB2	9.53689		OSTC	9.78803		PMS2	8.90325		WDR45B
RAD23B	9.85783		SNX24	8.47462		OTUD4	8.82318		PMS2P11	7.67474		WDR46
RAF1	9.20939		SNX4	9.35275		OTUD6B	9.02674		PNO1	9.17913		WDR55
RAI1	9.02527		SNX7	9.11411		PABPC1	9.8567		PNP	9.82531		WDR6
RALGPS2	8.82073		SORBS3	9.24073		PABPC4	9.39703		PNPLA6	8.62604		WDR70
RANGRF	9.03168		SORT1	8.44989		PAIP2B	8.91625		POGK	8.78823		WDR73
RAP1GDS1	9.4162		SOS1	8.57133		PAK1IP1	9.23892		POLD1	9.10997		WFS1
RAPGEF1	8.47328		SOS2	7.85005		PAN2	8.52155		POLI	8.24251		WHAMM
RAPGEF6	8.73731		SOWAHC	8.34955		PAN3	8.8551		POLK	8.49142		WIPI1
RAPH1	8.83457		SPAG9	9.45257		PAPSS1	9.48009		POLL	8.09421		WIPI2
RASAL2	8.62094		SPAST	8.71259		PARD6B	9.435		POLR1B	9.03788		WIZ
RASEF	7.68583		SPCS3	9.51868		PARG	9.01259		POLR2E	9.40744		WNK2
RASSF2	8.89214		SPDL1	8.78905		PARN	9.20056		POLR2I	9.30817		WRAP73
RASSF8	8.55224		SPEG	7.73781		PARP16	8.24071		POLR2J3	9.1294		WRNIP1
RBBP5	9.20196		SPR	9.49352		PARP9	8.85651		POLR2K	9.36146		WWTR1
RBCK1	8.61249		SPTAN1	9.52998		PARS2	8.84178		POLR2M	9.10785		XPOT
RBFOX2	9.3456		SPTY2D1	8.70949		PASK	8.48724		POLR3B	8.68761		XRCC3
RBM10	9.22492		SREBF1	8.73303		PATZ1	8.89653		POMGNT1	8.43665		XRCC4
RBM18	8.72017		SREBF2	8.42651		PBK	9.39127		POMK	9.24625		YAP1
RBM45	8.91713		SRM	9.43199		PBX1	8.87597		POMP	8.95094		YIPF4
RBMX2	8.92719		SRR	9.41792		PBX2	9.03686		POU2F1	9.2403		YWHAE
RBPJ	9.02091		SRRM1	9.21814		PBX3	8.32949		PPAT	9.21469		YWHAQ
RBPMS	8.55271		ST13	9.99036		PCBP1	9.98033		PPCDC	9.08208		ZBED1
RCAN1	8.68211		STAMBPL1	8.38441		PCBP2	9.9817		PPL	9.4714		ZBTB2
RDH10	8.83019		STARD10	8.25825		PCGF6	8.08166		PPP1R13L	9.15431		ZBTB21
RECQL4	8.44853		STARD3NL	9.20365		PCNT	8.29476		PPP1R15B	8.13045		ZBTB33
REEP6	8.7092		STARD4	8.95843		PCTP	8.96993		PPP1R37	8.96013		ZBTB43
RELA	9.33292		STIL	8.20449		PCYT1A	9.49286		PPP2CA	9.45707		ZBTB9
REPS1	9.05114		STIP1	9.82715		PDCD4	9.33475		PPP2CB	9.84102		ZC2HC1A
REPS2	7.72403		STK11	8.754		PDCL3	9.3691		PPP2R3C	8.26975		ZC3H14
RFC1	8.99583		STK19	7.99413		PDE4D	8.82628		PPP4R2	9.3043		ZC3H18
RFC2	9.59092		STK24	9.44554		PDE5A	8.91278		PRDM10	7.98602		ZC3H4
RFC4	9.63225		STK3	9.13443		PDLIM7	9.26084		PRDM2	8.1622		ZC3H7B
RFC5	9.56962		STK4	8.97938		PDS5A	9.40774		PREPL	8.94951		ZC3H8
RFX3	8.60462		STRIP1	8.99995		PDSS2	8.96492		PRIM1	8.99432		ZCCHC17
RFXANK	8.8897		STRIP2	7.86183		PDXDC1	9.53344		PRIM2	9.09285		ZDHHC13
RFXAP	9.03923		STRN	9.28901		PDXK	9.67245		PRIMPOL	8.18883		ZDHHC17
RHBDD1	8.77518		STRN3	9.20518		PDZD11	9.34388		PRKAG1	9.29819		ZDHHC4
RHOF	8.74354		STXBP4	8.67777		PEX11B	9.04013		PRKAR1A	9.40893		ZDHHC7
RHOG	9.46628		STYX	8.53424		PEX16	8.90049		PRMT3	9.08435		ZFAND2B
RIC8A	9.28577		SUPT20H	8.60052		PFKP	9.79584		PRNP	8.84165		ZFHX3
RIC8B	8.66965		SUPT3H	8.44739		PGM3	9.56826		PRPF18	8.83354		ZFP64
RILPL1	8.93359		SUPT7L	8.90315		PGPEP1	8.7247		PRPF39	8.94508		ZFX
RILPL2	8.26348		SWI5	8.56912		PHACTR2	8.9442		PRPF6	9.39615		ZFYVE16
RIMKLB	8.6651		SYNGR1	9.10709		PHACTR4	8.80523		PRPSAP1	9.24498		ZFYVE19
RIMS4	8.61518		SYNGR2	9.37085		PHC1	8.28142		PRR12	8.57679		ZFYVE26
RIN1	8.43163		SZRD1	9.22615		PHC2	9.0282		PRR14	7.87589		ZFYVE27
RIOK1	9.22646		TAF12	8.8759		PHC3	8.90991		PSAT1	9.5228		ZFYVE9
RIOK3	8.72872		TAF1B	8.21973		PHF14	9.02926		PSMB2	9.81817		ZGPAT
RIPK1	9.09225		TAF1C	7.94988		PHF21A	8.01101		PSMB4	9.9066		ZMIZ1
RIPK2	9.00243		TAF3	8.38866		PHF3	8.98887		PSMC3	9.78495		ZMIZ2
RIPK4	8.2026		TANGO2	8.78751		PHF8	8.8318		PSMC4	9.83123		ZMYM2
RIT1	8.19205		TANK	8.52851		PHLDB1	9.00722		PSMD10	9.61349		ZMYM3
RLIM	8.74844		TBC1D1	9.11118		PHLDB2	8.91029		PSMD14	9.5593		ZMYND8
RMI1	8.65226		TBC1D10B	8.95498		PHLPP1	8.35032		PSMD2	9.67659		ZNF131
RMND5A	9.20848		TBC1D17	9.14494		PHRF1	8.65324		PSME4	8.95878		ZNF148
RMND5B	8.397		TBC1D2	8.95549		PHYH	9.19624		PSMG3	9.19416		ZNF217
RNASEH2A	9.51078		TBC1D4	8.23274		PI4K2A	9.25388		PSMG4	9.15377		ZNF280C
RNASEH2C	9.18139		TBCB	9.57082		PI4K2B	8.71628		PTBP1	10.0457		ZNF3
RNASEL	8.47778		TBCCD1	8.394		PIEZO1	8.40704		PTBP2	9.07021		ZNF326
RNF213	8.94343		TBCEL	8.29323		PIGH	8.56873		PTBP3	9.57079		ZNF346
RNF216	8.09626		TBK1	9.02332		PIGO	8.76079		PTGES2	9.42134		ZNF384
RNF220	8.86915		TBL2	9.45937		PIK3CB	8.74956		PTGES3	10.044		ZNF444
RNF6	7.69823		TBP	8.99026		PIP5K1C	8.51947		PTP4A2	9.34827		ZNF511
RNPS1	9.67632		TBPL1	8.98245		PKP3	9.40115		PTPN1	9.50474		ZNF579
RPF2	9.40068		TCEA1	9.53951		PLCD1	8.56127		PTPN12	8.94027		ZNF629
RPIA	9.4424		TCEAL1	9.10605		PLEKHA3	8.34515		PTPN23	9.14342		ZNF668
RPL7	9.98798		TCEAL4	9.10595		PLEKHA8	8.57199		PTPN9	8.808		ZNF768
RPP25	9.1384		TCF12	8.81594		PLEKHG4	8.904		PTPRA	8.82397		ZNF787
RPP25L	9.22449		TCF3	8.38031		PLEKHM2	8.1752		PUM2	8.89618		ZNHIT2
RPS21	10.075		TDP2	8.80023		PLEKHO2	8.45781		PUS7	9.14575		ZNHIT6
RPS24	9.92534		TEAD1	9.15302		PLS1	9.36309		PUS7L	8.42022		ZSWIM8
RPS27A	10.363		TEC	8.12849		PLS3	9.87757		PWP1	9.21277		ZWINT
RPS28	10.2012		TELO2	8.7151		PLSCR1	9.21866		PXN	9.18063
RPS6KA5	8.60509		TENM3	8.05404		PML	9.06891		PYROXD1	8.95093
RPTOR	8.86992		TEP1	7.27731		PMS2	8.87842		QPRT	8.17705
RRAGB	7.80512		TES	9.35818		PMS2P11	8.53165		QRICH1	9.2089
RRBP1	9.34953		TFAP4	8.52039		PNO1	9.31008		QSER1	8.85339
RRS1	9.45699		TFG	9.6421		PNP	9.59476		R3HCC1L	7.92625
RSL1D1	9.60885		TFPI2	8.30276		PNPLA6	8.85075		RAB12	8.94226
RTN4	9.48395		TFPT	8.62861		POGK	8.68036		RAB18	9.50475
RTN4IP1	8.97727		THOC6	9.29228		POLD1	9.22709		RAB1B	9.55822
RXRA	8.61447		THUMPD3	9.09644		POLI	8.00535		RABGAP1	9.18288
SAAL1	9.42678		TIA1	9.36585		POLK	8.35861		RABGAP1L	8.96206
SACS	8.47683		TIMM10	9.07064		POLL	8.33468		RABIF	8.98841
SAMHD1	9.28327		TIMM13	9.36391		POLR1B	8.96931		RAC1	9.75989
SAP30	9.10088		TIMM17B	9.20594		POLR2E	9.48354		RACGAP1	9.10176
SAP30L	8.5334		TIMM23	9.38937		POLR2I	9.33851		RAD18	8.39203
SASH1	7.92044		TIMM8A	9.20188		POLR2J3	9.02942		RAD23B	9.77324
SATB1	8.58625		TIMMDC1	9.10323		POLR2K	9.47758		RAF1	8.89887
SATB2	8.83393		TKT	10.1676		POLR2M	9.28892		RAI1	9.17657
SCAF1	8.77131		TM4SF1	9.60566		POLR3B	8.95546		RALGPS2	8.70348
SCAF4	9.1854		TM6SF2	8.20749		POMGNT1	8.67153		RANGRF	8.77558
SCAF8	9.1519		TMBIM6	9.00661		POMK	8.95535		RAP1GDS1	9.20903
SCARF2	8.24656		TMCC1	8.65042		POMP	8.85384		RAPGEF1	8.49738
SCHIP1	8.68174		TMEM115	9.21749		POU2F1	9.26779		RAPGEF6	8.73982
SCLY	9.22742		TMEM120A	9.08533		PPAT	9.29432		RAPH1	9.08148
SCRN3	9.10544		TMEM126A	9.167		PPCDC	8.87101		RASAL2	8.49701
SCYL2	9.25162		TMEM129	8.77706		PPL	9.3754		RASSF2	7.84354
SDSL	9.31614		TMEM132A	8.04877		PPP1R13L	9.1456		RASSF8	8.1074
SEC16A	9.13762		TMEM168	8.47076		PPP1R15B	7.81762		RBBP5	9.13825
SEC24C	9.31889		TMEM185B	8.37342		PPP1R37	8.65574		RBCK1	8.9175
SEC61G	9.05438		TMEM201	8.76436		PPP2CA	9.45577		RBFOX2	9.14643
SECISBP2L	8.37637		TMEM205	9.46663		PPP2CB	9.81517		RBM10	9.19135
SEL1L3	7.70705		TMEM242	8.52827		PPP2R3C	8.36668		RBM18	8.58403
SENP1	8.69516		TMEM258	9.25997		PPP4R2	9.39094		RBM45	8.83676
SENP8	8.86168		TMEM263	9.17663		PRDM10	9.57076		RBMX2	8.73423
SEPSECS	8.52749		TMEM38A	7.9452		PRDM2	8.55084		RBPJ	8.96638
SERGEF	8.53605		TMEM38B	8.79875		PREPL	9.11513		RBPMS	9.13911
SERPINB1	9.4021		TMEM98	8.61138		PRIM1	9.10814		RCAN1	8.57074
SERPINB6	9.5213		TNFAIP8L1	8.30665		PRIM2	9.02489		RDH10	9.09876
SERPINB8	8.36434		TNFSF9	8.90079		PRIMPOL	7.85931		RECQL4	8.57466
SERPINB9	9.2193		TNIP1	8.74763		PRKAG1	9.28805		REEP6	8.79757
SERPINF1	8.67978		TNK2	7.86982		PRKAR1A	9.44033		RELA	9.23095
SESN3	7.94741		TNPO2	9.21066		PRMT3	9.23369		REPS1	8.76795
SESTD1	8.80874		TNPO3	9.20478		PRNP	8.59201		RFC1	8.91332
SETD1A	8.76278		TNS3	9.49855		PRPF18	8.99405		RFC2	9.47363
SETD7	9.32443		TOB2	8.56539		PRPF39	8.8023		RFC4	9.54666
SF3A2	9.55248		TOM1	9.4247		PRPF6	9.49083		RFC5	9.47361
SF3A3	9.65019		TOM1L2	8.90669		PRPSAP1	9.14395		RFX3	8.56955
SFMBT1	8.02566		TOP2A	9.44745		PRR12	8.63986		RFXANK	8.78446
SFN	9.86991		TOR4A	7.87458		PRR14	7.997		RFXAP	8.88044
SFT2D2	9.08021		TOX4	9.15875		PSAT1	9.51021		RHBDD1	8.68732
SFXN2	8.91721		TP53	8.11391		PSMB2	9.67792		RHOF	9.11461
SGCE	8.62124		TP53BP1	9.35859		PSMB4	9.76695		RHOG	9.32901
SGK3	8.46809		TPD52L1	8.64074		PSMC3	9.77738		RIC8A	9.23949
SGTA	9.74028		TPD52L2	9.5205		PSMC4	9.73123		RIC8B	8.36048
SH2B1	8.84639		TPGS2	8.37695		PSMD10	9.45714		RILPL1	8.6739
SH3BP5	8.66422		TPK1	8.88911		PSMD14	9.58275		RIN1	8.84505
SH3D19	8.51304		TPM1	10.096		PSMD2	9.67289		RIOK1	8.62633
SH3GLB1	9.50322		TPMT	8.77359		PSME4	9.07869		RIOK3	8.76871
SH3GLB2	9.39888		TPRA1	8.42203		PSMG3	9.21287		RIPK1	8.98343
SH3RF1	8.09933		TPRKB	9.21472		PSMG4	9.19079		RIPK2	9.01903
SHC1	9.21554		TRABD	8.81773		PTBP1	8.57806		RIPK4	7.95801
SHROOM1	8.53855		TRAF3	8.46138		PTBP2	8.57479		RIT1	8.74555
SIGMAR1	9.43544		TRAF3IP1	8.40238		PTBP3	9.58706		RLIM	8.45382
SIRPA	9.0466		TRAPPC10	8.73104		PTGES2	9.38924		RMI1	8.81308
SKA2	9.17949		TRAPPC12	9.09245		PTGES3	10.0054		RMND5A	8.90811
SKA3	9.13536		TRAPPC13	8.94827		PTP4A2	9.30844		RMND5B	8.14513
SKIL	7.59095		TRAPPC5	9.17725		PTPN1	9.56		RNASEH2A	9.23292
SLAIN2	9.00226		TRIAP1	8.96333		PTPN12	8.99337		RNASEH2C	9.02794
SLC12A2	9.14886		TRIM24	8.96377		PTPN23	9.08764		RNASEL	8.81416
SLC15A4	8.87718		TRIM37	8.2924		PTPN9	8.6996		RNF213	9.35565
SLC18B1	8.57088		TRIM4	9.52792		PTPRA	8.9422		RNF220	8.66973
SLC19A2	8.42056		TRIM47	9.08714		PUM2	9.00232		RNPS1	9.59101
SLC1A4	8.942		TRIM9	7.5943		PUS7	9.33969		RPF2	9.32802
SLC22A18	8.48303		TRIOBP	8.833		PUS7L	9.10458		RPIA	9.47807
SLC25A26	8.55818		TRIP10	9.28569		PWP1	9.3091		RPL7	9.95332
SLC25A28	8.58236		TRIP13	9.44479		PXN	9.31956		RPP25	9.05301
SLC25A35	8.71482		TRMT1	9.01695		PYROXD1	8.864		RPP25L	8.94851
SLC25A40	8.81074		TRMT10B	8.07764		QPRT	9.862		RPS21	9.99617
SLC25A44	8.39475		TRMT1L	9.112		QRICH1	9.2237		RPS24	9.8392
SLC2A1	9.32957		TRMT6	9.14756		QSER1	8.85001		RPS27A	10.3487
SLC2A6	8.12319		TRMU	8.8068		R3HCC1L	8.68908		RPS28	10.096
SLC30A5	8.5681		TRO	8.39306		RAB12	9.02354		RPS6KA5	8.7223
SLC31A1	9.34494		TRPT1	8.77009		RAB18	9.62431		RPTOR	8.7638
SLC35B2	8.87336		TSEN15	9.37515		RAB1B	9.54887		RRAGB	8.4212
SLC35B3	8.19939		TSEN54	8.84943		RABGAP1	9.12169		RRBP1	9.34198
SLC35F2	8.74045		TSPAN10	8.05226		RABGAP1L	8.75873		RRS1	9.37889
SLC35G2	8.27966		TSPYL2	8.35652		RABIF	9.15434		RSL1D1	9.53557
SLC38A6	8.55544		TTC14	8.41363		RAC1	9.76433		RTN4	9.60723
SLC3A2	9.98665		TTC21B	8.72885		RACGAP1	9.23099		RTN4IP1	9.22795
SLC41A3	8.33763		TTC28	8.61391		RAD18	8.82719		RXRA	8.71945
SLC46A1	8.44551		TTC39B	8.53561		RAD23B	9.83148		SAAL1	9.11594
SLC47A1	8.73564		TTC4	9.29722		RAF1	9.04628		SAMHD1	9.72176
SLC4A7	8.81329		TTC9	8.7204		RAI1	8.89622		SAP30	8.99209
SLC7A6	8.65175		TTC9C	9.27684		RALGPS2	8.85288		SAP30L	8.51205
SLC7A6OS	8.96868		TTF1	8.63148		RANGRF	8.3663		SASH1	8.07219
SLFN11	7.8742		TTK	8.57641		RAP1GDS1	9.20375		SCAF1	8.80187
SMAD1	8.45152		TTLL12	9.46013		RAPGEF1	8.69437		SCAF4	9.00044
SMAD4	9.16142		TUFT1	9.12722		RAPGEF6	8.78001		SCAF8	8.91374
SMARCA1	8.98366		TULP3	8.91663		RAPH1	9.24863		SCLY	9.22774
SMARCAD1	9.06466		TXNDC9	9.27409		RASAL2	8.76584		SCRN3	8.99462
SMIM1	9.05722		TXNRD3	8.84643		RASSF2	8.7824		SCYL2	9.23506
SMYD3	8.83827		TYW3	8.85445		RASSF8	8.62884		SDSL	9.47103
SMYD4	8.67358		UAP1	8.21229		RBBP5	9.21501		SEC16A	9.23033
SNAP23	9.54028		UBA52	9.77887		RBCK1	8.41231		SEC24C	9.45117
SNAPC4	8.63985		UBA6	9.21879		RBFOX2	9.15902		SECISBP2L	8.51176
SNCA	9.49859		UBE2J1	8.59822		RBM10	9.24209		SEL1L3	8.95827
SNCB	9.09119		UBE2Q1	9.15066		RBM18	8.62185		SENP1	8.25444
SNCG	8.98117		UBE2S	9.32461		RBM45	8.93029		SENP8	8.8348
SNRNP35	8.09821		UBE2T	9.04496		RBMX2	9.0242		SEPSECS	8.83986
SNRNP48	8.66622		UBE3A	9.24464		RBPJ	8.97189		SERGEF	8.62362
SNRPB2	9.62743		UBE4B	9.14949		RBPMS	9.12255		SERPINB1	9.70632
SNUPN	8.91558		UBL4A	9.43387		RCAN1	8.2293		SERPINB6	9.5853
SNX24	8.43869		UBTF	9.48181		RDH10	8.9759		SERPINB8	9.28666
SNX4	9.19875		UCHL1	10.217		RECQL4	8.50779		SERPINB9	9.64825
SNX7	9.11898		UCHL3	8.87147		REEP6	9.36923		SESTD1	9.13959
SORBS3	8.80184		UEVLD	8.81918		RELA	9.16541		SETD1A	8.48769
SORT1	9.07325		ULK1	8.60277		REPS1	9.19462		SETD7	9.05195
SOS1	8.53192		ULK4	7.65339		RFC1	9.14398		SF3A2	9.52393
SOWAHC	8.49		UNC93B1	9.1393		RFC2	9.41491		SF3A3	9.57803
SOX9	9.16272		UQCC3	9.1789		RFC4	9.46345		SFMBT1	8.29608
SPAG9	9.26974		URI1	8.96406		RFC5	9.36953		SFN	9.93214
SPAST	8.93335		UROD	9.25204		RFX3	8.11387		SFT2D2	9.04951
SPCS3	9.60035		USF2	8.93527		RFXANK	8.688		SFXN2	9.03403
SPDL1	9.32803		USO1	9.5733		RFXAP	8.76025		SGCE	8.69126
SPR	9.57873		USP13	8.81666		RHBDD1	8.69776		SGK3	8.46631
SPRTN	8.11343		USP24	8.81661		RHOF	8.92694		SGTA	9.58624
SPRY1	8.47814		USP3	8.87619		RHOG	9.39329		SH2B1	8.43184
SPTAN1	9.78818		USP34	8.51182		RIC8A	9.27475		SH3D19	8.2614
SPTY2D1	8.64262		USP38	8.29692		RIC8B	8.20797		SH3GLB1	9.47036
SRCAP	8.74624		USP6NL	8.63962		RILPL1	8.88213		SH3GLB2	9.50269
SREBF1	8.26397		USP7	9.34789		RIN1	8.85499		SH3RF1	8.7149
SREBF2	8.14254		UVSSA	8.43932		RIOK1	9.03048		SHC1	9.00518
SRM	9.69344		VAC14	9.00228		RIOK3	8.76955		SHROOM1	8.83717
SRPK1	9.39285		VAMP8	8.61579		RIPK1	9.07146		SIGMAR1	9.28201
SRR	9.185		VANGL1	9.03659		RIPK2	8.80958		SKA2	8.78367
SRRM1	9.12381		VANGL2	7.97051		RIPK4	8.26185		SKA3	9.00486
ST13	10.0524		VAV2	8.79254		RIT1	8.54604		SKIL	8.56213
STAMBPL1	8.72841		VDAC3	9.65554		RLIM	8.37459		SLAIN2	8.95737
STARD10	8.79305		VEZF1	8.82978		RMI1	8.72244		SLC12A2	9.22534
STARD3NL	9.04359		VIPAS39	8.86781		RMND5A	8.97545		SLC15A4	8.67336
STARD4	8.57425		VMA21	9.32275		RMND5B	8.04599		SLC18B1	8.6513
STARD5	8.2693		VPS16	9.13011		RNASEH2A	9.41218		SLC1A4	8.93563
STEAP1	8.50184		VPS36	8.93072		RNASEH2C	9.37281		SLC22A18	9.37935
STEAP2	8.36845		VPS45	9.03826		RNASEL	8.56526		SLC25A26	8.50213
STIL	7.85444		VPS8	8.5559		RNF213	8.92147		SLC25A35	8.87177
STIP1	10.0146		VWA8	7.84774		RNF220	8.54108		SLC25A40	8.92855
STK11	8.68433		WDFY3	8.60085		RNPS1	9.61898		SLC25A44	8.42593
STK19	8.01468		WDR24	8.43778		RPF2	9.33317		SLC2A1	9.31076
STK24	9.51556		WDR26	9.14276		RPIA	9.47274		SLC2A6	8.27436
STK3	9.23534		WDR36	9.19282		RPL7	10.0517		SLC30A5	8.60037
STK36	7.53447		WDR45B	9.15806		RPP25	9.05417		SLC31A1	9.14864
STK4	9.12094		WDR46	9.22877		RPP25L	8.82949		SLC35B2	9.33258
STRIP1	8.93882		WDR55	9.05012		RPS21	10.0288		SLC35B3	8.42001
STRIP2	8.21529		WDR6	9.15148		RPS24	9.90096		SLC35F2	8.40117
STRN	9.29098		WDR70	9.13055		RPS27A	10.4106		SLC35G2	8.28945
STRN3	9.25326		WDR73	9.01299		RPS28	10.1629		SLC3A2	9.81036
STXBP4	9.17187		WFS1	9.52792		RPS6KA5	8.49411		SLC41A3	8.84027
STYX	8.85557		WHAMM	7.93764		RPTOR	8.95323		SLC4A7	8.53891
SULT1A1	9.04814		WIPI1	8.75278		RRAGB	8.13122		SLC7A6	8.67313
SULT1A4	9.25334		WIPI2	9.33233		RRBP1	9.80227		SLC7A6OS	8.82547
SULT2B1	8.76952		WIZ	8.77063		RRS1	9.43605		SMAD1	8.20678
SUN1	9.04328		WNK2	8.09428		RSL1D1	9.59953		SMAD4	9.16443
SUPT20H	8.82636		WRAP73	8.6697		RTN4	9.62521		SMARCA1	8.57417
SUPT3H	8.62159		WRNIP1	8.81075		RTN4IP1	9.1728		SMARCAD1	8.71243
SUPT7L	8.99592		WWC3	8.3955		RXRA	8.99685		SMIM1	8.8348
SV2A	8.80366		WWTR1	8.72602		SAAL1	9.22507		SMYD3	8.79131
SWI5	8.94937		XPOT	9.28081		SAMHD1	9.4272		SMYD4	8.59452
SYNGR1	9.19734		XRCC3	8.39012		SAP30	8.58648		SNAP23	9.55255
SYNGR2	9.3141		XRCC4	9.17609		SAP30L	8.63297		SNAPC4	8.43318
SYNGR3	8.35111		YAP1	9.15975		SASH1	8.53892		SNCA	9.54826
SZRD1	9.11729		YIPF4	9.26893		SCAF1	8.90405		SNRNP48	8.3838
TADA2A	8.20629		YWHAE	10.2281		SCAF4	9.10414		SNRPB2	9.46669
TAF11	8.87808		YWHAQ	10.1559		SCAF8	9.04252		SNUPN	8.7262
TAF12	9.01298		ZBED1	8.73934		SCLY	8.84654		SNX24	8.45963
TAF1B	8.27604		ZBTB2	8.19487		SCRN3	8.57546		SNX4	9.08959
TAF1C	8.45969		ZBTB21	8.56715		SCYL2	9.16382		SNX7	8.99635
TAF3	8.24864		ZBTB25	8.70527		SDSL	9.10081		SORBS3	8.90033
TAF9	8.62156		ZBTB33	8.21035		SEC16A	9.18417		SORT1	8.72864
TAF9B	8.89819		ZBTB43	8.40912		SEC24C	9.47479		SOS1	8.49872
TANGO2	8.26903		ZBTB48	8.1926		SECISBP2L	8.23102		SOWAHC	8.90601
TANK	8.53974		ZBTB9	7.98826		SEL1L3	7.74166		SOX9	9.36994
TARBP1	8.83246		ZC2HC1A	8.8262		SENP1	8.79155		SPAG9	9.39097
TBC1D1	7.72807		ZC3H14	9.21665		SENP8	8.67208		SPAST	8.81593
TBC1D10B	8.94933		ZC3H18	9.12284		SEPSECS	8.49714		SPCS3	9.59876
TBC1D17	8.642		ZC3H3	7.83744		SERGEF	7.93727		SPDL1	9.01284
TBC1D2	8.17089		ZC3H4	9.03416		SERPINB1	9.78894		SPR	9.62507
TBC1D24	8.9225		ZC3H7B	8.83957		SERPINB6	9.41295		SPRY1	8.49275
TBC1D31	7.90544		ZC3H8	8.85477		SERPINB8	8.59963		SPTAN1	9.97067
TBC1D4	9.1333		ZCCHC17	8.95498		SERPINB9	8.89928		SPTY2D1	8.66244
TBCB	9.60388		ZDHHC13	9.01238		SESTD1	8.84167		SRCAP	8.60316
TBCC	9.09088		ZDHHC17	8.62269		SETD1A	8.72934		SREBF1	7.45983
TBCEL	8.90731		ZDHHC4	8.31447		SETD7	8.95606		SREBF2	8.33713
TBK1	9.06712		ZDHHC7	8.53396		SF3A2	9.50885		SRM	9.33112
TBKBP1	8.69546		ZFAND2B	8.98619		SF3A3	9.56548		SRPK1	9.36079
TBL2	9.18965		ZFHX3	8.0637		SFMBT1	8.61982		SRR	8.95342
TBP	9.23768		ZFP64	8.42154		SFN	9.77656		SRRM1	9.01928
TBPL1	8.95542		ZFX	8.86614		SFT2D2	9.2572		ST13	9.95861
TCEA1	9.58067		ZFYVE16	9.06312		SFXN2	8.91828		STARD10	9.40199
TCEAL1	8.9801		ZFYVE19	8.43631		SGCE	8.48005		STARD3NL	8.97518
TCEAL4	9.19937		ZFYVE26	7.92251		SGK3	8.50065		STARD4	8.93565
TCEAL8	8.68033		ZFYVE27	8.77361		SGTA	9.58022		STEAP1	8.94643
TCEANC2	8.36291		ZFYVE9	8.27867		SH2B1	8.78963		STEAP2	8.80082
TCF12	8.72791		ZGPAT	9.02256		SH3D19	8.57575		STIL	8.65247
TCF20	8.60366		ZMIZ1	8.9105		SH3GLB1	9.24958		STIP1	10.0107
TCF3	8.83068		ZMIZ2	8.5123		SH3GLB2	9.18865		STK11	8.71688
TCP1	10.0256		ZMYM2	8.94681		SH3RF1	8.2139		STK19	8.51515
TDG	8.82276		ZMYM3	8.95808		SHC1	9.02191		STK24	9.44403
TDP2	9.09962		ZMYM5	8.07489		SHROOM1	8.79424		STK3	9.02687
TEAD1	8.84337		ZMYND8	8.92324		SIGMAR1	9.38666		STK4	9.27694
TEAD4	8.32502		ZNF131	8.32487		SKA2	9.04952		STRIP1	8.91008
TELO2	9.31655		ZNF148	8.96383		SKA3	9.13238		STRIP2	8.04951
TENM3	8.04099		ZNF217	8.50022		SKIL	7.88759		STRN	9.2703
TEP1	7.68477		ZNF219	7.6136		SLAIN2	9.07392		STRN3	9.1898
TES	9.25356		ZNF280B	8.24137		SLC12A2	9.31337		STXBP4	8.6945
TESK2	8.11064		ZNF280C	9.04506		SLC15A4	8.31877		STYX	8.91481
TFAP4	8.9238		ZNF3	8.62309		SLC18B1	8.41963		SULT1A1	8.21397
TFG	9.69864		ZNF326	9.39702		SLC1A4	8.67415		SULT1A4	9.33742
TFPI2	8.80556		ZNF346	8.96702		SLC22A18	9.15841		SUN1	9.23689
TFPT	8.57316		ZNF384	8.96533		SLC25A26	8.55067		SUPT20H	8.65427
TGS1	8.83398		ZNF385B	8.39274		SLC25A35	8.22067		SUPT3H	8.58162
THEMIS2	7.87363		ZNF414	8.64966		SLC25A40	8.81393		SUPT7L	8.89806
THOC6	9.32238		ZNF444	8.43424		SLC25A44	8.60799		SYNGR1	8.15042
THUMPD3	9.26956		ZNF511	8.87693		SLC2A1	9.94178		SYNGR2	9.39636
TIA1	9.50073		ZNF579	8.76442		SLC2A6	7.82813		SZRD1	9.03422
TIMELESS	9.03313		ZNF618	8.44781		SLC30A5	8.72598		TADA2A	8.11114
TIMM10	9.02927		ZNF629	8.50715		SLC31A1	9.66764		TAF11	8.57253
TIMM10B	8.49404		ZNF655	8.96021		SLC35B2	9.56086		TAF12	8.89208
TIMM13	9.53135		ZNF668	8.50249		SLC35B3	8.76356		TAF1C	7.74116
TIMM17A	9.46156		ZNF768	8.82903		SLC35F2	8.9749		TAF3	8.05251
TIMM17B	9.45283		ZNF777	7.85579		SLC35G2	8.72574		TAF9	8.8811
TIMM23	9.62509		ZNF787	9.04292		SLC3A2	9.94046		TANGO2	8.89545
TIMM8A	9.20845		ZNHIT2	8.8408		SLC41A3	8.77107		TANK	8.99916
TIMMDC1	9.17663		ZNHIT6	8.68662		SLC4A7	8.48865		TARBP1	8.40068
TKT	10.1301		ZSWIM8	7.95179		SLC7A6	9.17014		TBC1D1	8.59182
TMBIM6	9.32235		ZWINT	8.93381		SLC7A6OS	9.10751		TBC1D10B	8.87764
TMCC1	8.71425					SMAD1	8.01444		TBC1D17	8.91962
TMEM115	8.95222					SMAD4	9.12749		TBC1D2	8.85758
TMEM120A	8.76584					SMARCA1	9.22033		TBC1D24	8.99955
TMEM126A	9.04541					SMARCAD1	9.03358		TBC1D4	8.55655
TMEM128	8.73501					SMIM1	8.89096		TBCB	9.58555
TMEM132A	8.45369					SMYD3	8.99113		TBCC	9.16122
TMEM14C	8.87749					SMYD4	8.87527		TBCEL	8.252
TMEM168	8.43663					SNAP23	9.5174		TBK1	9.06914
TMEM201	8.99679					SNAPC4	9.66114		TBL2	9.22281
TMEM205	9.35621					SNCA	8.98887		TBP	8.97428
TMEM242	8.67055					SNRNP48	8.71793		TBPL1	8.92922
TMEM243	8.5454					SNRPB2	9.62787		TCEA1	9.50465
TMEM258	9.12872					SNUPN	8.47398		TCEAL1	8.80087
TMEM263	9.51546					SNX24	8.44362		TCEAL4	9.15352
TMEM38B	8.87791					SNX4	9.24518		TCEANC2	7.91286
TNFAIP8L1	8.30749					SNX7	8.87463		TCF12	8.73917
TNFSF9	8.24393					SORBS3	9.13342		TCF20	8.74468
TNIP1	8.94243					SORT1	9.14345		TCF3	8.80687
TNPO2	9.24987					SOS1	8.76803		TCP1	9.99739
TNPO3	9.4782					SOWAHC	8.94007		TDG	8.64519
TNRC18	7.86357					SOX9	9.10682		TDP2	9.14599
TNS3	9.17925					SPAG9	9.45263		TEAD1	8.80903
TOB1	8.23846					SPAST	9.00339		TEAD4	8.33447
TOB2	8.31833					SPCS3	9.47408		TELO2	9.12443
TOM1	9.41909					SPDL1	9.17174		TEP1	8.38322
TOM1L2	9.1436					SPR	9.59199		TES	9.40039
TOP2A	9.51139					SPRY1	7.98858		TFAP4	8.80881
TOR4A	8.54702					SPTAN1	9.81382		TFG	9.66281
TOX4	9.26346					SPTY2D1	8.8761		TFPI2	9.42566
TP53	9.38606					SRCAP	8.69787		TFPT	8.59903
TP53BP1	9.21136					SREBF1	8.04263		TGS1	8.58143
TPD52	9.60039					SREBF2	8.69138		THOC6	9.32355
TPD52L1	9.33531					SRM	9.61557		THUMPD3	9.08986
TPD52L2	9.84596					SRPK1	9.42901		TIA1	9.30738
TPGS2	8.72009					SRR	9.05541		TIMELESS	8.79565
TPK1	8.67113					SRRM1	9.18109		TIMM10	8.97943
TPM1	9.24061					ST13	9.99357		TIMM13	9.35393
TPM2	8.90531					STARD10	9.78081		TIMM17A	9.24087
TPMT	9.29885					STARD3NL	8.86436		TIMM17B	9.32571
TPRA1	8.47397					STARD4	9.04176		TIMM23	9.47242
TPRKB	9.47121					STEAP1	8.56681		TIMM8A	9.10086
TRABD	9.09806					STEAP2	8.21779		TIMMDC1	8.87569
TRAF3	8.11311					STIL	8.22278		TKT	10.1184
TRAF3IP1	8.59995					STIP1	9.9286		TMBIM6	9.41148
TRAPPC10	8.25355					STK11	8.48877		TMCC1	8.71007
TRAPPC12	9.15738					STK19	8.28897		TMEM115	8.82351
TRAPPC13	9.03557					STK24	9.53342		TMEM120A	8.87195
TRAPPC5	9.20476					STK3	8.82507		TMEM126A	8.99797
TRDMT1	8.71863					STK4	9.26299		TMEM128	9.00191
TRIAP1	9.0669					STRIP1	9.03806		TMEM132A	8.56721
TRIM13	8.61864					STRIP2	8.04403		TMEM14C	8.75532
TRIM24	8.99811					STRN	9.32718		TMEM168	8.4704
TRIM37	8.19387					STRN3	9.23481		TMEM201	8.87415
TRIM4	8.82915					STXBP4	8.87732		TMEM205	9.53876
TRIM47	8.91693					STYX	8.88618		TMEM242	8.39158
TRIM68	7.75361					SULT1A1	7.80042		TMEM243	8.5421
TRIM9	8.7613					SULT1A4	9.39449		TMEM258	9.28744
TRIOBP	8.94764					SUN1	9.00326		TMEM263	9.33312
TRIP10	9.27621					SUPT20H	8.6759		TMEM38B	8.55431
TRIP13	9.4266					SUPT3H	8.28368		TNIP1	9.06657
TRMT1	9.09772					SUPT7L	8.87029		TNPO2	9.12836
TRMT1L	9.16006					SYNGR1	9.00758		TNPO3	9.25365
TRMT6	9.22407					SYNGR2	9.28418		TNRC18	7.97916
TRMU	8.62113					SZRD1	9.2745		TNS3	9.30215
TRO	8.07773					TADA2A	8.17924		TOB1	8.73043
TRPT1	8.82586					TAF11	8.83277		TOB2	8.59631
TSC22D3	9.03207					TAF12	8.86558		TOM1	9.37173
TSEN15	9.28256					TAF1C	8.6405		TOM1L2	8.98546
TSEN54	8.98119					TAF3	8.67467		TOP2A	9.73266
TSPAN10	7.93792					TAF9	8.97685		TOR4A	9.15396
TSPAN18	8.67691					TANGO2	8.53029		TOX4	9.18019
TSPYL2	8.78214					TANK	8.941		TP53BP1	9.14674
TTC12	8.83727					TARBP1	8.3943		TPD52	9.57746
TTC14	8.52188					TBC1D1	7.20941		TPD52L1	9.36621
TTC21B	8.61069					TBC1D10B	8.99103		TPD52L2	9.93769
TTC28	8.69086					TBC1D17	8.96659		TPK1	9.00092
TTC3	8.48115					TBC1D2	8.74223		TPM1	9.72343
TTC32	8.72143					TBC1D24	9.03335		TPMT	9.23717
TTC39B	8.21816					TBC1D4	9.5178		TPRA1	8.68709
TTC4	9.51351					TBCB	9.48485		TPRKB	9.42247
TTC9	8.35593					TBCC	9.14681		TRABD	9.03048
TTC9C	9.31349					TBCEL	8.83745		TRAPPC10	8.55793
TTF1	8.53383					TBK1	9.13964		TRAPPC12	9.03309
TTF2	8.82874					TBL2	9.41587		TRAPPC13	8.98862
TTI2	9.00294					TBP	8.99949		TRAPPC5	9.0649
TTK	9.04543					TBPL1	8.91805		TRDMT1	8.29673
TTLL12	9.50259					TCEA1	9.62604		TRIAP1	8.72824
TTYH2	8.63331					TCEAL1	8.99172		TRIM13	8.33662
TUFT1	8.84085					TCEAL4	9.02473		TRIM24	8.76977
TULP3	8.42288					TCEANC2	7.8242		TRIM37	8.12314
TXNDC9	9.30236					TCF12	8.66877		TRIM4	9.33473
TXNRD3	8.19047					TCF20	8.89857		TRIM47	9.09056
TYW1	8.60394					TCF3	8.56988		TRIM68	8.37192
TYW3	8.65175					TCP1	9.94607		TRIOBP	8.94356
UAP1	9.35143					TDG	8.65721		TRIP10	9.40575
UBA6	9.35096					TDP2	9.22812		TRIP13	9.26477
UBE2J1	8.937					TEAD1	8.75284		TRMT1	8.89411
UBE2Q1	9.32303					TEAD4	8.72179		TRMT1L	9.07323
UBE2S	9.55685					TELO2	9.16424		TRMT6	9.06721
UBE2T	9.5974					TEP1	8.07203		TRMU	8.47629
UBE3A	9.05128					TES	9.67794		TRPT1	8.93011
UBE4B	9.1624					TFAP4	8.59759		TSEN15	9.32252
UBL4A	9.42762					TFG	9.67612		TSEN54	8.7336
UBTF	9.50116					TFPI2	8.40361		TTC12	7.89661
UCHL1	10.0456					TFPT	8.72951		TTC14	8.53504
UCHL3	9.70688					TGS1	8.73177		TTC21B	8.50085
UEVLD	8.83688					THOC6	9.39968		TTC28	8.07696
ULK1	8.42173					THUMPD3	9.27739		TTC3	8.73664
UNC93B1	8.77833					TIA1	9.37548		TTC39B	8.65258
UQCC3	9.08897					TIMELESS	8.97027		TTC4	9.25352
URI1	9.24563					TIMM10	8.92382		TTC9	9.01544
UROD	9.57399					TIMM13	9.47191		TTC9C	9.21264
USF2	9.1128					TIMM17A	9.30602		TTF1	8.3639
USO1	9.65171					TIMM17B	9.41696		TTF2	8.45645
USP13	8.8715					TIMM23	9.39601		TTI2	9.00383
USP24	9.04501					TIMM8A	9.14925		TTK	8.97369
USP3	9.0098					TIMMDC1	8.88799		TTLL12	9.4182
USP34	8.55835					TKT	10.0429		TUFT1	9.01509
USP38	8.49465					TMBIM6	9.28677		TULP3	8.242
USP6NL	8.00208					TMCC1	8.65306		TXNDC9	9.3008
USP7	9.31758					TMEM115	8.98588		TXNRD3	8.44995
VAC14	9.14265					TMEM120A	9.33514		TYW1	8.60193
VAMP8	8.98131					TMEM126A	9.13854		TYW3	8.5405
VANGL1	8.84985					TMEM128	8.95266		UAP1	9.11384
VANGL2	8.3433					TMEM132A	8.43146		UBA6	9.38328
VASN	8.40134					TMEM14C	8.92012		UBE2J1	8.85108
VAV2	8.89826					TMEM168	8.8205		UBE2Q1	9.23343
VAV3	7.56949					TMEM201	8.93195		UBE2S	9.26863
VDAC3	9.87114					TMEM205	9.42588		UBE2T	9.31109
VEZF1	8.76175					TMEM242	8.6855		UBE3A	9.04951
VGLL4	8.23781					TMEM243	8.36463		UBE4B	8.91542
VIPAS39	8.97963					TMEM258	9.33578		UBL4A	9.377
VMA21	9.37132					TMEM263	9.42651		UBTF	9.38542
VPS16	8.91026					TMEM38B	9.25215		UCHL3	9.48132
VPS36	9.01604					TNIP1	8.84665		UEVLD	9.02298
VPS37C	8.81894					TNPO2	9.07849		ULK1	8.05107
VPS45	9.16513					TNPO3	9.36016		UNC93B1	9.00635
VPS8	8.37124					TNRC18	8.11835		UQCC3	9.08389
VWA8	8.74189					TNS3	9.40417		URI1	9.0766
WDFY3	7.79742					TOB1	8.76626		UROD	9.42577
WDR24	8.23382					TOB2	7.95302		USF2	8.97502
WDR26	9.23425					TOM1	9.29006		USO1	9.60329
WDR36	9.30782					TOM1L2	9.04528		USP13	8.62101
WDR45B	9.01758					TOP2A	9.56622		USP24	8.79124
WDR46	9.20067					TOR4A	8.13873		USP3	9.08409
WDR55	9.07083					TOX4	9.0858		USP34	8.68322
WDR6	8.95064					TP53BP1	9.19554		USP38	8.07552
WDR70	9.00858					TPD52	9.33924		USP6NL	8.28663
WDR73	9.06168					TPD52L1	9.33711		USP7	9.31339
WDR89	8.95573					TPD52L2	9.90599		VAC14	8.98883
WFS1	8.83976					TPK1	9.59622		VAMP8	9.56179
WHAMM	7.84179					TPM1	9.49143		VANGL1	8.77203
WIPI1	8.30797					TPMT	9.27254		VASN	8.81248
WIPI2	9.0595					TPRA1	8.3534		VAV2	9.3324
WIZ	8.92373					TPRKB	9.29126		VDAC3	9.85879
WNK2	8.71164					TRABD	8.82621		VEZF1	8.58965
WRAP73	8.58931					TRAPPC10	8.61798		VGLL4	8.1748
WRNIP1	9.15148					TRAPPC12	8.95078		VIPAS39	9.0007
WWTR1	8.6377					TRAPPC13	8.76945		VMA21	9.2501
XPOT	9.46919					TRAPPC5	8.8171		VPS16	8.90172
XRCC3	8.95497					TRDMT1	8.54319		VPS36	9.22664
XRCC4	9.26853					TRIAP1	8.89171		VPS37C	8.86254
YAP1	9.06842					TRIM13	8.59159		VPS45	9.14055
YIPF4	9.10658					TRIM24	9.09358		VPS8	8.32996
YWHAE	10.3191					TRIM37	8.26396		VWA8	8.91236
YWHAQ	10.1977					TRIM4	9.68459		WDFY3	7.72399
YWHAZ	10.3527					TRIM47	8.23298		WDR24	8.43088
YY1AP1	8.51807					TRIM68	8.08427		WDR26	9.16531
ZBED1	8.6948					TRIOBP	8.861		WDR36	9.19967
ZBED4	8.06336					TRIP10	9.3909		WDR45B	9.03096
ZBTB14	8.22758					TRIP13	9.45236		WDR46	9.14287
ZBTB18	7.75696					TRMT1	8.96185		WDR55	9.26662
ZBTB2	8.56236					TRMT1L	9.10665		WDR6	8.64151
ZBTB21	8.61403					TRMT6	9.34983		WDR70	8.9612
ZBTB33	8.79565					TRMU	8.64531		WDR73	8.8256
ZBTB34	8.51029					TRPT1	8.84796		WDR89	8.90717
ZBTB40	8.25699					TSEN15	9.17335		WFS1	8.92475
ZBTB43	8.26523					TSEN54	8.96752		WHAMM	8.29257
ZBTB48	8.14917					TTC12	8.48379		WIPI1	8.84029
ZBTB9	8.52029					TTC14	8.50147		WIPI2	9.11478
ZC2HC1A	8.75917					TTC21B	8.48281		WIZ	9.21053
ZC3H14	9.25126					TTC28	7.78077		WNK2	8.83966
ZC3H18	9.04645					TTC3	8.23182		WRAP73	8.04784
ZC3H4	8.9801					TTC39B	8.36818		WRNIP1	9.13819
ZC3H7B	8.99207					TTC4	9.13485		WWTR1	9.04034
ZC3H8	8.77193					TTC9	8.30633		XPOT	9.30422
ZCCHC17	8.82137					TTC9C	9.17804		XRCC3	8.52648
ZDHHC13	8.67763					TTF1	8.63033		XRCC4	9.2925
ZDHHC17	8.60228					TTF2	8.67968		YAP1	9.11935
ZDHHC4	8.08017					TTI2	8.87254		YIPF4	9.22358
ZDHHC7	8.31454					TTK	9.09622		YWHAE	10.2366
ZFAND2B	8.54129					TTLL12	9.53222		YWHAQ	10.1189
ZFHX3	7.75698					TUFT1	8.90218		YWHAZ	10.3054
ZFHX4	8.29281					TULP3	8.66381		YY1AP1	8.64521
ZFP1	8.08774					TXNDC9	9.38011		ZBED1	8.25369
ZFP64	8.67567					TXNRD3	8.4122		ZBED4	8.20004
ZFX	8.25984					TYW1	8.81729		ZBTB14	8.0844
ZFYVE16	9.08025					TYW3	8.38031		ZBTB2	8.46948
ZFYVE19	8.69258					UAP1	9.27172		ZBTB21	8.34001
ZFYVE26	8.14296					UBA6	9.32455		ZBTB33	8.68955
ZFYVE27	8.77717					UBE2J1	8.77275		ZBTB40	8.68191
ZFYVE9	8.40968					UBE2Q1	9.22157		ZBTB43	8.20538
ZGPAT	8.92931					UBE2S	9.33936		ZBTB9	8.56178
ZGRF1	7.55485					UBE2T	9.47779		ZC2HC1A	8.6643
ZMIZ1	8.83583					UBE3A	9.1997		ZC3H14	9.10943
ZMIZ2	8.54221					UBE4B	9.02579		ZC3H18	9.02277
ZMYM2	8.91714					UBL4A	9.32033		ZC3H4	9.08619
ZMYM3	8.96798					UBTF	9.38556		ZC3H7B	8.8848
ZMYND8	8.94754					UCHL3	9.79405		ZC3H8	8.20373
ZNF131	8.36381					UEVLD	8.91991		ZCCHC17	8.84017
ZNF148	8.92845					ULK1	8.30337		ZDHHC13	9.07469
ZNF217	8.31709					UNC93B1	8.37971		ZDHHC17	8.87845
ZNF280C	8.8412					UQCC3	9.28128		ZDHHC4	8.53457
ZNF282	8.32163					URI1	9.1025		ZDHHC7	8.28656
ZNF286A	7.69859					UROD	9.34605		ZFAND2B	8.40966
ZNF3	8.64343					USF2	8.94588		ZFHX3	7.25197
ZNF326	9.4159					USO1	9.50789		ZFP64	8.36824
ZNF346	9.24663					USP13	8.84968		ZFX	8.49053
ZNF384	8.93188					USP24	8.86183		ZFYVE16	9.05005
ZNF444	8.59185					USP3	9.09743		ZFYVE19	8.85656
ZNF462	7.35601					USP34	8.78203		ZFYVE26	8.28207
ZNF48	8.36591					USP38	8.58412		ZFYVE27	8.7548
ZNF507	8.60294					USP6NL	8.67616		ZFYVE9	8.39653
ZNF511	8.66748					USP7	9.44113		ZGPAT	8.95428
ZNF516	8.03476					VAC14	9.15571		ZMIZ1	8.54244
ZNF541	7.57253					VAMP8	9.5353		ZMIZ2	8.95571
ZNF579	8.74388					VANGL1	8.50935		ZMYM2	8.71468
ZNF618	8.47125					VASN	8.60779		ZMYM3	8.94526
ZNF629	8.67999					VAV2	9.14661		ZMYND8	8.99946
ZNF639	8.15633					VDAC3	9.71759		ZNF131	8.23657
ZNF655	8.15881					VEZF1	8.89569		ZNF148	9.04151
ZNF668	8.30092					VGLL4	8.79161		ZNF217	8.7556
ZNF696	8.13661					VIPAS39	8.9206		ZNF280C	8.37634
ZNF7	7.37695					VMA21	9.30316		ZNF3	8.31272
ZNF70	7.84953					VPS16	9.23358		ZNF326	9.227
ZNF711	7.72343					VPS36	9.25913		ZNF346	9.12782
ZNF732	8.20254					VPS37C	8.93213		ZNF384	9.01482
ZNF768	8.88612					VPS45	8.97409		ZNF444	8.41766
ZNF782	7.61079					VPS8	8.77363		ZNF48	8.25695
ZNF787	9.0646					VWA8	8.98002		ZNF507	7.9672
ZNF8	8.10707					WDFY3	8.25048		ZNF511	8.68375
ZNFX1	8.20649					WDR24	8.45342		ZNF516	8.09098
ZNHIT2	9.0393					WDR26	9.06487		ZNF579	8.78354
ZNHIT6	9.02326					WDR36	9.33385		ZNF629	8.62291
ZSWIM8	8.25348					WDR45B	9.04193		ZNF639	8.17267
ZWINT	9.21055					WDR46	9.25308		ZNF668	8.00509
ZXDC	8.3874					WDR55	9.2148		ZNF696	8.17941
						WDR6	8.90767		ZNF768	8.51607
						WDR70	9.19152		ZNF787	9.18684
						WDR73	8.80187		ZNF8	8.15634
						WDR89	8.88252		ZNFX1	8.89081
						WFS1	9.13554		ZNHIT2	8.93564
						WHAMM	7.7723		ZNHIT6	9.02234
						WIPI1	8.73584		ZSWIM8	8.36462
						WIPI2	9.19312		ZWINT	9.10327
						WIZ	8.9984		ZXDC	8.21793
						WNK2	8.49863
						WRAP73	8.32326
						WRNIP1	9.19672
						WWTR1	8.55082
						XPOT	9.32967
						XRCC3	8.50255
						XRCC4	9.2882
						YAP1	9.36605
						YIPF4	9.18116
						YWHAE	10.2808
						YWHAQ	10.0659
						YWHAZ	10.1348
						YY1AP1	8.53883
						ZBED1	8.96258
						ZBED4	8.17084
						ZBTB14	8.47102
						ZBTB2	8.37214
						ZBTB21	8.51813
						ZBTB33	8.61989
						ZBTB40	8.61623
						ZBTB43	8.44449
						ZBTB9	8.30164
						ZC2HC1A	8.39516
						ZC3H14	9.19583
						ZC3H18	9.16627
						ZC3H4	9.17818
						ZC3H7B	8.88828
						ZC3H8	8.96295
						ZCCHC17	8.78408
						ZDHHC13	8.91107
						ZDHHC17	8.61687
						ZDHHC4	8.72294
						ZDHHC7	8.93274
						ZFAND2B	8.90681
						ZFHX3	8.46168
						ZFP64	8.77288
						ZFX	8.59069
						ZFYVE16	9.06755
						ZFYVE19	8.70223
						ZFYVE26	7.99721
						ZFYVE27	8.84305
						ZFYVE9	8.47843
						ZGPAT	9.16245
						ZMIZ1	8.77519
						ZMIZ2	8.57019
						ZMYM2	9.1713
						ZMYM3	9.13267
						ZMYND8	9.14866
						ZNF131	8.50685
						ZNF148	8.99039
						ZNF217	8.88626
						ZNF280C	8.68024
						ZNF3	8.70982
						ZNF326	9.36408
						ZNF346	9.14045
						ZNF384	9.20168
						ZNF444	8.7756
						ZNF48	8.46991
						ZNF507	8.38641
						ZNF511	9.03854
						ZNF516	8.34203
						ZNF579	8.79017
						ZNF629	8.82615
						ZNF639	8.26697
						ZNF668	8.59748
						ZNF696	8.32274
						ZNF768	8.78528
						ZNF787	9.28972
						ZNF8	8.51211
						ZNFX1	8.6995
						ZNHIT2	8.88021
						ZNHIT6	8.85054
						ZSWIM8	8.31028
						ZWINT	9.08109
						ZXDC	8.48629

## Sheet: D
ID	Gene Symbol	logFC	AveExpr	t	P.Value	adj.P.Val	B
P27797	CALR	-0.582665	29.3822	-14.5166	3.5171e-06	4.35858e-05	5.08998
P30101	PDIA3	-0.499697	29.3558	-12.2133	1.0393e-05	7.65655e-05	3.89368
P11021	HSPA5	-0.406753	30.5226	-11.3197	1.66688e-05	0.000101239	3.36824
P13667	PDIA4	-0.4309	30.0122	-10.6338	2.4531e-05	0.000127719	2.93713
Q15084	PDIA6	-0.481911	28.7686	-7.87041	0.000151864	0.000452849	0.893202
Q14554	PDIA5	-0.274232	25.303	-7.17246	0.000262276	0.000688287	0.27928
P0DTD2	-	3.49696	25.6853	17.4502	1.09684e-06	2.43906e-05	6.3574
P62837	UBE2D2	1.25759	20.5971	10.878	2.13243e-05	0.000116571	3.09355
P68036	UBE2L3	1.01876	24.3336	22.7642	2.01116e-07	1.58343e-05	8.14918
A0A1B0GUS4	UBE2L5	0.9769	18.8468	13.011	6.99835e-06	6.03219e-05	4.3319
Q969T4	UBE2E3	0.942911	14.718	8.08278	0.000129632	0.000400754	1.07103
P61088	UBE2N	0.911998	25.5526	17.0737	1.25984e-06	2.59437e-05	6.20799
P61081	UBE2M	0.799519	25.459	17.7828	9.72773e-07	2.34912e-05	6.48653
P63279	UBE2I	0.742843	25.2068	10.1811	3.2058e-05	0.000153067	2.63798
P22314	UBA1	0.741305	28.1755	14.2867	3.88926e-06	4.56285e-05	4.97955
Q13404	UBE2V1	0.712994	24.7817	18.767	6.90411e-07	2.05479e-05	6.85362
P63146	UBE2B	0.671494	19.0633	5.53943	0.0011335	0.00227428	-1.3621
P51668	UBE2D1	0.656712	22.1734	18.7583	6.92456e-07	2.05479e-05	6.85046
O96033	MOCS2	0.643261	16.9329	6.97992	0.000307266	0.000776325	0.101439
O96007	MOCS2	0.608664	21.1798	13.9628	4.49314e-06	4.88829e-05	4.82084
Q7Z7E8	UBE2Q1	0.6082	22.4352	11.0028	1.98733e-05	0.000111997	3.17219
Q9GZZ9	UBA5	0.606626	23.7905	13.681	5.10748e-06	5.21804e-05	4.67968
A0AVT1	UBA6	0.595648	24.9762	14.1827	4.07233e-06	4.692e-05	4.929
Q712K3	UBE2R2	0.595061	21.9936	10.9772	2.01612e-05	0.000113037	3.15614
Q9C0C9	UBE2O	0.55016	22.647	12.8738	7.47865e-06	6.29721e-05	4.25847
Q8TBC4	UBA3	0.543984	24.4418	14.408	3.6875e-06	4.47615e-05	5.03805
Q15386	UBE3C	0.540178	23.1802	13.4875	5.58552e-06	5.43161e-05	4.58101
Q6ZSR9	-	0.533024	20.6158	11.3621	1.62874e-05	9.96905e-05	3.39403
P62253	UBE2G1	0.513029	19.838	14.361	3.76425e-06	4.50961e-05	5.01544
Q5R372	RABGAP1L	0.500165	20.1149	7.46627	0.000207326	0.000574326	0.543421
Q9UBT2	UBA2	0.492652	26.2119	8.84089	7.57147e-05	0.00027028	1.67484
Q969M7	UBE2F	0.425267	17.8581	6.29505	0.000555696	0.00125833	-0.563678
P61086	UBE2K	0.421182	24.3345	12.1594	1.06835e-05	7.81117e-05	3.86308
B7ZAP0	RABGAP1L	0.406108	19.577	4.17798	0.00492902	0.0081149	-2.99576
P62256	UBE2H	0.387911	21.3835	7.95461	0.000142565	0.000431742	0.964187
Q9H832	UBE2Z	0.376754	24.3563	6.39211	0.000509446	0.00116933	-0.466195
O95155	UBE4B	0.376662	22.1024	8.91643	7.19222e-05	0.000261514	1.73251
Q8N806	UBR7	0.370706	22.519	6.54435	0.000445422	0.0010502	-0.315481
Q5T4S7	UBR4	0.36661	27.2018	6.93525	0.000318921	0.00079954	0.0596233
P51965	UBE2E1	0.341263	20.982	5.35077	0.0013689	0.00267431	-1.57295
Q6ZT12	UBR3	0.333267	19.6342	7.13794	0.00026976	0.00070245	0.247673
Q05086	UBE3A	0.310649	22.9292	8.8274	7.64158e-05	0.000272198	1.6645
Q15819	UBE2V2	0.26628	23.7187	4.63012	0.00293924	0.00514588	-2.42379
Q8IWV8	UBR2	0.25279	22.6246	7.33925	0.000229293	0.000620138	0.430274
O14933	UBE2L6	0.213993	19.0965	2.15892	0.0708671	0.0908228	-5.84397
Q96LR5	UBE2E2	0.188944	19.4005	3.31068	0.0144834	0.0214228	-4.17369
P61077	UBE2D3	0.168592	18.8049	1.93261	0.0979355	0.121952	-6.16765
P0DP91	ERCC6	0.126131	19.8969	2.32714	0.0557681	0.0729462	-5.59955
P49459	UBE2A	0.123088	22.9003	2.65718	0.0350482	0.0477567	-5.11666
Q9NPD8	UBE2T	0.0803161	21.2374	1.91511	0.100416	0.1248	-6.19233
P60604	UBE2G2	0.0468308	22.3043	1.09132	0.314076	0.352499	-7.23658
Q16763	UBE2S	0.00809731	22.1553	0.187526	0.856989	0.873761	-7.84643
Q8IWV7	UBR1	0.006785	20.4223	0.138459	0.894085	0.907461	-7.85561
Q6ZUG5	-	0.00492818	21.3953	0.0887606	0.931955	0.9409	-7.86211
O00762	UBE2C	4.975e-05	22.589	0.00104181	0.9992	0.9992	-7.86665
Q14139	UBE4A	-0.0106534	25.0259	-0.324461	0.755819	0.781076	-7.80645
O95071	UBR5	-0.122056	24.5018	-2.92036	0.0243909	0.0342868	-4.7331
P39880	CUX1	-0.177787	21.1875	-4.60621	0.00301844	0.00526347	-2.45329
Q03468	ERCC6	-0.19343	19.0939	-2.33538	0.0551195	0.0721949	-5.58753
Q9NQG6	MIEF1	-0.195169	21.714	-4.87879	0.00223988	0.0040764	-2.12187
P62987	UBA52	-0.201819	23.0653	-1.71576	0.133392	0.161831	-6.46843
Q13948	CUX1	-0.21843	21.4289	-4.95777	0.00205839	0.00378627	-2.02783
P0DPB6	POLR1D	-0.229298	20.5004	-2.7918	0.029087	0.0403566	-4.92004
P42167	TMPO	-0.385254	26.8287	-6.25657	0.000575337	0.00129404	-0.602637
L0R8F8	MIEF1	-0.410871	22.522	-10.7927	2.23862e-05	0.000120568	3.03931
P42166	TMPO	-0.444184	27.4496	-10.9164	2.08656e-05	0.00011507	3.11782
B2RBV5	-	-0.476485	15.787	-3.98853	0.00617704	0.00991045	-3.24425
Q9Y385	UBE2J1	-0.530314	19.1997	-9.85257	3.91936e-05	0.000174655	2.41305
Q8N2K1	UBE2J2	-0.550805	20.759	-14.0191	4.38077e-06	4.84097e-05	4.84871
P0DPB5	POLR1D	-0.591706	21.0186	-15.8833	1.99215e-06	3.27116e-05	5.71121
P10451	SPP1	-2.66053	24.1628	-71.9037	1.21257e-10	1.06124e-06	14.2503
P55061	TMBIM6	-2.84131	20.2016	-54.6491	7.14541e-10	3.12683e-06	13.1599
Q8NBJ4	GOLM1	-1.50319	24.6699	-41.3779	4.30668e-09	5.88887e-06	11.7846
P28799	GRN	-1.64589	24.2205	-44.4631	2.70764e-09	5.88887e-06	12.164
P13498	CYBA	-1.72625	24.6088	-40.6015	4.86646e-09	5.88887e-06	11.6821
P42830	CXCL5	-1.82101	25.7708	-39.9717	5.38288e-09	5.88887e-06	11.5967
P18850	ATF6	-2.01906	18.2322	-42.3322	3.71746e-09	5.88887e-06	11.9066
Q9NP84	TNFRSF12A	-2.28189	21.1752	-40.7464	4.75595e-09	5.88887e-06	11.7015
P00749	PLAU	-2.35324	24.5877	-37.8662	7.6309e-09	7.42063e-06	11.2959
P12429	ANXA3	1.25592	26.931	35.5978	1.13637e-08	7.59128e-06	10.943
P04233	CD74	-1.21867	23.7612	-36.1858	1.02251e-08	7.59128e-06	11.0375
Q92520	FAM3C	-1.23126	27.1151	-36.595	9.51016e-09	7.59128e-06	11.102
O95503	CBX6	-1.70383	19.517	-35.2554	1.20941e-08	7.59128e-06	10.8869
Q6NT89	TRNP1	-2.56416	18.8096	-35.2332	1.21433e-08	7.59128e-06	10.8832
P40925	MDH1	1.29797	27.6495	32.826	1.91567e-08	8.82418e-06	10.4655
P30041	PRDX6	1.17927	26.9201	32.9668	1.86361e-08	8.82418e-06	10.4911
Q6UXD5	SEZ6L2	-1.23165	20.9007	-32.9383	1.874e-08	8.82418e-06	10.486
O00767	SCD	-1.43055	23.056	-33.6284	1.63973e-08	8.82418e-06	10.6094
P07602	PSAP	-1.46936	25.8091	-33.7949	1.58839e-08	8.82418e-06	10.6386
O43291	SPINT2	-1.62562	25.3557	-32.5105	2.03857e-08	8.9208e-06	10.4076
P16035	TIMP2	-2.14877	20.9944	-32.1787	2.17779e-08	9.0762e-06	10.3459
O76054	SEC14L2	1.23521	22.4259	31.637	2.42929e-08	9.52889e-06	10.2433
P10321	HLA-C	-1.28365	23.4608	-31.4882	2.50416e-08	9.52889e-06	10.2146
Q92563	SPOCK2	-1.64207	20.0921	-31.2573	2.6256e-08	9.5747e-06	10.1699
Q9H0U9	TSPYL1	-1.19899	22.0682	-30.7994	2.88724e-08	9.68897e-06	10.0798
P01011	SERPINA3	-1.39213	27.2571	-30.8153	2.87762e-08	9.68897e-06	10.0829
Q8NBP7	PCSK9	-1.79039	21.1132	-30.6339	2.98905e-08	9.68897e-06	10.0468
P50453	SERPINB9	1.47128	20.3261	30.0992	3.34766e-08	1.02454e-05	9.93847
Q13753	LAMC2	-1.18631	27.7377	-29.8883	3.50253e-08	1.02454e-05	9.89507
Q96H55	MYO19	-1.3437	21.7237	-29.8759	3.5119e-08	1.02454e-05	9.8925
Q12765	SCRN1	1.24265	24.6721	29.4776	3.82852e-08	1.07905e-05	9.80936
P05067	APP	-1.15468	24.4268	-29.3402	3.94533e-08	1.07905e-05	9.78033
P17931	LGALS3	0.988753	27.1789	29.1309	4.13122e-08	1.09565e-05	9.73578
Q92876	KLK6	-1.55261	22.3652	-28.8508	4.39598e-08	1.09925e-05	9.6755
Q9NS84	CHST7	-1.61544	17.2997	-28.9032	4.34498e-08	1.09925e-05	9.68684
Q16651	PRSS8	-1.0302	23.1741	-28.2754	5.00385e-08	1.19774e-05	9.54924
P01009	SERPINA1	-1.44883	25.76	-28.2232	5.06357e-08	1.19774e-05	9.53764
Q96HN2	AHCYL2	1.04194	21.9324	27.7701	5.61871e-08	1.29408e-05	9.43562
P0DTC8	ORF8	2.59103	21.5719	27.4578	6.04212e-08	1.31203e-05	9.36408
Q13630	GFUS	1.06615	23.8261	27.2442	6.35302e-08	1.31203e-05	9.31454
P49773	HINT1	1.02158	25.4151	27.226	6.38035e-08	1.31203e-05	9.3103
Q16850	CYP51A1	-1.00215	25.2992	-27.1825	6.44623e-08	1.31203e-05	9.30014
O00591	GABRP	-1.44543	19.3565	-27.3423	6.20812e-08	1.31203e-05	9.33733
Q04760	GLO1	1.35097	26.0984	27.0843	6.59793e-08	1.31239e-05	9.27712
Q63HM2	PCNX4	1.33565	22.2483	25.3706	1.00383e-07	1.31383e-05	8.85798
Q8TEU7	RAPGEF6	1.28626	21.6812	26.2903	7.98715e-08	1.31383e-05	9.08717
Q14019	COTL1	1.24271	26.6752	26.0943	8.38023e-08	1.31383e-05	9.03918
P63104	YWHAZ	1.12553	27.5503	25.3867	9.99735e-08	1.31383e-05	8.8621
P30086	PEBP1	1.12552	25.9271	26.4417	7.69804e-08	1.31383e-05	9.12394
P50135	HNMT	1.12158	23.819	26.9564	6.80163e-08	1.31383e-05	9.247
O95361	TRIM16	1.07066	20.883	26.0595	8.4524e-08	1.31383e-05	9.0306
P13639	EEF2	1.0616	28.7991	25.3497	1.00915e-07	1.31383e-05	8.85266
O75509	TNFRSF21	-1.00376	21.441	-25.7891	9.0378e-08	1.31383e-05	8.96352
P08670	VIM	-1.01593	31.0198	-25.3044	1.0208e-07	1.31383e-05	8.84109
Q5TF58	IFFO2	-1.09752	17.297	-25.5769	9.5298e-08	1.31383e-05	8.91029
Q14534	SQLE	-1.10422	25.8529	-25.6756	9.2972e-08	1.31383e-05	8.93512
Q9NVF7	FBXO28	-1.11696	20.9136	-25.3973	9.97074e-08	1.31383e-05	8.86478
Q6PCB0	VWA1	-1.19005	20.2725	-25.6202	9.42706e-08	1.31383e-05	8.92118
Q8IV33	KIAA0825	-1.21589	21.0644	-26.0687	8.43317e-08	1.31383e-05	9.03288
Q15800	MSMO1	-1.22625	25.2734	-26.6198	7.37319e-08	1.31383e-05	9.16687
Q9Y287	ITM2B	-1.26529	23.8523	-25.5312	9.63998e-08	1.31383e-05	8.89873
O60637	TSPAN3	-1.29606	23.5347	-26.4374	7.70607e-08	1.31383e-05	9.1229
O43286	B4GALT5	-1.3763	20.5293	-25.7389	9.15141e-08	1.31383e-05	8.95098
Q9Y2A9	B3GNT3	-1.45372	20.6678	-26.3927	7.79027e-08	1.31383e-05	9.11207
Q96BY9	SARAF	-1.52722	22.0132	-26.1065	8.35516e-08	1.31383e-05	9.04217
Q06945	SOX4	-1.53174	16.5047	-25.9598	8.66287e-08	1.31383e-05	9.00598
O95834	EML2	0.983807	21.8768	26.3682	7.83697e-08	1.31383e-05	9.10611
P30626	SRI	0.946179	24.4902	25.4112	9.93576e-08	1.31383e-05	8.86832
Q9P2Z0	THAP10	-1.13454	17.0201	-25.0965	1.0763e-07	1.34568e-05	8.78768
Q9Y653	ADGRG1	-1.64872	23.9572	-25.1265	1.06806e-07	1.34568e-05	8.79544
P28482	MAPK1	1.00673	25.5024	24.9772	1.1097e-07	1.3489e-05	8.7568
Q15014	MORF4L2	-0.984135	23.0824	-25.0297	1.09485e-07	1.3489e-05	8.77042
P13196	ALAS1	-1.01051	22.0285	-24.849	1.14694e-07	1.37507e-05	8.72341
Q9NRG1	PRTFDC1	1.06076	22.7857	24.7767	1.16857e-07	1.38207e-05	8.70449
Q9H4L5	OSBPL3	1.03289	24.3538	24.7024	1.19129e-07	1.39016e-05	8.68497
Q14116	IL18	1.15202	24.9	24.5551	1.23788e-07	1.41889e-05	8.64605
Q9BQE4	SELENOS	-1.05352	22.562	-24.4736	1.26455e-07	1.41889e-05	8.6244
O15460	P4HA2	-1.06451	24.388	-24.4814	1.26199e-07	1.41889e-05	8.62646
Q9ULW0	TPX2	-0.853052	26.0152	-24.3941	1.2912e-07	1.42384e-05	8.6032
P08581	MET	-0.991986	24.799	-24.3639	1.3015e-07	1.42384e-05	8.59512
Q99519	NEU1	-1.0127	24.3835	-24.2018	1.35844e-07	1.44989e-05	8.55154
O95297	MPZL1	-0.895443	20.9573	-24.2304	1.34818e-07	1.44989e-05	8.55927
P07741	APRT	1.0268	25.3956	24.0563	1.41196e-07	1.45139e-05	8.51215
Q7Z4F1	LRP10	-1.1961	20.976	-24.0187	1.42619e-07	1.45139e-05	8.50193
O75347	TBCA	0.939094	25.5713	24.0389	1.41852e-07	1.45139e-05	8.50743
Q9UJA9	ENPP5	-0.903397	18.5041	-24.0905	1.39917e-07	1.45139e-05	8.52143
Q9P0T7	TMEM9	-0.826839	21.9237	-23.864	1.4865e-07	1.49539e-05	8.45963
Q99942	RNF5	-1.30337	21.6044	-23.757	1.52997e-07	1.52162e-05	8.43017
Q6UWP2	DHRS11	0.873158	21.7541	23.6806	1.56187e-07	1.5359e-05	8.40905
P55786	NPEPPS	0.800586	27.598	23.6343	1.58158e-07	1.538e-05	8.39622
P07737	PFN1	0.999214	28.524	23.5562	1.61548e-07	1.55371e-05	8.37449
Q9UHY7	ENOPH1	1.03162	22.7824	23.3418	1.71294e-07	1.57836e-05	8.3144
P51580	TPMT	0.975676	20.9044	23.4413	1.66688e-07	1.57836e-05	8.34238
P41240	CSK	0.87381	23.2677	23.3877	1.6915e-07	1.57836e-05	8.32733
P02786	TFRC	-0.807288	28.5798	-23.3411	1.71326e-07	1.57836e-05	8.31421
P0DTC5	M	3.95027	25.7617	23.0492	1.85712e-07	1.58343e-05	8.23132
P0DTD1	rep	2.71365	27.7332	23.0553	1.85397e-07	1.58343e-05	8.23306
P0DTC6	ORF6	2.30977	19.1805	23.1568	1.8025e-07	1.58343e-05	8.26203
P00441	SOD1	1.26801	26.8588	22.4304	2.2106e-07	1.58343e-05	8.05144
Q6XQN6	NAPRT	1.18881	24.6056	22.7827	2.00067e-07	1.58343e-05	8.15457
Q5T2E6	ARMH3	1.08618	21.0494	22.8322	1.97311e-07	1.58343e-05	8.16888
Q96KP4	CNDP2	1.07871	26.0284	22.4679	2.18711e-07	1.58343e-05	8.0625
Q01813	PFKP	1.06913	27.401	22.396	2.23241e-07	1.58343e-05	8.04127
P30085	CMPK1	1.06493	24.5295	22.8289	1.97491e-07	1.58343e-05	8.16794
P18206	VCL	1.03402	28.9937	22.508	2.16227e-07	1.58343e-05	8.07431
Q9UKY7	CDV3	1.01439	25.7728	22.6964	2.04989e-07	1.58343e-05	8.12948
P01033	TIMP1	-1.00663	22.0248	-22.3062	2.2906e-07	1.58343e-05	8.01462
P98088	MUC5AC	-1.03973	24.7332	-22.5683	2.12555e-07	1.58343e-05	8.09203
P00751	CFB	-1.1604	17.7607	-22.6504	2.07671e-07	1.58343e-05	8.11605
Q8IZ52	CHPF	-1.2839	20.3737	-22.5633	2.12858e-07	1.58343e-05	8.09056
Q9HBL8	NMRAL1	0.994837	20.7639	22.682	2.05827e-07	1.58343e-05	8.12527
Q14376	GALE	0.988998	24.7312	22.4396	2.20483e-07	1.58343e-05	8.05414
P50395	GDI2	0.904243	27.2148	23.2778	1.74332e-07	1.58343e-05	8.29635
P12081	HARS1	0.871259	24.4637	23.1233	1.81934e-07	1.58343e-05	8.25247
Q6ZUJ8	PIK3AP1	0.833085	22.3238	22.5621	2.12931e-07	1.58343e-05	8.0902
Q5VW32	BROX	0.813673	23.2134	22.6144	2.09799e-07	1.58343e-05	8.10552
O95336	PGLS	0.799678	24.7612	22.3252	2.27816e-07	1.58343e-05	8.02026
P12955	PEPD	0.784974	25.0147	22.8297	1.97445e-07	1.58343e-05	8.16818
Q99442	SEC62	-0.731166	25.6128	-22.2954	2.29771e-07	1.58343e-05	8.0114
P23229	ITGA6	-0.76705	26.8261	-23.1113	1.82538e-07	1.58343e-05	8.24905
Q15904	ATP6AP1	-0.822975	25.5177	-22.4604	2.19176e-07	1.58343e-05	8.06029
Q9NPI7	KRCC1	-0.85515	17.4962	-22.4085	2.22446e-07	1.58343e-05	8.04497
Q92896	GLG1	-0.863348	26.9044	-22.7404	2.02468e-07	1.58343e-05	8.14226
Q93063	EXT2	-0.930452	21.8221	-22.2958	2.29741e-07	1.58343e-05	8.01154
P12109	COL6A1	-0.940252	22.0522	-22.3575	2.25718e-07	1.58343e-05	8.02985
Q9NSC7	ST6GALNAC1	-0.957324	18.552	-22.6013	2.10577e-07	1.58343e-05	8.10169
Q96BW5	PTER	1.07715	22.7399	22.2473	2.32967e-07	1.59291e-05	7.99708
P68366	TUBA4A	1.27546	25.7088	22.1325	2.40812e-07	1.60642e-05	7.96273
Q9NPH2	ISYNA1	1.20301	24.5496	22.164	2.38631e-07	1.60642e-05	7.97216
P21980	TGM2	1.06739	26.8546	22.1114	2.42284e-07	1.60642e-05	7.9564
Q13438	OS9	-0.944446	24.8725	-22.1154	2.42003e-07	1.60642e-05	7.9576
Q01469	FABP5	1.16105	24.388	21.5708	2.83857e-07	1.62825e-05	7.79162
O95989	NUDT3	1.15524	22.7103	21.7507	2.69171e-07	1.62825e-05	7.84698
P31150	GDI1	1.03407	24.2767	21.4918	2.90593e-07	1.62825e-05	7.76715
P09211	GSTP1	1.00523	27.6946	21.5958	2.81757e-07	1.62825e-05	7.79936
P31431	SDC4	-1.11861	22.1347	-22.0012	2.50156e-07	1.62825e-05	7.92319
P60602	ROMO1	-1.1353	22.9616	-21.8295	2.63014e-07	1.62825e-05	7.87107
Q07973	CYP24A1	-1.25783	23.8117	-21.9077	2.57064e-07	1.62825e-05	7.89487
Q969W9	PMEPA1	-1.43204	21.293	-21.5031	2.8962e-07	1.62825e-05	7.77065
Q96EX1	SMIM12	-1.72941	22.8224	-21.6466	2.77555e-07	1.62825e-05	7.81502
Q96LL4	C8orf48	-2.50825	18.732	-21.5752	2.83481e-07	1.62825e-05	7.793
P49840	GSK3A	0.890001	22.3408	21.8501	2.61433e-07	1.62825e-05	7.87734
P46926	GNPDA1	0.818225	24.5819	21.4746	2.92088e-07	1.62825e-05	7.76179
P31939	ATIC	0.805825	27.015	21.563	2.8451e-07	1.62825e-05	7.78922
P06396	GSN	0.78807	25.8332	21.7262	2.71114e-07	1.62825e-05	7.83949
Q96QD8	SLC38A2	-0.720148	22.7594	-21.7236	2.71321e-07	1.62825e-05	7.83869
Q13530	SERINC3	-0.749699	21.4795	-21.4821	2.91435e-07	1.62825e-05	7.76413
Q6DKI1	RPL7L1	-0.767698	25.29	-21.8888	2.58489e-07	1.62825e-05	7.88912
P78536	ADAM17	-0.786289	23.0119	-21.9205	2.56107e-07	1.62825e-05	7.89875
P51572	BCAP31	-0.791136	29.2337	-21.6047	2.81019e-07	1.62825e-05	7.8021
Q6UXI9	NPNT	-0.83581	20.7565	-21.4908	2.90682e-07	1.62825e-05	7.76683
Q8WVX9	FAR1	-0.853888	24.3631	-21.702	2.73059e-07	1.62825e-05	7.83204
O43567	RNF13	-0.862988	23.2775	-21.6828	2.74604e-07	1.62825e-05	7.82617
Q9NV96	TMEM30A	-0.911149	24.3486	-21.7955	2.65652e-07	1.62825e-05	7.86068
P18564	ITGB6	-0.961647	24.1758	-21.6591	2.76531e-07	1.62825e-05	7.81888
P35354	PTGS2	-0.974876	22.6939	-21.5097	2.89046e-07	1.62825e-05	7.77272
P47895	ALDH1A3	1.52974	27.0349	21.3863	2.99881e-07	1.64035e-05	7.7343
P01889	HLA-B	-1.17307	21.9121	-21.3985	2.98787e-07	1.64035e-05	7.73811
Q9BSK2	SLC25A33	-0.81268	17.8405	-21.4165	2.97193e-07	1.64035e-05	7.7437
Q15011	HERPUD1	-1.50456	19.6482	-21.3386	3.04196e-07	1.64341e-05	7.71937
O00461	GOLIM4	-0.873599	24.886	-21.3493	3.03223e-07	1.64341e-05	7.72272
Q08380	LGALS3BP	-0.862412	26.3984	-21.292	3.08481e-07	1.65633e-05	7.70475
P55327	TPD52	0.926737	25.1912	21.2211	3.15121e-07	1.67542e-05	7.68248
Q16539	MAPK14	0.851232	23.1574	21.1921	3.17895e-07	1.67542e-05	7.67331
P33908	MAN1A1	-0.830388	21.8055	-21.1747	3.19565e-07	1.67542e-05	7.66783
Q02809	PLOD1	-0.861582	24.9212	-21.1734	3.19692e-07	1.67542e-05	7.66741
P06744	GPI	0.916632	27.8021	21.1374	3.2319e-07	1.68367e-05	7.65602
Q06481	APLP2	-1.34623	24.8076	-21.0711	3.2974e-07	1.70712e-05	7.63501
Q9H3K2	GHITM	-0.907769	24.1052	-21.0527	3.31592e-07	1.70712e-05	7.62914
P54577	YARS1	0.935538	26.7077	21.0164	3.35266e-07	1.71593e-05	7.6176
O43657	TSPAN6	-0.815165	24.341	-20.9821	3.3878e-07	1.72384e-05	7.60667
P40121	CAPG	0.97666	26.0136	20.9391	3.43255e-07	1.73651e-05	7.59292
P00918	CA2	1.36199	24.9409	20.8754	3.50002e-07	1.75788e-05	7.5725
Q14166	TTLL12	0.832339	25.465	20.8429	3.53505e-07	1.75788e-05	7.56205
P22234	PAICS	0.705808	27.0673	20.8582	3.51855e-07	1.75788e-05	7.56696
P48637	GSS	0.799569	26.4946	20.8102	3.57072e-07	1.76559e-05	7.55151
P52209	PGD	1.22262	27.2344	20.7488	3.63872e-07	1.78911e-05	7.53171
O75368	SH3BGRL	1.36555	24.5896	20.1125	4.43961e-07	1.82034e-05	7.32224
P04080	CSTB	1.22584	24.9811	20.0085	4.58888e-07	1.82034e-05	7.28732
O00299	CLIC1	1.12954	27.3026	20.2818	4.20827e-07	1.82034e-05	7.37869
P13798	APEH	1.09034	24.8813	20.1446	4.39463e-07	1.82034e-05	7.33299
Q99426	TBCB	1.03583	24.3532	20.0385	4.5452e-07	1.82034e-05	7.29742
P46976	GYG1	1.00457	23.9231	20.0174	4.57596e-07	1.82034e-05	7.29029
Q06323	PSME1	1.00042	26.783	20.6476	3.75424e-07	1.82034e-05	7.49887
Q7L2R6	ZNF765	-1.00972	23.6618	-20.2501	4.25052e-07	1.82034e-05	7.36816
P53801	PTTG1IP	-1.02472	21.7563	-20.5384	3.8836e-07	1.82034e-05	7.46325
O75787	ATP6AP2	-1.13646	23.5114	-20.5284	3.89569e-07	1.82034e-05	7.45998
O43493	TGOLN2	-1.14334	24.3897	-20.3713	4.09157e-07	1.82034e-05	7.40833
O14791	APOL1	-1.55004	20.8328	-20.4029	4.05127e-07	1.82034e-05	7.41876
Q9NTK5	OLA1	0.994171	26.5425	20.2208	4.28988e-07	1.82034e-05	7.35844
P11413	G6PD	0.975599	27.3028	20.3002	4.18395e-07	1.82034e-05	7.3848
Q15185	PTGES3	0.969171	25.514	20.1174	4.43274e-07	1.82034e-05	7.32387
Q9H3K6	BOLA2; BOLA2B	0.949044	23.827	20.1738	4.3542e-07	1.82034e-05	7.34274
Q9BRA2	TXNDC17	0.940092	24.3502	20.6077	3.80086e-07	1.82034e-05	7.4859
Q8N668	COMMD1	0.914648	22.8362	20.6542	3.74654e-07	1.82034e-05	7.50103
Q15435	PPP1R7	0.892687	23.9877	20.0469	4.53307e-07	1.82034e-05	7.30024
Q06210	GFPT1	0.83743	26.8883	20.5996	3.81042e-07	1.82034e-05	7.48326
Q9H4A4	RNPEP	0.816107	25.3582	20.4264	4.02161e-07	1.82034e-05	7.42649
O95373	IPO7	0.81542	26.14	20.1452	4.39373e-07	1.82034e-05	7.3332
Q96IU4	ABHD14B	0.815185	22.9887	20.6244	3.78124e-07	1.82034e-05	7.49134
P24666	ACP1	0.807316	23.4137	20.1579	4.37619e-07	1.82034e-05	7.33743
P12268	IMPDH2	0.803658	26.8658	20.0771	4.48978e-07	1.82034e-05	7.31037
Q9BYX4	IFIH1	0.792812	21.3594	20.5671	3.84907e-07	1.82034e-05	7.47264
P80217	IFI35	0.772916	21.2109	20.35	4.11895e-07	1.82034e-05	7.4013
P07900	HSP90AA1	0.767848	28.8016	20.2479	4.25347e-07	1.82034e-05	7.36743
Q14978	NOLC1	-0.651412	27.4606	-20.0112	4.58501e-07	1.82034e-05	7.28821
Q9Y6R9	CCDC61	-0.719656	19.3251	-20.4567	3.98373e-07	1.82034e-05	7.43646
Q9UBU8	MORF4L1	-0.748472	23.6524	-20.1704	4.35879e-07	1.82034e-05	7.34163
Q86SQ4	ADGRG6	-0.789032	21.711	-20.0298	4.55782e-07	1.82034e-05	7.29449
Q9Y2C3	B3GALT5	-0.81279	21.5521	-20.2215	4.28897e-07	1.82034e-05	7.35866
P13473	LAMP2	-0.81962	25.4659	-20.3104	4.17056e-07	1.82034e-05	7.38818
Q68CR1	SEL1L3	-0.820164	22.4692	-20.2679	4.22664e-07	1.82034e-05	7.3741
Q9NX40	OCIAD1	-0.820645	25.3039	-20.1362	4.40634e-07	1.82034e-05	7.33018
Q14849	STARD3	-0.829565	25.5441	-20.4132	4.03825e-07	1.82034e-05	7.42215
Q6S9Z5	ZNF474	-0.854319	15.8764	-20.0033	4.59661e-07	1.82034e-05	7.28554
P50549	ETV1	-0.866492	19.3699	-20.5519	3.86728e-07	1.82034e-05	7.46768
Q15012	LAPTM4A	-0.879371	18.0404	-20.1678	4.36246e-07	1.82034e-05	7.34074
Q8IV08	PLD3	-0.888181	24.5905	-20.2296	4.2781e-07	1.82034e-05	7.36134
Q9NY93	DDX56	-0.942744	25.2975	-20.2822	4.2077e-07	1.82034e-05	7.37884
Q7Z7M9	GALNT5	-0.949078	24.0971	-20.3933	4.06346e-07	1.82034e-05	7.41559
P68371	TUBB4B	1.27613	24.7474	19.9528	4.67134e-07	1.82445e-05	7.26849
Q9BTE6	AARSD1	0.897065	22.8113	19.9401	4.69036e-07	1.82445e-05	7.2642
Q9BUE6	ISCA1	-0.920327	21.1089	-19.9462	4.68123e-07	1.82445e-05	7.26626
P56556	NDUFA6	-0.922505	25.9534	-19.9685	4.64788e-07	1.82445e-05	7.27382
Q9P0S2	COX16	-1.17482	20.9315	-19.9238	4.71494e-07	1.82483e-05	7.25867
Q7Z6J0	SH3RF1	0.710963	17.8687	19.8981	4.7539e-07	1.82483e-05	7.24997
P80188	LCN2	-0.777323	24.9251	-19.9115	4.73346e-07	1.82483e-05	7.25453
Q9UJ72	ANXA10	1.33602	21.7921	19.8214	4.87256e-07	1.82581e-05	7.22389
P21266	GSTM3	1.15432	25.7505	19.7892	4.92334e-07	1.82581e-05	7.21292
Q15181	PPA1	1.11868	27.4421	19.8492	4.82906e-07	1.82581e-05	7.23338
Q99741	CDC6	-1.25954	17.1096	-19.8262	4.86495e-07	1.82581e-05	7.22555
P11586	MTHFD1	0.853907	27.4586	19.8022	4.90277e-07	1.82581e-05	7.21735
Q9NQW7	XPNPEP1	0.680355	25.1258	19.861	4.81086e-07	1.82581e-05	7.23738
P55268	LAMB2	-0.957398	22.4233	-19.8799	4.7818e-07	1.82581e-05	7.24378
Q13751	LAMB3	-0.98184	27.8386	-19.8074	4.89453e-07	1.82581e-05	7.21913
P13747	HLA-E	-1.05883	18.3056	-19.7506	4.98509e-07	1.82976e-05	7.19973
Q9HC38	GLOD4	0.894072	25.5179	19.7433	4.99673e-07	1.82976e-05	7.19726
Q9Y6Q6	TNFRSF11A	-0.829621	20.4955	-19.7508	4.98465e-07	1.82976e-05	7.19982
P53602	MVD	0.7649	24.2691	19.7286	5.02068e-07	1.83018e-05	7.1922
P53004	BLVRA	0.750818	23.9309	19.7041	5.06059e-07	1.83018e-05	7.18381
Q96L50	LRR1	-0.848996	15.786	-19.7129	5.04622e-07	1.83018e-05	7.18682
Q07960	ARHGAP1	0.957202	25.4227	19.6757	5.10727e-07	1.83946e-05	7.17409
O75083	WDR1	0.764506	27.689	19.6451	5.1583e-07	1.85022e-05	7.16355
Q8N9M5	TMEM102	0.842793	18.7613	19.5987	5.23668e-07	1.87067e-05	7.14757
Q96DG6	CMBL	0.916278	22.8105	19.5412	5.3358e-07	1.89833e-05	7.12769
P04083	ANXA1	1.23734	28.6579	19.4732	5.45571e-07	1.90994e-05	7.10412
P30740	SERPINB1	0.716932	25.4204	19.4967	5.41387e-07	1.90994e-05	7.11229
Q96PM9	ZNF385A	-0.637117	21.4937	-19.4847	5.43523e-07	1.90994e-05	7.10811
Q56VL3	OCIAD2	-0.985221	26.7525	-19.4759	5.451e-07	1.90994e-05	7.10503
P09758	TACSTD2	-0.681152	26.0619	-19.4564	5.48583e-07	1.91283e-05	7.09828
O00625	PIR	1.23808	24.832	19.3926	5.602e-07	1.92475e-05	7.07603
Q53HC9	EIPR1	0.773774	22.0616	19.4127	5.56503e-07	1.92475e-05	7.08306
P07902	GALT	0.668419	19.9534	19.3893	5.60799e-07	1.92475e-05	7.0749
P01034	CST3	-0.669693	21.0308	-19.4039	5.58125e-07	1.92475e-05	7.07997
P31639	SLC5A2	-1.1415	17.2366	-19.359	5.66426e-07	1.93647e-05	7.0643
Q9Y3S1	WNK2	0.745487	17.9087	19.3458	5.68904e-07	1.93737e-05	7.05966
Q9NWD8	TMEM248	-1.02754	18.9737	-19.331	5.71681e-07	1.93928e-05	7.05449
Q15628	TRADD	0.697519	21.4916	19.2852	5.80401e-07	1.96048e-05	7.03841
Q16787	LAMA3	-0.844216	28.1804	-19.2747	5.8241e-07	1.96048e-05	7.03474
Q5W0V3	FAM160B1	0.855644	21.085	19.2077	5.95477e-07	1.9741e-05	7.01115
O00469	PLOD2	-0.762963	25.3065	-19.2177	5.93505e-07	1.9741e-05	7.01468
P10909	CLU	-0.936541	23.6151	-19.2178	5.93493e-07	1.9741e-05	7.0147
O75071	EFCAB14	-0.957496	20.3031	-19.2154	5.93965e-07	1.9741e-05	7.01386
P52565	ARHGDIA	1.08859	26.3447	19.0835	6.20618e-07	2.01172e-05	6.96717
P68402	PAFAH1B2	0.814896	23.2287	19.1072	6.15732e-07	2.01172e-05	6.97558
Q96GD0	PDXP	0.766441	21.6645	19.0975	6.17725e-07	2.01172e-05	6.97214
O14672	ADAM10	-0.760139	26.2641	-19.1054	6.1611e-07	2.01172e-05	6.97492
Q8NC54	KCT2	-0.806762	20.6772	-19.1065	6.15889e-07	2.01172e-05	6.97531
P49788	RARRES1	-0.949289	21.3441	-19.0905	6.19185e-07	2.01172e-05	6.96963
P09467	FBP1	0.974254	19.9955	19.0642	6.24631e-07	2.01726e-05	6.96031
Q71U36	TUBA1A	1.10776	22.7758	19.0028	6.37609e-07	2.04408e-05	6.93842
P04843	RPN1	-0.70914	29.4215	-19.0041	6.37345e-07	2.04408e-05	6.93886
P31947	SFN	1.38548	26.8388	18.9814	6.42202e-07	2.0513e-05	6.93077
P0DTC9	N	4.51235	29.8062	18.7552	6.93201e-07	2.05479e-05	6.84932
Q7L5A8	FA2H	-1.19279	23.9696	-18.7487	6.9473e-07	2.05479e-05	6.84697
Q3KP66	INAVA	-1.22369	19.377	-18.9064	6.5862e-07	2.05479e-05	6.90388
Q86WW8	COA5	-1.3821	18.898	-18.8829	6.63871e-07	2.05479e-05	6.89541
Q96GA7	SDSL	0.926575	20.4029	18.8308	6.75656e-07	2.05479e-05	6.87666
P07205	PGK2	0.926204	22.3375	18.7875	6.85632e-07	2.05479e-05	6.86103
P16152	CBR1	0.886499	25.8122	18.82	6.78135e-07	2.05479e-05	6.87275
O95861	BPNT1	0.846844	24.9709	18.8693	6.66913e-07	2.05479e-05	6.89054
Q8TEX9	IPO4	0.713222	25.1057	18.9152	6.5668e-07	2.05479e-05	6.90702
Q6P1N9	TATDN1	0.685279	23.4869	18.8942	6.6133e-07	2.05479e-05	6.8995
Q8WUM4	PDCD6IP	0.655126	27.0136	18.7796	6.87467e-07	2.05479e-05	6.85818
Q14558	PRPSAP1	0.634556	22.9936	18.7954	6.83788e-07	2.05479e-05	6.8639
P17174	GOT1	0.622459	25.3766	18.9586	6.47157e-07	2.05479e-05	6.92258
Q70UQ0	IKBIP	-0.654823	26.5166	-18.8346	6.74779e-07	2.05479e-05	6.87804
P05556	ITGB1	-0.681708	29.1537	-18.8857	6.6324e-07	2.05479e-05	6.89643
Q2KHR2	RFX7	-0.763348	18.0843	-18.8188	6.78404e-07	2.05479e-05	6.87233
P50897	PPT1	-0.766677	24.3161	-18.9044	6.59072e-07	2.05479e-05	6.90315
P53701	HCCS	-0.855806	25.3527	-18.7923	6.84514e-07	2.05479e-05	6.86277
P17275	JUNB	-0.947838	22.4425	-18.7735	6.88899e-07	2.05479e-05	6.85596
P11047	LAMC1	-0.955699	26.4791	-18.7478	6.94946e-07	2.05479e-05	6.84663
P61970	NUTF2	1.00482	24.4105	18.7176	7.02101e-07	2.06466e-05	6.8357
P00491	PNP	0.69808	25.152	18.7139	7.03002e-07	2.06466e-05	6.83433
P11908	PRPS2	1.13674	24.6786	18.6665	7.14452e-07	2.07452e-05	6.81709
P11766	ADH5	0.982966	26.3874	18.6851	7.09924e-07	2.07452e-05	6.82388
Q15102	PAFAH1B3	0.85907	24.8836	18.6511	7.18211e-07	2.07452e-05	6.81149
P14550	AKR1A1	0.667658	24.865	18.6698	7.13636e-07	2.07452e-05	6.81831
P17858	PFKL	0.653624	24.7596	18.66	7.16024e-07	2.07452e-05	6.81474
Q9GZN4	PRSS22	-1.33384	18.9696	-18.6152	7.27083e-07	2.09139e-05	6.79838
Q9UH65	SWAP70	0.7026	24.1116	18.6081	7.28832e-07	2.09139e-05	6.79581
O75354	ENTPD6	-0.784739	13.8382	-18.597	7.3161e-07	2.0925e-05	6.79175
P00492	HPRT1	1.1296	25.0431	18.5359	7.47126e-07	2.11613e-05	6.76933
Q9NY33	DPP3	0.747063	25.799	18.5459	7.44545e-07	2.11613e-05	6.77303
Q13123	IK	-0.601925	25.6914	-18.5391	7.46289e-07	2.11613e-05	6.77053
P16422	EPCAM	-0.667928	26.8986	-18.512	7.5328e-07	2.12668e-05	6.76056
Q13126	MTAP	1.2239	25.5327	18.4974	7.57075e-07	2.13052e-05	6.75519
Q5JSH3	WDR44	0.81436	21.3225	18.462	7.66362e-07	2.13605e-05	6.74216
Q9C0B1	FTO	0.778298	23.7199	18.4707	7.64078e-07	2.13605e-05	6.74535
O75845	SC5D	-0.740075	23.4238	-18.4735	7.63341e-07	2.13605e-05	6.74638
Q9UJU6	DBNL	0.744717	25.8846	18.4293	7.7507e-07	2.15347e-05	6.73007
Q15583	TGIF1	-0.814101	19.9007	-18.4122	7.79662e-07	2.15937e-05	6.72376
Q96S95	CAMK2N2	1.08893	19.4854	18.4026	7.82245e-07	2.15969e-05	6.72022
Q9BPX6	MICU1	-0.666743	25.3453	-18.3923	7.85041e-07	2.16059e-05	6.7164
O14925	TIMM23	-0.727324	23.506	-18.3526	7.95907e-07	2.18363e-05	6.7017
O43175	PHGDH	0.73252	25.9888	18.3391	7.99657e-07	2.18706e-05	6.69667
P0DTC7	ORF7a	4.3795	25.8027	18.2699	8.19143e-07	2.23338e-05	6.6709
Q13938	CAPS	1.17573	23.3134	18.2439	8.26582e-07	2.24026e-05	6.66121
O60879	DIAPH2	0.727366	21.822	18.2432	8.26789e-07	2.24026e-05	6.66095
O94788	ALDH1A2	1.02454	24.3931	18.1723	8.47537e-07	2.24098e-05	6.6344
P60891	PRPS1	1.01905	24.1962	18.1909	8.4203e-07	2.24098e-05	6.64138
O95948	ONECUT2	-1.06121	18.5937	-18.2147	8.35047e-07	2.24098e-05	6.6503
O14737	PDCD5	0.895202	24.1216	18.2091	8.36702e-07	2.24098e-05	6.64818
P61457	PCBD1	0.787906	25.0653	18.2114	8.36015e-07	2.24098e-05	6.64906
P20936	RASA1	0.680207	24.7316	18.1827	8.44461e-07	2.24098e-05	6.63829
Q9GZP4	PITHD1	0.651918	21.9667	18.1879	8.42913e-07	2.24098e-05	6.64026
P35613	BSG	-0.670219	26.3978	-18.1804	8.45122e-07	2.24098e-05	6.63746
P36871	PGM1	1.08534	26.1228	18.124	8.62004e-07	2.27217e-05	6.61626
Q6ZW76	ANKS3	1.033	18.3513	18.1094	8.66455e-07	2.27217e-05	6.61074
P40306	PSMB10	0.775646	23.0854	18.1	8.6931e-07	2.27217e-05	6.60721
P06737	PYGL	0.772647	26.1136	18.0987	8.69716e-07	2.27217e-05	6.60671
P53384	NUBP1	0.82285	22.2648	18.0581	8.82231e-07	2.2844e-05	6.59139
Q9NUQ8	ABCF3	0.761014	23.7864	18.0733	8.77519e-07	2.2844e-05	6.59714
O75874	IDH1	0.760476	26.5157	18.062	8.81015e-07	2.2844e-05	6.59287
P00338	LDHA	1.39372	29.1134	17.9925	9.02899e-07	2.28577e-05	6.56656
P08758	ANXA5	1.19651	27.7502	18.0218	8.93588e-07	2.28577e-05	6.57768
Q9Y6X1	SERP1	-1.65987	19.2764	-18.0304	8.90884e-07	2.28577e-05	6.58093
Q8N726	CDKN2A	-1.8153	16.6386	-18.0017	8.9996e-07	2.28577e-05	6.57005
P13693	TPT1	0.973582	26.4797	18.0374	8.88678e-07	2.28577e-05	6.58359
Q9P0J7	KCMF1	0.893261	21.6897	17.9635	9.1219e-07	2.28577e-05	6.55557
P78417	GSTO1	0.884079	25.6141	17.9513	9.16137e-07	2.28577e-05	6.55094
Q9UBB4	ATXN10	0.738222	24.5136	17.9882	9.04249e-07	2.28577e-05	6.56495
O15269	SPTLC1	-0.662318	26.5627	-17.9802	9.06816e-07	2.28577e-05	6.56191
Q9Y5M8	SRPRB	-0.69854	26.7713	-18.0266	8.92093e-07	2.28577e-05	6.57947
Q8NFQ8	TOR1AIP2	-0.770766	24.4615	-18.0026	8.99657e-07	2.28577e-05	6.57041
Q9H8V3	ECT2	-0.810831	22.967	-17.9496	9.16711e-07	2.28577e-05	6.55027
O00472	ELL2	-0.817908	17.2853	-17.9546	9.15091e-07	2.28577e-05	6.55216
O95478	NSA2	-0.731857	25.0476	-17.9396	9.19955e-07	2.28734e-05	6.54648
Q15041	ARL6IP1	-0.930312	25.5603	-17.9096	9.29808e-07	2.30529e-05	6.53504
Q969X1	TMBIM1	-0.760069	23.6325	-17.8964	9.34168e-07	2.30956e-05	6.53002
Q13572	ITPK1	0.659828	21.4842	17.8708	9.42737e-07	2.32418e-05	6.52021
P11388	TOP2A	-0.654133	30.0198	-17.8612	9.45934e-07	2.32551e-05	6.51658
P05155	SERPING1	-1.47446	20.559	-17.8232	9.58862e-07	2.33173e-05	6.502
P49588	AARS1	0.605315	27.4531	17.831	9.56201e-07	2.33173e-05	6.50498
Q5XKP0	MICOS13	-0.645279	24.8194	-17.842	9.52447e-07	2.33173e-05	6.50921
Q53EP0	FNDC3B	-0.755245	25.779	-17.8224	9.59121e-07	2.33173e-05	6.50171
Q6UW56	ATRAID	-1.0711	21.8602	-17.741	9.8746e-07	2.34912e-05	6.47042
P52788	SMS	0.836348	25.7526	17.7356	9.89366e-07	2.34912e-05	6.46835
Q96C19	EFHD2	0.83357	25.1599	17.733	9.90286e-07	2.34912e-05	6.46735
Q9UGI8	TES	0.766373	24.875	17.7505	9.84101e-07	2.34912e-05	6.47409
Q12768	WASHC5	0.622985	24.038	17.7512	9.8384e-07	2.34912e-05	6.47437
P55899	FCGRT	-0.700309	21.5747	-17.7326	9.90429e-07	2.34912e-05	6.4672
Q9Y6M9	NDUFB9	-0.723006	24.3947	-17.7329	9.90338e-07	2.34912e-05	6.46729
Q09328	MGAT5	-0.956018	21.5306	-17.7351	9.8954e-07	2.34912e-05	6.46816
P09960	LTA4H	1.03974	27.2636	17.691	1.00533e-06	2.3589e-05	6.45114
P30530	AXL	-1.00011	22.1945	-17.7122	9.97696e-07	2.3589e-05	6.45934
O95433	AHSA1	0.910851	26.1682	17.6976	1.00294e-06	2.3589e-05	6.4537
P09668	CTSH	-0.790916	25.746	-17.691	1.00534e-06	2.3589e-05	6.45114
Q5R3I4	TTC38	0.803988	22.2417	17.6548	1.01849e-06	2.37703e-05	6.43715
Q6PK04	CCDC137	-0.726014	23.1153	-17.6554	1.0183e-06	2.37703e-05	6.43736
Q9NY26	SLC39A1	-1.05301	18.9649	-17.645	1.0221e-06	2.37909e-05	6.43336
Q6NXE6	ARMC6	0.699049	23.249	17.6325	1.02673e-06	2.38355e-05	6.42849
Q14651	PLS1	0.865379	25.5241	17.6161	1.03281e-06	2.38501e-05	6.42214
Q05209	PTPN12	0.662909	21.7753	17.6166	1.03263e-06	2.38501e-05	6.42233
P07195	LDHB	1.02773	28.5303	17.5715	1.04961e-06	2.39847e-05	6.40479
P48739	PITPNB	0.8116	25.0262	17.5827	1.04535e-06	2.39847e-05	6.40916
Q9C0D3	ZYG11B	0.68055	20.724	17.5735	1.04883e-06	2.39847e-05	6.40558
O95279	KCNK5	-0.764549	20.2082	-17.5804	1.04624e-06	2.39847e-05	6.40824
Q9Y5P6	GMPPB	0.868666	24.0805	17.5395	1.06181e-06	2.42004e-05	6.39235
P18283	GPX2	1.41313	18.6489	17.5055	1.075e-06	2.43288e-05	6.37905
P52943	CRIP2	1.02548	23.0686	17.5095	1.07343e-06	2.43288e-05	6.38062
Q00796	SORD	0.6896	24.9831	17.5035	1.07578e-06	2.43288e-05	6.37827
P20962	PTMS	0.997818	23.2129	17.4167	1.11033e-06	2.43906e-05	6.34423
Q9UNF0	PACSIN2	0.885056	27.1788	17.4526	1.09589e-06	2.43906e-05	6.35833
Q02750	MAP2K1	0.846936	24.3419	17.4675	1.08994e-06	2.43906e-05	6.36419
Q9Y6G9	DYNC1LI1	0.726725	24.3077	17.3952	1.11906e-06	2.43906e-05	6.33579
P55060	CSE1L	0.695419	27.7966	17.402	1.1163e-06	2.43906e-05	6.33846
P23526	AHCY	0.677999	27.0339	17.4563	1.0944e-06	2.43906e-05	6.35979
Q2TAA2	IAH1	0.66623	21.731	17.4165	1.11041e-06	2.43906e-05	6.34415
Q13177	PAK2	0.642954	25.5242	17.4114	1.11245e-06	2.43906e-05	6.34217
Q8IZ83	ALDH16A1	0.611026	24.5183	17.4308	1.10461e-06	2.43906e-05	6.3498
Q9Y4E8	USP15	0.600279	23.1973	17.3921	1.12032e-06	2.43906e-05	6.33458
Q9H993	ARMT1	0.576731	23.8123	17.437	1.10213e-06	2.43906e-05	6.35221
O94906	PRPF6	-0.600425	27.015	-17.469	1.08936e-06	2.43906e-05	6.36477
Q96GQ7	DDX27	-0.649619	27.264	-17.4807	1.08474e-06	2.43906e-05	6.36934
P01019	AGT	-0.689116	19.2513	-17.4188	1.10947e-06	2.43906e-05	6.34506
P07437	TUBB	1.28715	26.5831	17.3476	1.13873e-06	2.45384e-05	6.31702
P36952	SERPINB5	1.25955	26.4027	17.3409	1.14152e-06	2.45384e-05	6.31438
Q13526	PIN1	1.03452	24.0941	17.3561	1.13519e-06	2.45384e-05	6.32037
P62495	ETF1	0.857347	25.7291	17.3297	1.14622e-06	2.45384e-05	6.30995
O14562	UBFD1	0.71706	23.9036	17.3628	1.13238e-06	2.45384e-05	6.32304
Q9Y617	PSAT1	0.684318	24.5472	17.3218	1.14953e-06	2.45384e-05	6.30684
Q9BZL1	UBL5	-0.66889	23.0347	-17.3253	1.14805e-06	2.45384e-05	6.30823
Q29983	MICA	-0.867119	22.2219	-17.3552	1.13553e-06	2.45384e-05	6.32005
P17655	CAPN2	0.860762	26.19	17.2799	1.16737e-06	2.47514e-05	6.29024
Q8N392	ARHGAP18	0.75127	25.3726	17.2877	1.16401e-06	2.47514e-05	6.29335
P09382	LGALS1	0.643065	26.5147	17.2784	1.168e-06	2.47514e-05	6.28966
Q8TEB7	RNF128	-0.920723	20.0271	-17.25	1.18027e-06	2.49511e-05	6.27839
Q9UET6	FTSJ1	0.599752	20.6905	17.2135	1.19624e-06	2.52277e-05	6.26389
Q96AG4	LRRC59	-0.625847	28.1845	-17.2019	1.2014e-06	2.52757e-05	6.25925
Q9Y3C8	UFC1	0.810055	24.154	17.148	1.22556e-06	2.5722e-05	6.23777
Q7RTY7	OVCH1	0.784463	21.948	17.1341	1.23188e-06	2.57365e-05	6.23221
P22061	PCMT1	0.729844	25.3289	17.1336	1.23213e-06	2.57365e-05	6.232
P43487	RANBP1	0.823684	25.7974	17.1221	1.23739e-06	2.57849e-05	6.22739
Q96AB6	NTAN1	0.872746	17.5674	17.1076	1.24406e-06	2.58623e-05	6.22159
P15531	NME1	0.94036	26.7602	17.0924	1.25113e-06	2.58829e-05	6.21548
Q96T88	UHRF1	-0.586367	23.9478	-17.0989	1.24809e-06	2.58829e-05	6.2181
P58107	EPPK1	-0.653168	29.3525	-17.0864	1.25393e-06	2.58829e-05	6.21307
O00233	PSMD9	0.85695	24.3787	17.0621	1.2653e-06	2.5995e-05	6.20332
O43639	NCK2	0.81886	22.4408	17.052	1.27006e-06	2.60319e-05	6.19926
Q9H9Y2	RPF1	-0.605885	22.4173	-17.0234	1.28367e-06	2.62492e-05	6.18775
P10599	TXN	1.03656	25.8764	16.9786	1.3053e-06	2.63226e-05	6.16969
Q56A73	SPIN4	-1.35055	15.5087	-16.9904	1.29958e-06	2.63226e-05	6.17444
O60547	GMDS	0.849773	24.4965	16.9915	1.29904e-06	2.63226e-05	6.17489
Q96KB5	PBK	0.741949	24.3374	16.9793	1.30496e-06	2.63226e-05	6.16998
Q93008	USP9X	0.672481	24.6646	17.0016	1.29413e-06	2.63226e-05	6.17898
P11717	IGF2R	-0.764008	26.395	-17.0026	1.29364e-06	2.63226e-05	6.17939
Q96AT9	RPE	0.725328	21.9419	16.9569	1.31594e-06	2.64241e-05	6.16092
Q9Y5Z4	HEBP2	0.612618	23.5006	16.9561	1.31637e-06	2.64241e-05	6.16057
O43463	SUV39H1	-0.612323	18.6063	-16.9496	1.31958e-06	2.64279e-05	6.15794
P15170	GSPT1	1.06965	25.524	16.9195	1.33455e-06	2.64324e-05	6.14575
Q9BWD1	ACAT2	0.954001	26.4362	16.9279	1.33033e-06	2.64324e-05	6.14917
P61758	VBP1	0.778891	24.9075	16.9319	1.32835e-06	2.64324e-05	6.15078
P19474	TRIM21	0.705909	21.7048	16.9077	1.34048e-06	2.64324e-05	6.14096
Q9NVE7	PANK4	0.606876	21.5079	16.9067	1.34095e-06	2.64324e-05	6.14058
P16615	ATP2A2	-0.581057	28.7161	-16.9376	1.32551e-06	2.64324e-05	6.1531
Q9UBV2	SEL1L	-0.682396	25.2374	-16.9187	1.33495e-06	2.64324e-05	6.14542
Q13113	PDZK1IP1	-1.16982	19.4844	-16.88	1.35445e-06	2.65522e-05	6.12974
P52566	ARHGDIB	0.777037	22.6031	16.8708	1.35916e-06	2.65522e-05	6.12599
P63151	PPP2R2A	0.688068	24.1755	16.8752	1.35694e-06	2.65522e-05	6.12776
Q8TDZ2	MICAL1	0.64424	20.4255	16.8793	1.35483e-06	2.65522e-05	6.12944
O75663	TIPRL	0.77632	23.8276	16.8599	1.36476e-06	2.65763e-05	6.12154
P42704	LRPPRC	-0.578826	29.8952	-16.8566	1.36647e-06	2.65763e-05	6.12019
P32456	GBP2	0.724476	21.2965	16.8431	1.37341e-06	2.6652e-05	6.11472
P23381	WARS1	0.824234	25.9354	16.76	1.41718e-06	2.74386e-05	6.08077
Q32P44	EML3	0.624599	19.901	16.7521	1.42145e-06	2.74386e-05	6.07752
Q9NS93	TM7SF3	-0.661871	20.7017	-16.7486	1.42335e-06	2.74386e-05	6.07608
Q9Y5U4	INSIG2	-1.95175	18.0324	-16.7241	1.4366e-06	2.76332e-05	6.06605
Q96AQ6	PBXIP1	-0.598845	24.0884	-16.7177	1.44013e-06	2.76404e-05	6.06339
O00244	ATOX1	0.857644	23.8269	16.7091	1.44483e-06	2.76699e-05	6.05986
P26038	MSN	1.20681	27.2723	16.6718	1.46543e-06	2.79421e-05	6.04454
Q92824	PCSK5	-1.12405	17.1863	-16.6726	1.46499e-06	2.79421e-05	6.04486
Q8N138	ORMDL3	-1.20012	21.6699	-16.623	1.49297e-06	2.80428e-05	6.02438
O14907	TAX1BP3	0.668197	21.4112	16.631	1.48843e-06	2.80428e-05	6.02767
O95372	LYPLA2	0.665212	24.6339	16.6257	1.49141e-06	2.80428e-05	6.0255
P62826	RAN	0.64263	27.8873	16.6267	1.49084e-06	2.80428e-05	6.02592
P13995	MTHFD2	-0.583225	25.4563	-16.6247	1.492e-06	2.80428e-05	6.02508
P51828	ADCY7	-0.642175	19.7042	-16.6466	1.47957e-06	2.80428e-05	6.03414
Q68D10	SPTY2D1	-0.837639	23.0646	-16.6227	1.49314e-06	2.80428e-05	6.02425
P98160	HSPG2	-0.732605	25.9296	-16.5862	1.51412e-06	2.83759e-05	6.00914
Q14318	FKBP8	-0.730542	24.6845	-16.5722	1.5222e-06	2.84665e-05	6.00337
P60174	TPI1	1.12037	28.5859	16.5578	1.53065e-06	2.85027e-05	5.99737
P35052	GPC1	-0.735455	22.1596	-16.5612	1.52864e-06	2.85027e-05	5.9988
Q9ULZ3	PYCARD	1.21623	20.5311	16.5293	1.54748e-06	2.86943e-05	5.98553
Q9UL68	MYT1L	0.616829	17.113	16.5292	1.5475e-06	2.86943e-05	5.98551
P0DTC3	ORF3a	5.53208	25.5139	16.5145	1.55627e-06	2.87844e-05	5.97939
Q9BY32	ITPA	0.703518	22.8106	16.5045	1.56223e-06	2.87844e-05	5.97524
Q8NHP8	PLBD2	-0.645425	24.8761	-16.5068	1.56089e-06	2.87844e-05	5.97617
Q53T59	HS1BP3	0.760194	19.2622	16.4893	1.57139e-06	2.88674e-05	5.96891
Q0PNE2	ELP6	0.747013	19.551	16.4861	1.57332e-06	2.88674e-05	5.96757
O60271	SPAG9	0.752486	25.3483	16.4794	1.5774e-06	2.88816e-05	5.96477
Q92882	OSTF1	0.927313	22.6714	16.4614	1.58839e-06	2.88987e-05	5.95724
P46734	MAP2K3	0.897485	23.8939	16.4562	1.59154e-06	2.88987e-05	5.95509
Q9BVM2	DPCD	0.773562	20.7611	16.4569	1.59115e-06	2.88987e-05	5.95536
P51148	RAB5C	-0.563247	26.5914	-16.4648	1.58632e-06	2.88987e-05	5.95866
Q9NUM4	TMEM106B	-0.731567	24.4792	-16.4375	1.60309e-06	2.9048e-05	5.94725
P04637	TP53	-1.25505	21.891	-16.4314	1.60685e-06	2.90561e-05	5.94471
Q16363	LAMA4	-1.05797	20.6877	-16.4193	1.61435e-06	2.91314e-05	5.93966
Q9Y6D6	ARFGEF1	0.783392	23.7039	16.4068	1.62215e-06	2.92121e-05	5.93443
Q6UB99	ANKRD11	-0.658357	19.9892	-16.3837	1.63674e-06	2.94143e-05	5.92472
Q96P70	IPO9	0.639203	25.4915	16.3647	1.64882e-06	2.95103e-05	5.91674
Q12834	CDC20	-0.803951	22.361	-16.3652	1.64849e-06	2.95103e-05	5.91696
P21291	CSRP1	0.947009	24.5107	16.3584	1.65283e-06	2.95215e-05	5.91411
Q9BVG4	PBDC1	0.780021	24.5057	16.3507	1.6578e-06	2.95326e-05	5.91085
Q9BV44	THUMPD3	0.639457	21.7614	16.347	1.6602e-06	2.95326e-05	5.90928
P41743	PRKCI	0.658501	23.7974	16.3235	1.67539e-06	2.97424e-05	5.8994
Q01664	TFAP4	-0.961866	17.0294	-16.3111	1.68346e-06	2.97648e-05	5.89419
O00257	CBX4	-0.9877	20.2289	-16.3118	1.68303e-06	2.97648e-05	5.89446
Q9Y6K9	IKBKG	0.676853	19.4604	16.3059	1.68689e-06	2.97654e-05	5.89197
Q13740	ALCAM	-0.600527	25.979	-16.2744	1.70768e-06	3.00716e-05	5.87868
Q9BYM8	RBCK1	0.69766	19.5027	16.2638	1.71476e-06	3.01358e-05	5.87418
P37802	TAGLN2	0.846739	27.6094	16.2343	1.73457e-06	3.04227e-05	5.86172
Q8N1G4	LRRC47	0.834423	25.6784	16.2285	1.73848e-06	3.04303e-05	5.85927
P10646	TFPI	-1.00655	18.9972	-16.1825	1.77009e-06	3.0874e-05	5.8397
Q13564	NAE1	0.639972	23.8399	16.1813	1.77088e-06	3.0874e-05	5.83922
P10619	CTSA	-0.838361	26.0245	-16.1741	1.7759e-06	3.08999e-05	5.83614
P26639	TARS1	0.739005	26.5575	16.1664	1.78129e-06	3.09323e-05	5.83285
Q5TZA2	CROCC	1.32573	22.9115	16.1556	1.7888e-06	3.09399e-05	5.82828
Q6ZNA5	FRRS1	-0.795312	23.6249	-16.158	1.78715e-06	3.09399e-05	5.82928
Q15392	DHCR24	-0.518522	27.1364	-16.1438	1.79714e-06	3.10228e-05	5.82323
P08294	SOD3	-1.07448	21.0191	-16.1256	1.80999e-06	3.11219e-05	5.81548
O75832	PSMD10	0.909821	22.9501	16.1275	1.80865e-06	3.11219e-05	5.81629
Q9NYS0	NKIRAS1	1.45604	17.5632	16.0957	1.83139e-06	3.13187e-05	5.80271
Q86VP6	CAND1	0.683246	27.5911	16.0946	1.83217e-06	3.13187e-05	5.80225
Q00169	PITPNA	0.649426	23.3095	16.0972	1.83029e-06	3.13187e-05	5.80336
P32322	PYCR1	-0.629784	26.6339	-16.0762	1.8455e-06	3.1485e-05	5.79437
Q99985	SEMA3C	-1.24495	19.4725	-16.0644	1.85413e-06	3.15443e-05	5.7893
Q9H3H3	C11orf68	0.658036	21.819	16.0567	1.85979e-06	3.15443e-05	5.78598
Q8IVF2	AHNAK2	-0.757307	27.0327	-16.0577	1.85903e-06	3.15443e-05	5.78643
P52888	THOP1	0.713477	24.9601	16.0497	1.8649e-06	3.15698e-05	5.783
O95747	OXSR1	0.787919	24.0496	16.0173	1.88891e-06	3.19145e-05	5.76909
P41236	PPP1R2	0.803292	22.7225	15.9947	1.90593e-06	3.21401e-05	5.75934
P05120	SERPINB2	1.24584	27.4035	15.9785	1.9182e-06	3.22834e-05	5.75236
Q9BV57	ADI1	0.93189	22.7495	15.9737	1.92181e-06	3.22834e-05	5.75032
Q9H0F6	SHARPIN	0.727461	19.0524	15.9612	1.93139e-06	3.23822e-05	5.74491
P30566	ADSL	0.901874	25.5139	15.9451	1.94375e-06	3.2465e-05	5.73797
Q12979	ABR	0.610706	21.5749	15.9451	1.94373e-06	3.2465e-05	5.73798
Q15642	TRIP10	0.65829	24.1958	15.9396	1.94803e-06	3.24746e-05	5.73557
P10828	THRB	-1.19881	16.3869	-15.9314	1.95437e-06	3.25183e-05	5.73204
Q14764	MVP	0.960499	27.58	15.9141	1.96785e-06	3.2557e-05	5.72456
P52306	RAP1GDS1	0.677373	23.3994	15.9141	1.96784e-06	3.2557e-05	5.72457
P21399	ACO1	0.620573	25.4867	15.9159	1.96641e-06	3.2557e-05	5.72535
P29728	OAS2	1.15838	21.2305	15.8878	1.98857e-06	3.27116e-05	5.71316
Q9Y6H1	CHCHD2	-1.48512	25.1281	-15.8892	1.98747e-06	3.27116e-05	5.71377
Q96G03	PGM2	0.598238	25.0432	15.8879	1.98852e-06	3.27116e-05	5.71319
O43924	PDE6D	0.769557	20.3138	15.8706	2.00224e-06	3.27544e-05	5.70571
P17812	CTPS1	0.621431	24.9897	15.8713	2.00166e-06	3.27544e-05	5.70602
P40261	NNMT	1.02507	23.9299	15.8396	2.0272e-06	3.29378e-05	5.69222
Q96LD4	TRIM47	0.881257	20.1318	15.8356	2.03039e-06	3.29378e-05	5.69051
Q96HC4	PDLIM5	0.595214	25.4503	15.8305	2.03457e-06	3.29378e-05	5.68827
P19838	NFKB1	0.585793	22.0063	15.8287	2.03603e-06	3.29378e-05	5.68749
Q9NSK0	KLC4	0.539824	23.6852	15.8486	2.01987e-06	3.29378e-05	5.69616
O60291	MGRN1	-0.556776	21.115	-15.836	2.03014e-06	3.29378e-05	5.69065
Q86YD1	PTOV1	-1.29094	16.6624	-15.7991	2.06026e-06	3.3146e-05	5.67461
P10768	ESD	0.854005	24.9977	15.8006	2.0591e-06	3.3146e-05	5.67522
P30520	ADSS2	0.626643	25.1849	15.8068	2.05392e-06	3.3146e-05	5.67796
Q03154	ACY1	1.13017	24.3375	15.7943	2.06424e-06	3.31491e-05	5.67251
Q9H173	SIL1	-0.766297	22.0894	-15.7696	2.08479e-06	3.34177e-05	5.66172
Q9BS40	LXN	0.999433	21.8222	15.7559	2.09628e-06	3.34947e-05	5.65574
Q9BV20	MRI1	0.815417	21.5927	15.7548	2.09724e-06	3.34947e-05	5.65524
Q9HAB8	PPCS	0.660671	23.8617	15.7466	2.10417e-06	3.35207e-05	5.65164
Q9NWM8	FKBP14	-0.624325	22.8176	-15.7393	2.11037e-06	3.35207e-05	5.64844
Q9P2E5	CHPF2	-0.852885	20.0042	-15.7422	2.1079e-06	3.35207e-05	5.64971
P30043	BLVRB	0.679379	24.3575	15.704	2.14057e-06	3.39389e-05	5.63296
Q6N063	OGFOD2	1.0303	17.7686	15.6965	2.14703e-06	3.39797e-05	5.62968
P00558	PGK1	1.40378	29.2975	15.6863	2.1559e-06	3.40586e-05	5.62518
Q9UJ70	NAGK	0.650595	23.8774	15.6742	2.16642e-06	3.41631e-05	5.61988
Q9UKV5	AMFR	-0.727795	22.2246	-15.6643	2.17509e-06	3.42381e-05	5.61553
Q86XX4	FRAS1	-0.563314	20.1349	-15.6567	2.18183e-06	3.42825e-05	5.61216
Q53FV1	ORMDL2	-1.36479	19.9457	-15.6403	2.19631e-06	3.43826e-05	5.60495
Q9Y5Y2	NUBP2	0.554128	22.7119	15.6362	2.19998e-06	3.43826e-05	5.60313
Q9HD33	MRPL47	-0.588281	23.9808	-15.6445	2.19261e-06	3.43826e-05	5.60679
Q05639	EEF1A2	1.21263	26.4008	15.6167	2.21736e-06	3.45924e-05	5.59455
P36915	GNL1	0.558951	24.4467	15.6035	2.22927e-06	3.47164e-05	5.58871
P43490	NAMPT	1.10165	27.1912	15.5718	2.25815e-06	3.49506e-05	5.57468
P22059	OSBP	0.561575	25.8518	15.5695	2.26029e-06	3.49506e-05	5.57365
Q8NEZ4	KMT2C	-0.747871	20.4154	-15.5731	2.25698e-06	3.49506e-05	5.57524
P84243	H3-3B; H3-3A	-0.857845	24.964	-15.5812	2.24954e-06	3.49506e-05	5.57885
P55263	ADK	0.888856	25.2867	15.5647	2.26462e-06	3.49558e-05	5.57156
Q8N9U0	TC2N	-0.837983	18.926	-15.5259	2.30066e-06	3.54496e-05	5.55434
P78318	IGBP1	0.737673	24.0607	15.5188	2.30737e-06	3.54905e-05	5.55116
Q8IVF6	ANKRD18A	0.978744	24.2359	15.4964	2.32851e-06	3.56278e-05	5.54122
Q9Y570	PPME1	0.541589	24.4878	15.4985	2.32656e-06	3.56278e-05	5.54213
Q9NWT6	HIF1AN	0.529446	22.3536	15.504	2.32135e-06	3.56278e-05	5.54457
Q92564	DCUN1D4	0.896968	19.8154	15.4841	2.34028e-06	3.56831e-05	5.53571
Q96DE0	NUDT16	0.579802	22.5202	15.4864	2.33801e-06	3.56831e-05	5.53677
Q9UEW8	STK39	0.914556	23.7438	15.4707	2.35313e-06	3.58166e-05	5.52974
O14879	IFIT3	0.637032	23.2451	15.4645	2.35907e-06	3.58448e-05	5.52699
Q96K17	BTF3L4	1.07981	23.4787	15.4516	2.37156e-06	3.58478e-05	5.52123
Q8N573	OXR1	0.699617	20.4247	15.452	2.37117e-06	3.58478e-05	5.52141
Q2TAY7	SMU1	-0.623995	26.4109	-15.4529	2.37034e-06	3.58478e-05	5.52179
O15417	TNRC18	-0.681987	18.3667	-15.4422	2.38071e-06	3.59241e-05	5.51702
P78371	CCT2	0.865241	28.2106	15.4341	2.38865e-06	3.59818e-05	5.51339
P0DTC2	S	4.24724	28.6636	15.4127	2.40965e-06	3.59983e-05	5.50384
O60218	AKR1B10	1.28027	25.2192	15.4124	2.41e-06	3.59983e-05	5.50368
Q15691	MAPRE1	0.789029	26.5628	15.4251	2.3974e-06	3.59983e-05	5.5094
Q03426	MVK	0.779303	24.0386	15.4193	2.40312e-06	3.59983e-05	5.5068
Q13951	CBFB	0.590098	23.6676	15.4099	2.41238e-06	3.59983e-05	5.5026
O75882	ATRN	-0.60277	21.9636	-15.4079	2.41442e-06	3.59983e-05	5.50168
P49354	FNTA	0.562585	22.2371	15.3969	2.42534e-06	3.60794e-05	5.49675
P49902	NT5C2	0.550311	23.1033	15.39	2.43223e-06	3.60794e-05	5.49366
Q9BYG3	NIFK	-0.530262	24.5288	-15.3936	2.42858e-06	3.60794e-05	5.4953
Q8TD31	CCHCR1	-0.793068	19.2918	-15.3717	2.4506e-06	3.62904e-05	5.48544
Q9HB71	CACYBP	0.927954	27.0856	15.3661	2.45625e-06	3.63126e-05	5.48293
Q06830	PRDX1	1.20784	28.6223	15.3558	2.46662e-06	3.64045e-05	5.47833
Q8WXX5	DNAJC9	0.622456	24.2251	15.3455	2.47711e-06	3.64978e-05	5.47369
P48147	PREP	0.784427	25.6441	15.3272	2.49588e-06	3.66509e-05	5.46545
Q969G3	SMARCE1	-0.783329	25.7206	-15.3312	2.49177e-06	3.66509e-05	5.46725
P26641	EEF1G	0.872378	28.3275	15.3167	2.50672e-06	3.66758e-05	5.46072
Q8WVJ2	NUDCD2	0.798734	22.9959	15.3134	2.51015e-06	3.66758e-05	5.45923
Q9NR30	DDX21	-0.544278	28.7993	-15.3148	2.50873e-06	3.66758e-05	5.45985
Q9UIC8	LCMT1	0.610516	20.0457	15.2995	2.52461e-06	3.67643e-05	5.45296
Q96C01	FAM136A	-0.56798	24.4478	-15.3012	2.52287e-06	3.67643e-05	5.45371
P50990	CCT8	0.806677	28.5439	15.2906	2.53385e-06	3.68377e-05	5.44896
Q92542	NCSTN	-0.617699	25.0029	-15.2715	2.55403e-06	3.70694e-05	5.4403
Q86V21	AACS	0.65264	23.0847	15.2552	2.5713e-06	3.72583e-05	5.43294
O43583	DENR	1.05475	24.9956	15.2375	2.59019e-06	3.7285e-05	5.42494
O00391	QSOX1	-1.09059	22.823	-15.2393	2.58827e-06	3.7285e-05	5.42575
Q16401	PSMD5	0.597872	25.0819	15.2421	2.58524e-06	3.7285e-05	5.42703
Q96JM7	L3MBTL3	-0.749624	19.4812	-15.2405	2.58704e-06	3.7285e-05	5.42627
P31946	YWHAB	0.99048	25.9731	15.2303	2.59792e-06	3.7335e-05	5.42168
P10586	PTPRF	-0.828513	22.8926	-15.2197	2.60939e-06	3.74383e-05	5.41687
Q9UL46	PSME2	0.863444	25.9673	15.2032	2.62731e-06	3.75255e-05	5.40939
O95352	ATG7	0.608786	19.6512	15.2023	2.62833e-06	3.75255e-05	5.40897
Q9NZ52	GGA3	0.514686	19.9604	15.2062	2.62411e-06	3.75255e-05	5.41072
P57076	CFAP298	0.763591	19.8752	15.189	2.64292e-06	3.76111e-05	5.40292
O00468	AGRN	-0.844493	25.8516	-15.1918	2.63981e-06	3.76111e-05	5.4042
O00635	TRIM38	0.938483	17.9239	15.1534	2.68236e-06	3.76858e-05	5.38673
Q9BYG5	PARD6B	0.800671	24.503	15.1675	2.66667e-06	3.76858e-05	5.39314
P26640	VARS1	0.77798	27.6106	15.1495	2.68675e-06	3.76858e-05	5.38494
Q7Z2Z2	EFL1	0.776169	22.6747	15.1404	2.69698e-06	3.76858e-05	5.38078
P62258	YWHAE	0.716067	27.7906	15.1587	2.67647e-06	3.76858e-05	5.38913
Q15057	ACAP2	0.690303	22.8641	15.1482	2.68816e-06	3.76858e-05	5.38436
Q9NUP1	BLOC1S4	0.671701	17.968	15.1378	2.69984e-06	3.76858e-05	5.37962
Q13596	SNX1	0.575199	23.8147	15.1412	2.69604e-06	3.76858e-05	5.38116
P13796	LCP1	0.519476	25.8689	15.1613	2.67357e-06	3.76858e-05	5.39031
Q9UKM9	RALY	-0.584477	28.7678	-15.1686	2.66546e-06	3.76858e-05	5.39363
Q96RP9	GFM1	-0.590461	27.6629	-15.1454	2.69133e-06	3.76858e-05	5.38307
Q29980	MICB	-0.60281	21.2287	-15.1646	2.66994e-06	3.76858e-05	5.3918
P05154	SERPINA5	-1.14844	20.2421	-15.1305	2.70814e-06	3.77404e-05	5.37627
Q9UNN5	FAF1	0.757361	23.5981	15.1267	2.71238e-06	3.77404e-05	5.37456
Q9Y277	VDAC3	-0.494575	28.1147	-15.1135	2.72745e-06	3.789e-05	5.3685
P18065	IGFBP2	-1.19531	20.6619	-15.101	2.74177e-06	3.80285e-05	5.36277
P15311	EZR	1.14182	28.7907	15.09	2.75442e-06	3.81435e-05	5.35774
Q32MK0	MYLK3	1.09565	21.2288	15.0436	2.80851e-06	3.84774e-05	5.33647
Q9Y266	NUDC	0.83141	26.9201	15.0424	2.80993e-06	3.84774e-05	5.33592
A6NDG6	PGP	0.825281	24.8181	15.0392	2.81371e-06	3.84774e-05	5.33445
Q8NB16	MLKL	0.694414	22.1176	15.0445	2.80744e-06	3.84774e-05	5.33689
Q14108	SCARB2	-0.533766	26.9035	-15.0565	2.79328e-06	3.84774e-05	5.34242
P18583	SON	-0.601644	25.7359	-15.0534	2.79696e-06	3.84774e-05	5.34098
P18827	SDC1	-0.667094	20.5077	-15.0521	2.79851e-06	3.84774e-05	5.34037
Q7Z7M0	MEGF8	-0.820005	18.5394	-15.058	2.79156e-06	3.84774e-05	5.34309
Q9Y281	CFL2	0.533717	23.2501	15.0211	2.83518e-06	3.87106e-05	5.32613
P07108	DBI	1.16911	25.9284	15.0118	2.84619e-06	3.88004e-05	5.32189
O95163	ELP1	0.565285	23.1616	15.0077	2.8511e-06	3.88069e-05	5.32
P49721	PSMB2	0.490186	25.7799	15.0038	2.85588e-06	3.88115e-05	5.31817
Q04917	YWHAH	0.859742	26.1725	14.9896	2.87297e-06	3.8923e-05	5.31164
O95630	STAMBP	0.648756	23.2257	14.9918	2.87025e-06	3.8923e-05	5.31268
Q6PL18	ATAD2	-0.686568	24.02	-14.9748	2.89099e-06	3.91066e-05	5.3048
P32004	L1CAM	-0.882505	21.8337	-14.9688	2.89826e-06	3.91444e-05	5.30205
Q00765	REEP5	-0.586644	27.303	-14.9399	2.93383e-06	3.95638e-05	5.2887
Q9NX02	NLRP2	0.686076	24.7723	14.9068	2.97526e-06	4.00607e-05	5.27335
Q9UHY1	NRBP1	0.674315	22.2306	14.8992	2.98485e-06	4.01281e-05	5.26983
P50452	SERPINB8	1.257	21.0169	14.8953	2.98966e-06	4.01307e-05	5.26807
Q04446	GBE1	0.74801	21.7658	14.8918	2.99421e-06	4.01307e-05	5.2664
Q5UCC4	EMC10	-0.682586	22.4042	-14.8862	3.00131e-06	4.01643e-05	5.26381
P43034	PAFAH1B1	0.781426	25.5604	14.8765	3.0136e-06	4.02672e-05	5.25933
O43150	ASAP2	1.1651	23.7612	14.8674	3.02535e-06	4.03011e-05	5.25507
O15050	TRANK1	-0.535928	19.7875	-14.8695	3.0226e-06	4.03011e-05	5.25607
Q92616	GCN1	0.695679	27.5359	14.8568	3.03898e-06	4.04212e-05	5.25015
P28676	GCA	0.571276	23.3333	14.8529	3.04403e-06	4.0427e-05	5.24833
Q9BTW9	TBCD	0.713494	23.8339	14.8471	3.05155e-06	4.04654e-05	5.24563
O94985	CLSTN1	-1.08411	21.5631	-14.8233	3.08256e-06	4.07277e-05	5.23456
Q96TA1	NIBAN2	0.751377	25.4364	14.8151	3.09334e-06	4.07277e-05	5.23073
P57764	GSDMD	0.587884	22.8115	14.8141	3.0946e-06	4.07277e-05	5.23029
Q9H7S9	ZNF703	0.506405	20.5163	14.8172	3.09054e-06	4.07277e-05	5.23172
P02545	LMNA	-0.531596	30.8627	-14.8274	3.07725e-06	4.07277e-05	5.23644
P18510	IL1RN	1.22443	22.4211	14.801	3.11205e-06	4.08575e-05	5.22413
Q9Y5X3	SNX5	0.554119	24.6845	14.797	3.11728e-06	4.08575e-05	5.22229
P61916	NPC2	-0.820336	25.286	-14.7961	3.11846e-06	4.08575e-05	5.22187
P61981	YWHAG	0.947227	25.758	14.7919	3.12406e-06	4.08697e-05	5.21991
O94819	KBTBD11	0.72616	17.3604	14.7709	3.15215e-06	4.11756e-05	5.2101
P53041	PPP5C	0.823625	25.4259	14.7623	3.16386e-06	4.12669e-05	5.20604
Q7Z7N9	TMEM179B	-0.539589	20.384	-14.7546	3.17422e-06	4.13404e-05	5.20246
Q9Y3A5	SBDS	0.554007	26.0934	14.749	3.1819e-06	4.13788e-05	5.19981
Q9NQX3	GPHN	0.789408	22.0479	14.7222	3.21856e-06	4.17935e-05	5.18725
Q96T51	RUFY1	0.562739	22.4217	14.7095	3.23617e-06	4.1836e-05	5.18127
Q14195	DPYSL3	0.48873	25.1909	14.7096	3.23599e-06	4.1836e-05	5.18133
Q86UP2	KTN1	-0.646417	29.413	-14.7134	3.23075e-06	4.1836e-05	5.18311
Q9P107	GMIP	0.957911	18.8317	14.6932	3.25883e-06	4.19431e-05	5.17363
Q9P0W2	HMG20B	-0.53582	20.1792	-14.696	3.25494e-06	4.19431e-05	5.17493
Q99538	LGMN	-0.712859	24.6521	-14.6966	3.25411e-06	4.19431e-05	5.17522
Q8TCA0	LRRC20	0.614223	22.2133	14.6897	3.26375e-06	4.19447e-05	5.17197
P31749	AKT1	0.798884	19.341	14.6738	3.28614e-06	4.21705e-05	5.16448
Q9HC35	EML4	0.676128	25.6837	14.6673	3.29527e-06	4.21828e-05	5.16144
Q96D46	NMD3	0.597543	25.1339	14.6663	3.29674e-06	4.21828e-05	5.16095
Q7L1Q6	BZW1	0.786639	26.629	14.6579	3.30865e-06	4.22734e-05	5.15699
Q9BQE3	TUBA1C	0.929944	24.6507	14.6514	3.31795e-06	4.23043e-05	5.15392
Q9ULG6	CCPG1	-0.792116	22.1808	-14.6494	3.32073e-06	4.23043e-05	5.153
Q9Y263	PLAA	0.562837	23.4895	14.6392	3.33548e-06	4.24304e-05	5.14814
Q96MM7	HS6ST2	-0.585905	19.9212	-14.6016	3.3899e-06	4.30601e-05	5.13039
Q01581	HMGCS1	0.757132	26.4069	14.5914	3.40498e-06	4.30641e-05	5.12553
O95394	PGM3	0.651168	24.6402	14.5962	3.39779e-06	4.30641e-05	5.12784
Q9Y530	OARD1	0.563106	23.2256	14.5918	3.40434e-06	4.30641e-05	5.12573
Q9UBF2	COPG2	0.621915	23.4589	14.5862	3.41263e-06	4.30986e-05	5.12306
Q15942	ZYX	0.587315	24.9088	14.5808	3.4206e-06	4.3137e-05	5.1205
Q96CW5	TUBGCP3	2.81991	22.5872	14.5593	3.45249e-06	4.32921e-05	5.11032
Q9NUQ9	CYRIB	0.818972	25.0412	14.5459	3.47255e-06	4.32921e-05	5.10397
Q16555	DPYSL2	0.80659	26.0567	14.5473	3.47045e-06	4.32921e-05	5.10463
Q9NRF8	CTPS2	0.590431	22.3056	14.5662	3.44215e-06	4.32921e-05	5.11362
O76024	WFS1	-0.473889	24.5105	-14.5526	3.46256e-06	4.32921e-05	5.10713
O15533	TAPBP	-0.530147	23.3402	-14.5439	3.47569e-06	4.32921e-05	5.10298
P01130	LDLR	-0.739151	22.0381	-14.5575	3.45521e-06	4.32921e-05	5.10946
P78552	IL13RA1	-0.948172	17.704	-14.5427	3.47742e-06	4.32921e-05	5.10243
P07339	CTSD	-0.952337	27.8318	-14.5489	3.46808e-06	4.32921e-05	5.10538
Q53FA7	TP53I3	0.531914	22.3897	14.5356	3.48815e-06	4.333e-05	5.09905
O75326	SEMA7A	-0.880865	24.5115	-14.5341	3.49037e-06	4.333e-05	5.09836
P60033	CD81	-0.529746	23.6184	-14.5141	3.52092e-06	4.35858e-05	5.08879
Q06124	PTPN11	0.607205	25.23	14.5005	3.54175e-06	4.37451e-05	5.08232
Q7Z3E5	ARMC9	0.532135	20.3687	14.4992	3.5438e-06	4.37451e-05	5.08169
Q8N4P3	HDDC3	1.26308	19.6943	14.4675	3.59296e-06	4.42642e-05	5.06657
Q9UIA9	XPO7	0.606668	25.5484	14.4624	3.60102e-06	4.42642e-05	5.06411
Q27J81	INF2	-0.540581	26.4349	-14.4641	3.5982e-06	4.42642e-05	5.06497
Q9C0H2	TTYH3	-0.876726	22.271	-14.4547	3.61301e-06	4.43493e-05	5.06046
Q9Y376	CAB39	0.663962	24.2975	14.4441	3.62973e-06	4.44922e-05	5.05539
P30046	DDT	1.36526	24.9907	14.4344	3.64519e-06	4.44948e-05	5.05072
Q9P2B7	CFAP97	-1.9856	21.5874	-14.4369	3.64116e-06	4.44948e-05	5.05194
P53609	PGGT1B	0.627318	19.7557	14.4349	3.64433e-06	4.44948e-05	5.05098
P29401	TKT	0.993797	28.8816	14.418	3.67131e-06	4.47512e-05	5.04289
O75822	EIF3J	0.524395	24.6449	14.4144	3.67716e-06	4.476e-05	5.04114
Q99832	CCT7	0.877864	28.4209	14.4083	3.68695e-06	4.47615e-05	5.03822
O15305	PMM2	0.868141	23.2034	14.3945	3.70934e-06	4.49417e-05	5.03157
Q96MW1	CCDC43	0.710157	21.2238	14.3904	3.71597e-06	4.49417e-05	5.02961
Q9BUF5	TUBB6	0.529406	24.8236	14.3893	3.71776e-06	4.49417e-05	5.02908
Q9P2X3	IMPACT	0.907112	17.4692	14.3828	3.72846e-06	4.49838e-05	5.02593
Q06203	PPAT	0.705228	23.8897	14.3774	3.73716e-06	4.49838e-05	5.02337
Q69YL0	NCBP2AS2	-0.680063	19.204	-14.3782	3.73593e-06	4.49838e-05	5.02373
Q03405	PLAUR	-0.965159	20.6982	-14.3746	3.74179e-06	4.49838e-05	5.02201
P46109	CRKL	0.533297	24.277	14.3699	3.74947e-06	4.50142e-05	5.01976
Q93052	LPP	0.788102	23.8844	14.3595	3.7666e-06	4.50961e-05	5.01475
O15116	LSM1	0.91208	21.1997	14.3423	3.79521e-06	4.52946e-05	5.00644
Q9Y2Z0	SUGT1	0.674899	25.8119	14.334	3.80905e-06	4.52946e-05	5.00244
Q99598	TSNAX	0.554451	24.2947	14.3387	3.80122e-06	4.52946e-05	5.0047
Q86VP1	TAX1BP1	-0.562337	23.1102	-14.3379	3.8026e-06	4.52946e-05	5.0043
P16144	ITGB4	-0.688363	26.6396	-14.3345	3.80829e-06	4.52946e-05	5.00266
Q13490	BIRC2	0.996608	19.1632	14.3303	3.81525e-06	4.53067e-05	5.00066
Q5T0N5	FNBP1L	0.841126	24.4051	14.3246	3.82489e-06	4.53596e-05	4.99789
Q9Y5Y6	ST14	-0.589023	24.2555	-14.3157	3.83977e-06	4.54745e-05	4.99362
Q9NT62	ATG3	0.675388	22.7157	14.3059	3.8564e-06	4.55474e-05	4.98887
P22626	HNRNPA2B1	-0.607744	29.8564	-14.3021	3.86281e-06	4.55474e-05	4.98705
Q15233	NONO	-0.617783	29.522	-14.2998	3.86674e-06	4.55474e-05	4.98593
Q96CM4	NXNL1	-0.945248	20.5547	-14.301	3.86476e-06	4.55474e-05	4.98649
Q15631	TSN	0.822686	25.6794	14.2917	3.8806e-06	4.56174e-05	4.982
P19623	SRM	0.632511	23.9537	14.2903	3.88311e-06	4.56174e-05	4.98129
P23458	JAK1	-0.682012	22.6383	-14.2749	3.90944e-06	4.58038e-05	4.97386
Q8N434	SVOPL	0.763385	22.6635	14.2692	3.9193e-06	4.58579e-05	4.9711
A0JLT2	MED19	-0.517574	18.8677	-14.256	3.9423e-06	4.60655e-05	4.96467
Q8WTV0	SCARB1	-0.560611	24.2441	-14.2499	3.95296e-06	4.61284e-05	4.9617
P37268	FDFT1	-0.697913	27.2912	-14.2455	3.96063e-06	4.61563e-05	4.95957
Q9NXJ5	PGPEP1	1.15071	17.9407	14.235	3.97906e-06	4.61867e-05	4.95447
Q9UPY8	MAPRE3	0.84213	20.5986	14.2364	3.97657e-06	4.61867e-05	4.95516
P04626	ERBB2	-0.463799	28.9216	-14.2382	3.97337e-06	4.61867e-05	4.95604
Q8WXI9	GATAD2B	-0.500981	24.7419	-14.2313	3.9856e-06	4.62013e-05	4.95266
P27348	YWHAQ	0.833212	26.7073	14.2158	4.01296e-06	4.64492e-05	4.94515
P15336	ATF2	-0.544745	20.3873	-14.2132	4.0176e-06	4.64492e-05	4.94387
Q8NBZ7	UXS1	-0.530651	23.151	-14.2033	4.0353e-06	4.65922e-05	4.93904
Q6NUM9	RETSAT	-0.613082	25.1619	-14.1815	4.07441e-06	4.692e-05	4.92844
O95376	ARIH2	0.579932	21.1834	14.1733	4.08927e-06	4.69967e-05	4.92444
P55081	MFAP1	-0.493788	24.744	-14.1719	4.09181e-06	4.69967e-05	4.92376
A6NGR9	MROH6	1.01227	18.6149	14.1569	4.11933e-06	4.71552e-05	4.91639
P04424	ASL	0.836532	23.1214	14.1548	4.12316e-06	4.71552e-05	4.91537
Q9H0R4	HDHD2	0.700795	20.1372	14.1496	4.13255e-06	4.71552e-05	4.91286
P29218	IMPA1	0.581425	22.6422	14.1502	4.13158e-06	4.71552e-05	4.91312
P26006	ITGA3	-0.531681	26.6888	-14.1499	4.13212e-06	4.71552e-05	4.91298
Q8N0V3	RBFA	-0.753963	20.0541	-14.1454	4.14035e-06	4.71827e-05	4.91079
Q8N6M0	OTUD6B	0.781594	21.1096	14.134	4.16138e-06	4.72605e-05	4.90522
Q96EM0	L3HYPDH	0.697633	18.8549	14.1313	4.16642e-06	4.72605e-05	4.90389
Q8IY37	DHX37	-0.519924	24.2563	-14.1365	4.15686e-06	4.72605e-05	4.90641
P09001	MRPL3	-0.639271	25.6503	-14.13	4.16877e-06	4.72605e-05	4.90327
Q96K76	USP47	0.516645	23.3621	14.1192	4.18901e-06	4.74285e-05	4.89794
Q9Y3B9	RRP15	-0.511686	25.0048	-14.1129	4.20073e-06	4.74997e-05	4.89487
P04156	PRNP	-0.80364	19.2541	-14.1088	4.20836e-06	4.75246e-05	4.89287
Q9UHF1	EGFL7	-1.32932	13.382	-14.1048	4.21599e-06	4.75255e-05	4.89088
P18669	PGAM1	0.738119	26.0489	14.103	4.2193e-06	4.75255e-05	4.89002
O95786	DDX58	0.516919	23.6023	14.0859	4.25173e-06	4.78293e-05	4.8816
P55209	NAP1L1	0.828759	25.2477	14.0798	4.26325e-06	4.78916e-05	4.87862
Q0JRZ9	FCHO2	0.510489	22.7478	14.0772	4.26822e-06	4.78916e-05	4.87734
Q8IYD1	GSPT2	0.710707	21.4956	14.0573	4.30648e-06	4.80501e-05	4.86752
P46940	IQGAP1	0.609186	28.7008	14.0555	4.30979e-06	4.80501e-05	4.86668
Q9NXH8	TOR4A	-0.594011	25.0708	-14.061	4.29925e-06	4.80501e-05	4.86937
Q96EU6	RRP36	-0.617603	21.0277	-14.0558	4.30925e-06	4.80501e-05	4.86682
P13674	P4HA1	-0.731183	26.0357	-14.0663	4.28918e-06	4.80501e-05	4.87195
P22676	CALB2	1.03677	25.6376	14.0461	4.32814e-06	4.80757e-05	4.862
P40227	CCT6A	0.740855	27.4116	14.0458	4.32857e-06	4.80757e-05	4.8619
Q08752	PPID	0.622956	25.7605	14.0491	4.32234e-06	4.80757e-05	4.86348
Q9NZ01	TECR	-0.454985	26.3955	-14.0289	4.36159e-06	4.82587e-05	4.85354
Q5T3J3	LRIF1	-0.484468	22.1483	-14.0325	4.35444e-06	4.82587e-05	4.85534
Q9BZ95	NSD3	-0.651589	24.2911	-14.0303	4.35882e-06	4.82587e-05	4.85424
P50991	CCT4	0.854131	27.7518	13.9904	4.43754e-06	4.87708e-05	4.83454
P48506	GCLC	0.764769	23.8406	13.9946	4.42915e-06	4.87708e-05	4.83662
P53365	ARFIP2	0.601783	21.2138	13.9938	4.43085e-06	4.87708e-05	4.8362
Q8TCT9	HM13	-0.541289	26.7026	-13.9885	4.44131e-06	4.87708e-05	4.83361
P04035	HMGCR	-0.65032	22.4345	-13.9895	4.4394e-06	4.87708e-05	4.83408
P63241	EIF5A	1.18637	26.9633	13.9752	4.46802e-06	4.8829e-05	4.82701
[truncated: 7,897 more rows]

## Sheet: E
Uniprot ID	Gene-name	log2 (fold change)	p value	adjusted p value
[truncated: 5,332 more rows]

[truncated: 5 more sheets: F, G, H, I, J]
