# Supplementary material for: Protein Arginylation Is Regulated during SARS-CoV-2 Infection
Source: Viruses. 2023 Jan 19;15(2):290. doi: 10.3390/v15020290 (PMC9964439; doi:10.3390/v15020290)
Supplement: Supplementary file 1 [file viruses-15-00290-s001.zip › Supplementary File 3.xlsx]

## Sheet: Readme
Readme
A. Subcellular location of arginylated proteins (experimental validated)
B. BIOGRID data
C. Arginylated proteins correlated with ATE1

## Sheet: A
Protein ID	Gene names (primary )	Subcellular location [CC]
Q2M1Z3	ARHGAP31	Cell projection
P35609	ACTN2	Cytoplasm
O95429	BAG4	Cytoplasm
P06732	CKM	Cytoplasm
Q05D60	DEUP1	Cytoplasm
Q5VTE0	EEF1A1P5	Cytoplasm
O00178	GTPBP1	Cytoplasm
P69905	HBA1; HBA2	Cytoplasm
O14964	HGS	Cytoplasm
Q86YZ3	HRNR	Cytoplasm
P34932	HSPA4	Cytoplasm
P11142	HSPA8	Cytoplasm
Q7Z3Y7	KRT28	Cytoplasm
Q16773	KYAT1	Cytoplasm
Q9UHB6	LIMA1	Cytoplasm
Q9UKX2	MYH2	Cytoplasm
Q9Y623	MYH4	Cytoplasm
P13533	MYH6	Cytoplasm
P12883	MYH7	Cytoplasm
P10916	MYL2	Cytoplasm
Q9UFN0	NIPSNAP3A	Cytoplasm
P00558	PGK1	Cytoplasm
P60891	PRPS1	Cytoplasm
P25398	RPS12	Cytoplasm
Q9P2U7	SLC17A7	Cytoplasm
Q13501	SQSTM1	Cytoplasm
P37108	SRP14	Cytoplasm
P60174	TPI1	Cytoplasm
Q99598	TSNAX	Cytoplasm
O75363	BCAS1	Cytoplasm/Nucleus
Q99615	DNAJC7	Cytoplasm/Nucleus
P68104	EEF1A1	Cytoplasm/Nucleus
Q14192	FHL2	Cytoplasm/Nucleus
Q14315	FLNC	Cytoplasm/Nucleus
P14136	GFAP	Cytoplasm/Nucleus
P08238	HSP90AB1	Cytoplasm/Nucleus
P0DMV8	HSPA1A	Cytoplasm/Nucleus
P0DMV9	HSPA1B	Cytoplasm/Nucleus
P04792	HSPB1	Cytoplasm/Nucleus
Q9UJY1	HSPB8	Cytoplasm/Nucleus
Q9ULG1	INO80	Cytoplasm/Nucleus
O00410	IPO5	Cytoplasm/Nucleus
Q14974	KPNB1	Cytoplasm/Nucleus
O43813	LANCL1	Cytoplasm/Nucleus
Q8N427	NME8	Cytoplasm/Nucleus
Q9NPF4	OSGEP	Cytoplasm/Nucleus
P32119	PRDX2	Cytoplasm/Nucleus
Q8WUY3	PRUNE2	Cytoplasm/Nucleus
O14818	PSMA7	Cytoplasm/Nucleus
Q6GYQ0	RALGAPA1	Cytoplasm/Nucleus
P62979	RPS27A	Cytoplasm/Nucleus
Q86UD0	SAPCD2	Cytoplasm/Nucleus
Q14141	SEPTIN6	Cytoplasm/Nucleus
P35237	SERPINB6	Cytoplasm/Nucleus
P37840	SNCA	Cytoplasm/Nucleus
Q8WZ42	TTN	Cytoplasm/Nucleus
Q9UBT2	UBA2	Cytoplasm/Nucleus
P62987	UBA52	Cytoplasm/Nucleus
A0AVT1	UBA6	Cytoplasm/Nucleus
P0CG47	UBB	Cytoplasm/Nucleus
P0CG48	UBC	Cytoplasm/Nucleus
Q9UK80	USP21	Cytoplasm/Nucleus
Q13107	USP4	Cytoplasm/Nucleus
Q86UV5	USP48	Cytoplasm/Nucleus
P08670	VIM	Cytoplasm/Nucleus
P68133	ACTA1	Cytoskeleton
P62736	ACTA2	Cytoskeleton
P60709	ACTB	Cytoskeleton
P68032	ACTC1	Cytoskeleton
P63261	ACTG1	Cytoskeleton
Q08043	ACTN3	Cytoskeleton
P61158	ACTR3	Cytoskeleton
P35611	ADD1	Cytoskeleton
Q92747	ARPC1A	Cytoskeleton
O15144	ARPC2	Cytoskeleton
P0DP23	CALM1	Cytoskeleton
P47756	CAPZB	Cytoskeleton
Q14008	CKAP5	Cytoskeleton
Q14247	CTTN	Cytoskeleton
Q03001	DST	Cytoskeleton
Q14204	DYNC1H1	Cytoskeleton
P58107	EPPK1	Cytoskeleton
P21333	FLNA	Cytoskeleton
Q9H2C0	GAN	Cytoskeleton
P06396	GSN	Cytoskeleton
Q68CZ6	HAUS3	Cytoskeleton
P24844	MYL9	Cytoskeleton
P48681	NES	Cytoskeleton
Q99569	PKP4	Cytoskeleton
Q15149	PLEC	Cytoskeleton
Q13813	SPTAN1	Cytoskeleton
P11277	SPTB	Cytoskeleton
Q9Y490	TLN1	Cytoskeleton
P09493	TPM1	Cytoskeleton
Q71U36	TUBA1A	Cytoskeleton
P68363	TUBA1B	Cytoskeleton
Q9BQE3	TUBA1C	Cytoskeleton
P68366	TUBA4A	Cytoskeleton
Q9NY65	TUBA8	Cytoskeleton
P07437	TUBB	Cytoskeleton
Q13885	TUBB2A	Cytoskeleton
Q13509	TUBB3	Cytoskeleton
P04350	TUBB4A	Cytoskeleton
Q9BUF5	TUBB6	Cytoskeleton
Q14324	MYBPC2	Cytosol
P08590	MYL3	Cytosol
P45379	TNNT2	Cytosol
P45378	TNNT3	Cytosol
P27797	CALR	Endoplasmic reticulum
Q96AY3	FKBP10	Endoplasmic reticulum
P14625	HSP90B1	Endoplasmic reticulum
P11021	HSPA5	Endoplasmic reticulum
Q13162	PRDX4	Endoplasmic reticulum
Q16799	RTN1	Endoplasmic reticulum
P60903	S100A10	Endoplasmic reticulum
P50454	SERPINH1	Endoplasmic reticulum
Q9H223	EHD4	Endosome
P08758	ANXA5	Exossome
Q7Z406	MYH14	Exossome
O43175	PHGDH	Exossome
P30613	PKLR	Exossome
P09417	QDPR	Exossome
Q15404	RSU1	Exossome
Q8N6T3	ARFGAP1	Golgi apparatus
P11717	IGF2R	Golgi apparatus
Q9UBR2	CTSZ	Lysosome
P09543	CNP	Membrane
P31689	DNAJA1	Membrane
P42892	ECE1	Membrane
P17677	GAP43	Membrane
P40189	IL6ST	Membrane
Q00013	MPP1	Membrane
O15394	NCAM2	Membrane
Q9UN75	PCDHA12	Membrane
P63244	RACK1	Membrane
P08865	RPSA	Membrane
Q6PCB7	SLC27A1	Membrane
Q9NUJ1	ABHD10	Mitochondrion
P42765	ACAA2	Mitochondrion
P24752	ACAT1	Mitochondrion
Q9BT30	ALKBH7	Mitochondrion
P25705	ATP5F1A	Mitochondrion
Q07021	C1QBP	Mitochondrion
Q7Z3D6	DGLUCY	Mitochondrion
P22830	FECH	Mitochondrion
Q16836	HADH	Mitochondrion
P31937	HIBADH	Mitochondrion
P38646	HSPA9	Mitochondrion
P10809	HSPD1	Mitochondrion
Q9HCC0	MCCC2	Mitochondrion
Q9BPW8	NIPSNAP1	Mitochondrion
P11498	PC	Mitochondrion
P08559	PDHA1	Mitochondrion
Q9Y2S7	POLDIP2	Mitochondrion
P30044	PRDX5	Mitochondrion
O43707	ACTN4	Nucleus
Q5H9F3	BCORL1	Nucleus
Q6PUV4	CPLX2	Nucleus
P41091	EIF2S3	Nucleus
Q6Y7W6	GIGYF2	Nucleus
Q02539	H1-1	Nucleus
P31943	HNRNPH1	Nucleus
P52272	HNRNPM	Nucleus
P34931	HSPA1L	Nucleus
P02545	LMNA	Nucleus
P25713	MT3	Nucleus
O94776	MTA2	Nucleus
Q99575	POP1	Nucleus
Q9BTD8	RBM42	Nucleus
Q86US8	SMG6	Nucleus
Q6EEV6	SUMO4	Nucleus
Q9UGU0	TCF20	Nucleus
P42166	TMPO	Nucleus
Q9C0C2	TNKS1BP1	Nucleus
Q8N184	ZNF567	Nucleus
P11908	PRPS2	Ribossome
P07355	ANXA2	Secreted
P27918	CFP	Secreted
P10909	CLU	Secreted
P81605	DCD	Secreted
P23142	FBLN1	Secreted
P35555	FBN1	Secreted
Q14624	ITIH4	Secreted
O15230	LAMA5	Secreted
P11047	LAMC1	Secreted
Q08380	LGALS3BP	Secreted
Q92823	NRCAM	Secreted
P07477	PRSS1	Secreted
A0A0A0MRZ8	IGKV3D-11	Secreted
Q8N7X1	RBMXL3	Spliceossome

## Sheet: B
#BioGRID Interaction ID	Entrez Gene Interactor A	Entrez Gene Interactor B	BioGRID ID Interactor A	BioGRID ID Interactor B	Systematic Name Interactor A	Systematic Name Interactor B	Official Symbol Interactor A	Official Symbol Interactor B	Synonyms Interactor A	Synonyms Interactor B	Experimental System	Experimental System Type	Author	Publication Source	Organism ID Interactor A	Organism ID Interactor B	Throughput	Score	Modification	Qualifications	Tags	Source Database	SWISS-PROT Accessions Interactor A	TREMBL Accessions Interactor A	REFSEQ Accessions Interactor A	SWISS-PROT Accessions Interactor B	TREMBL Accessions Interactor B	REFSEQ Accessions Interactor B	Ontology Term IDs	Ontology Term Names	Ontology Term Categories	Ontology Term Qualifier IDs	Ontology Term Qualifier Names	Ontology Term Types	Organism Name Interactor A	Organism Name Interactor B
423815	8480	11101	114054	116282	RP4-800J21.2	RP11-78A18.1	RAE1	ATE1	MIG14|MRNP41|Mnrp41|dJ481F12.3|dJ800J21.1	-	Affinity Capture-MS	physical	Sowa ME (2009)	PUBMED:19615732	9606	9606	High Throughput	5.77	-	exogenous expression of bait	-	BIOGRID	P78406	-	NP_001015885|NP_003601	O95260	B3KWA3|B4DK25|F5GXE4|B4E107	NP_001275664|NP_001275665|NP_001001976|NP_008972|NP_001275663	BTO:0000007	HEK-293 cell	cell line	BTO:0000414	epithelial cell	-	Homo sapiens	Homo sapiens
862460	11101	6839	116282	112706	RP11-78A18.1	-	ATE1	SUV39H1	-	H3-K9-HMTase 1|KMT1A|MG44|SUV39H	Affinity Capture-Luminescence	physical	Weimann M (2013)	PUBMED:23455924	9606	9606	High Throughput	-	-	-	-	BIOGRID	O95260	B3KWA3|B4DK25|F5GXE4|B4E107	NP_001275664|NP_001275665|NP_001001976|NP_008972|NP_001275663	O43463	-	NP_003164|NP_001269095	-	-	-	-	-	-	Homo sapiens	Homo sapiens
918609	11101	6839	116282	112706	RP11-78A18.1	-	ATE1	SUV39H1	-	H3-K9-HMTase 1|KMT1A|MG44|SUV39H	Two-hybrid	physical	Weimann M (2013)	PUBMED:23455924	9606	9606	High Throughput	-	-	Hit identified by mass spec	-	BIOGRID	O95260	B3KWA3|B4DK25|F5GXE4|B4E107	NP_001275664|NP_001275665|NP_001001976|NP_008972|NP_001275663	O43463	-	NP_003164|NP_001269095	-	-	-	-	-	-	Homo sapiens	Homo sapiens
920309	10938	11101	116138	116282	CDABP0131	RP11-78A18.1	EHD1	ATE1	H-PAST|HPAST1|PAST|PAST1	-	Co-fractionation	physical	Kristensen AR (2012)	PUBMED:22863883	9606	9606	High Throughput	-	-	-	-	BIOGRID	Q9H4M9	B2R5U3|A0A024R571	NP_001269373|NP_006786|NP_001269374	O95260	B3KWA3|B4DK25|F5GXE4|B4E107	NP_001275664|NP_001275665|NP_001001976|NP_008972|NP_001275663	BTO:0000567	HeLa cell	cell line	DOID:3702	cervical adenocarcinoma	-	Homo sapiens	Homo sapiens
1176237	3120	11101	109365	116282	DAMA-367I24.2	RP11-78A18.1	HLA-DQB2	ATE1	HLA-DQB1|HLA-DXB	-	Affinity Capture-MS	physical	Huttlin EL (2015)	PUBMED:26186194	9606	9606	High Throughput	0.988713	-	BioPlex 1.0 HEK 293T cells CompPASS score = 0.988712556, threshold = 0.75. Quantitative scores calculated by CompPASS-Plus (Huttlin et al. Cell, 2015, PMID: 26186194).|See BioPlex Interactome for details (https://bioplex.hms.harvard.edu/index.php).|This data has also been reanalyzed as part of BioPlex 2.0 (PMID: 28514442) and BioPlex 3.0 (PMID: 33961781). Only scores from within BioPlex 1.0 (PMID…	-	BIOGRID	P05538	A2ADX3|Q5SR05	NP_001185787|NP_001287719	O95260	B3KWA3|B4DK25|F5GXE4|B4E107	NP_001275664|NP_001275665|NP_001001976|NP_008972|NP_001275663	-	-	-	-	-	-	Homo sapiens	Homo sapiens
1180884	55195	11101	120492	116282	-	RP11-78A18.1	C14orf105	ATE1	-	-	Affinity Capture-MS	physical	Huttlin EL (2015)	PUBMED:26186194	9606	9606	High Throughput	0.874114	-	BioPlex 1.0 HEK 293T cells CompPASS score = 0.874114286, threshold = 0.75. Quantitative scores calculated by CompPASS-Plus (Huttlin et al. Cell, 2015, PMID: 26186194).|See BioPlex Interactome for details (https://bioplex.hms.harvard.edu/index.php).|This data has also been reanalyzed as part of BioPlex 2.0 (PMID: 28514442) and BioPlex 3.0 (PMID: 33961781). Only scores from within BioPlex 1.0 (PMID…	-	BIOGRID	Q9NVL8	E9PSE9|F5GWJ3|Q17R99|B7ZL43|Q05C89	NP_001269985|NP_001269986|NP_001269987|NP_001269988|NP_001269989|NP_060638	O95260	B3KWA3|B4DK25|F5GXE4|B4E107	NP_001275664|NP_001275665|NP_001001976|NP_008972|NP_001275663	-	-	-	-	-	-	Homo sapiens	Homo sapiens
1182285	1265	11101	107665	116282	-	RP11-78A18.1	CNN2	ATE1	-	-	Affinity Capture-MS	physical	Huttlin EL (2015)	PUBMED:26186194	9606	9606	High Throughput	0.984732	-	BioPlex 1.0 HEK 293T cells CompPASS score = 0.984731969, threshold = 0.75. Quantitative scores calculated by CompPASS-Plus (Huttlin et al. Cell, 2015, PMID: 26186194).|See BioPlex Interactome for details (https://bioplex.hms.harvard.edu/index.php).|This data has also been reanalyzed as part of BioPlex 2.0 (PMID: 28514442) and BioPlex 3.0 (PMID: 33961781). Only scores from within BioPlex 1.0 (PMID…	-	BIOGRID	Q99439	-	NP_958434|NP_001290430|NP_004359|NP_001290428	O95260	B3KWA3|B4DK25|F5GXE4|B4E107	NP_001275664|NP_001275665|NP_001001976|NP_008972|NP_001275663	-	-	-	-	-	-	Homo sapiens	Homo sapiens
1183324	9071	11101	114529	116282	RP11-23E3.4	RP11-78A18.1	CLDN10	ATE1	CPETRL3|OSP-L	-	Affinity Capture-MS	physical	Huttlin EL (2015)	PUBMED:26186194	9606	9606	High Throughput	0.986383	-	BioPlex 1.0 HEK 293T cells CompPASS score = 0.9863826, threshold = 0.75. Quantitative scores calculated by CompPASS-Plus (Huttlin et al. Cell, 2015, PMID: 26186194).|See BioPlex Interactome for details (https://bioplex.hms.harvard.edu/index.php).|This data has also been reanalyzed as part of BioPlex 2.0 (PMID: 28514442) and BioPlex 3.0 (PMID: 33961781). Only scores from within BioPlex 1.0 (PMID: …	-	BIOGRID	P78369	-	NP_008915|NP_878268|NP_001153572	O95260	B3KWA3|B4DK25|F5GXE4|B4E107	NP_001275664|NP_001275665|NP_001001976|NP_008972|NP_001275663	-	-	-	-	-	-	Homo sapiens	Homo sapiens
1186253	112936	11101	125215	116282	-	RP11-78A18.1	VPS26B	ATE1	Pep8b	-	Affinity Capture-MS	physical	Huttlin EL (2015)	PUBMED:26186194	9606	9606	High Throughput	0.987234	-	BioPlex 1.0 HEK 293T cells CompPASS score = 0.987233781, threshold = 0.75. Quantitative scores calculated by CompPASS-Plus (Huttlin et al. Cell, 2015, PMID: 26186194).|See BioPlex Interactome for details (https://bioplex.hms.harvard.edu/index.php).|This data has also been reanalyzed as part of BioPlex 2.0 (PMID: 28514442) and BioPlex 3.0 (PMID: 33961781). Only scores from within BioPlex 1.0 (PMID…	-	BIOGRID	Q4G0F5	A0A024R3L9	NP_443107	O95260	B3KWA3|B4DK25|F5GXE4|B4E107	NP_001275664|NP_001275665|NP_001001976|NP_008972|NP_001275663	-	-	-	-	-	-	Homo sapiens	Homo sapiens
1186746	79922	11101	122999	116282	-	RP11-78A18.1	MRM1	ATE1	-	-	Affinity Capture-MS	physical	Huttlin EL (2015)	PUBMED:26186194	9606	9606	High Throughput	0.999677	-	BioPlex 1.0 HEK 293T cells CompPASS score = 0.999677392, threshold = 0.75. Quantitative scores calculated by CompPASS-Plus (Huttlin et al. Cell, 2015, PMID: 26186194).|See BioPlex Interactome for details (https://bioplex.hms.harvard.edu/index.php).|This data has also been reanalyzed as part of BioPlex 2.0 (PMID: 28514442) and BioPlex 3.0 (PMID: 33961781). Only scores from within BioPlex 1.0 (PMID…	-	BIOGRID	Q6IN84	-	NP_079140	O95260	B3KWA3|B4DK25|F5GXE4|B4E107	NP_001275664|NP_001275665|NP_001001976|NP_008972|NP_001275663	-	-	-	-	-	-	Homo sapiens	Homo sapiens
1191577	5599	11101	111585	116282	-	RP11-78A18.1	MAPK8	ATE1	JNK|JNK-46|JNK1|JNK1A2|JNK21B1/2|PRKM8|SAPK1|SAPK1c	-	Affinity Capture-MS	physical	Huttlin EL (2015)	PUBMED:26186194	9606	9606	High Throughput	0.997767	-	BioPlex 1.0 HEK 293T cells CompPASS score = 0.997766765, threshold = 0.75. Quantitative scores calculated by CompPASS-Plus (Huttlin et al. Cell, 2015, PMID: 26186194).|See BioPlex Interactome for details (https://bioplex.hms.harvard.edu/index.php).|This data has also been reanalyzed as part of BioPlex 2.0 (PMID: 28514442) and BioPlex 3.0 (PMID: 33961781). Only scores from within BioPlex 1.0 (PMID…	-	BIOGRID	P45983	A1L4K2	NP_001310257|NP_001310256|NP_001310255|NP_001310254|NP_001310253|NP_001310252|NP_001310251|NP_001310250|NP_001265476|NP_001265477|NP_001310249|NP_001310259|NP_001310258|NP_620637|NP_620634|NP_001310260|NP_001310231|NP_002741	O95260	B3KWA3|B4DK25|F5GXE4|B4E107	NP_001275664|NP_001275665|NP_001001976|NP_008972|NP_001275663	-	-	-	-	-	-	Homo sapiens	Homo sapiens
1195469	5450	11101	111446	116282	-	RP11-78A18.1	POU2AF1	ATE1	BOB1|OBF-1|OBF1|OCAB	-	Affinity Capture-MS	physical	Huttlin EL (2015)	PUBMED:26186194	9606	9606	High Throughput	0.974614	-	BioPlex 1.0 HEK 293T cells CompPASS score = 0.974613982, threshold = 0.75. Quantitative scores calculated by CompPASS-Plus (Huttlin et al. Cell, 2015, PMID: 26186194).|See BioPlex Interactome for details (https://bioplex.hms.harvard.edu/index.php).|This data has also been reanalyzed as part of BioPlex 2.0 (PMID: 28514442) and BioPlex 3.0 (PMID: 33961781). Only scores from within BioPlex 1.0 (PMID…	-	BIOGRID	Q16633	-	NP_006226	O95260	B3KWA3|B4DK25|F5GXE4|B4E107	NP_001275664|NP_001275665|NP_001001976|NP_008972|NP_001275663	-	-	-	-	-	-	Homo sapiens	Homo sapiens
1197427	203259	11101	128461	116282	RP11-573M23.5	RP11-78A18.1	FAM219A	ATE1	C9orf25|bA573M23.5	-	Affinity Capture-MS	physical	Huttlin EL (2015)	PUBMED:26186194	9606	9606	High Throughput	0.882132	-	BioPlex 1.0 HEK 293T cells CompPASS score = 0.882131846, threshold = 0.75. Quantitative scores calculated by CompPASS-Plus (Huttlin et al. Cell, 2015, PMID: 26186194).|See BioPlex Interactome for details (https://bioplex.hms.harvard.edu/index.php).|This data has also been reanalyzed as part of BioPlex 2.0 (PMID: 28514442) and BioPlex 3.0 (PMID: 33961781). Only scores from within BioPlex 1.0 (PMID…	-	BIOGRID	Q8IW50	-	NP_001171874|NP_001171870|NP_001171871|NP_001171872|NP_671735|NP_001171869	O95260	B3KWA3|B4DK25|F5GXE4|B4E107	NP_001275664|NP_001275665|NP_001001976|NP_008972|NP_001275663	-	-	-	-	-	-	Homo sapiens	Homo sapiens
1197911	339669	11101	130916	116282	LL22NC01-81G9.2	RP11-78A18.1	TEX33	ATE1	C22orf33|EAN57|cE81G9.2	-	Affinity Capture-MS	physical	Huttlin EL (2015)	PUBMED:26186194	9606	9606	High Throughput	0.938721	-	BioPlex 1.0 HEK 293T cells CompPASS score = 0.938721093, threshold = 0.75. Quantitative scores calculated by CompPASS-Plus (Huttlin et al. Cell, 2015, PMID: 26186194).|See BioPlex Interactome for details (https://bioplex.hms.harvard.edu/index.php).|This data has also been reanalyzed as part of BioPlex 2.0 (PMID: 28514442) and BioPlex 3.0 (PMID: 33961781). Only scores from within BioPlex 1.0 (PMID…	-	BIOGRID	O43247	-	NP_848647|NP_001157329	O95260	B3KWA3|B4DK25|F5GXE4|B4E107	NP_001275664|NP_001275665|NP_001001976|NP_008972|NP_001275663	-	-	-	-	-	-	Homo sapiens	Homo sapiens
2224660	83998	11101	123843	116282	RP5-1042I8.1	RP11-78A18.1	REG4	ATE1	GISP|REG-IV|RELP	-	Affinity Capture-MS	physical	Huttlin EL (2017)	PUBMED:28514442	9606	9606	High Throughput	0.999969	-	BioPlex 2.0 HEK 293T cells CompPASS score = 0.999969267, threshold = 0.75. Quantitative scores calculated by CompPASS-Plus (Huttlin et al. Cell, 2015, PMID: 26186194).|See BioPlex Interactome for details (https://bioplex.hms.harvard.edu/index.php).|This data has also been reanalyzed as part of BioPlex 3.0 (PMID: 33961781) and may be re-scored from BioPlex 1.0 (PMID: 26186194). Only scores from wi…	-	BIOGRID	Q9BYZ8	A0A024R0M1	NP_001152824|NP_001152825|NP_114433	O95260	B3KWA3|B4DK25|F5GXE4|B4E107	NP_001275664|NP_001275665|NP_001001976|NP_008972|NP_001275663	-	-	-	-	-	-	Homo sapiens	Homo sapiens
2234119	79922	11101	122999	116282	-	RP11-78A18.1	MRM1	ATE1	-	-	Affinity Capture-MS	physical	Huttlin EL (2017)	PUBMED:28514442	9606	9606	High Throughput	0.998192	-	BioPlex 2.0 HEK 293T cells CompPASS score = 0.998192114, threshold = 0.75. Quantitative scores calculated by CompPASS-Plus (Huttlin et al. Cell, 2015, PMID: 26186194).|See BioPlex Interactome for details (https://bioplex.hms.harvard.edu/index.php).|This data has also been reanalyzed as part of BioPlex 3.0 (PMID: 33961781) and may be re-scored from BioPlex 1.0 (PMID: 26186194). Only scores from wi…	-	BIOGRID	Q6IN84	-	NP_079140	O95260	B3KWA3|B4DK25|F5GXE4|B4E107	NP_001275664|NP_001275665|NP_001001976|NP_008972|NP_001275663	-	-	-	-	-	-	Homo sapiens	Homo sapiens
2234656	2520	11101	108796	116282	-	RP11-78A18.1	GAST	ATE1	GAS	-	Affinity Capture-MS	physical	Huttlin EL (2017)	PUBMED:28514442	9606	9606	High Throughput	0.997888	-	BioPlex 2.0 HEK 293T cells CompPASS score = 0.997887773, threshold = 0.75. Quantitative scores calculated by CompPASS-Plus (Huttlin et al. Cell, 2015, PMID: 26186194).|See BioPlex Interactome for details (https://bioplex.hms.harvard.edu/index.php).|This data has also been reanalyzed as part of BioPlex 3.0 (PMID: 33961781) and may be re-scored from BioPlex 1.0 (PMID: 26186194). Only scores from wi…	-	BIOGRID	P01350	-	NP_000796	O95260	B3KWA3|B4DK25|F5GXE4|B4E107	NP_001275664|NP_001275665|NP_001001976|NP_008972|NP_001275663	-	-	-	-	-	-	Homo sapiens	Homo sapiens
2237424	285381	11101	130097	116282	-	RP11-78A18.1	DPH3	ATE1	DELGIP|DELGIP1|DESR1|DPH3A|KTI11|ZCSL2	-	Affinity Capture-MS	physical	Huttlin EL (2017)	PUBMED:28514442	9606	9606	High Throughput	0.995622	-	BioPlex 2.0 HEK 293T cells CompPASS score = 0.995621669, threshold = 0.75. Quantitative scores calculated by CompPASS-Plus (Huttlin et al. Cell, 2015, PMID: 26186194).|See BioPlex Interactome for details (https://bioplex.hms.harvard.edu/index.php).|This data has also been reanalyzed as part of BioPlex 3.0 (PMID: 33961781) and may be re-scored from BioPlex 1.0 (PMID: 26186194). Only scores from wi…	-	BIOGRID	Q96FX2	A0A024R2P5	NP_996662|NP_001040899	O95260	B3KWA3|B4DK25|F5GXE4|B4E107	NP_001275664|NP_001275665|NP_001001976|NP_008972|NP_001275663	-	-	-	-	-	-	Homo sapiens	Homo sapiens
2238478	9444	11101	114834	116282	-	RP11-78A18.1	QKI	ATE1	Hqk|QK|QK1|QK3|hqkI	-	Affinity Capture-MS	physical	Huttlin EL (2017)	PUBMED:28514442	9606	9606	High Throughput	0.994431	-	BioPlex 2.0 HEK 293T cells CompPASS score = 0.994431404, threshold = 0.75. Quantitative scores calculated by CompPASS-Plus (Huttlin et al. Cell, 2015, PMID: 26186194).|See BioPlex Interactome for details (https://bioplex.hms.harvard.edu/index.php).|This data has also been reanalyzed as part of BioPlex 3.0 (PMID: 33961781) and may be re-scored from BioPlex 1.0 (PMID: 26186194). Only scores from wi…	-	BIOGRID	Q96PU8	Q8WY44	NP_001288014|NP_996736|NP_006766|NP_996737|NP_996735	O95260	B3KWA3|B4DK25|F5GXE4|B4E107	NP_001275664|NP_001275665|NP_001001976|NP_008972|NP_001275663	-	-	-	-	-	-	Homo sapiens	Homo sapiens
2239180	551	11101	107032	116282	-	RP11-78A18.1	AVP	ATE1	ADH|ARVP|AVP-NPII|AVRP|VP	-	Affinity Capture-MS	physical	Huttlin EL (2017)	PUBMED:28514442	9606	9606	High Throughput	0.993467	-	BioPlex 2.0 HEK 293T cells CompPASS score = 0.993466979, threshold = 0.75. Quantitative scores calculated by CompPASS-Plus (Huttlin et al. Cell, 2015, PMID: 26186194).|See BioPlex Interactome for details (https://bioplex.hms.harvard.edu/index.php).|This data has also been reanalyzed as part of BioPlex 3.0 (PMID: 33961781) and may be re-scored from BioPlex 1.0 (PMID: 26186194). Only scores from wi…	-	BIOGRID	P01185	X5DQP6	NP_000481	O95260	B3KWA3|B4DK25|F5GXE4|B4E107	NP_001275664|NP_001275665|NP_001001976|NP_008972|NP_001275663	-	-	-	-	-	-	Homo sapiens	Homo sapiens
2240566	5599	11101	111585	116282	-	RP11-78A18.1	MAPK8	ATE1	JNK|JNK-46|JNK1|JNK1A2|JNK21B1/2|PRKM8|SAPK1|SAPK1c	-	Affinity Capture-MS	physical	Huttlin EL (2017)	PUBMED:28514442	9606	9606	High Throughput	0.991243	-	BioPlex 2.0 HEK 293T cells CompPASS score = 0.991243365, threshold = 0.75. Quantitative scores calculated by CompPASS-Plus (Huttlin et al. Cell, 2015, PMID: 26186194).|See BioPlex Interactome for details (https://bioplex.hms.harvard.edu/index.php).|This data has also been reanalyzed as part of BioPlex 3.0 (PMID: 33961781) and may be re-scored from BioPlex 1.0 (PMID: 26186194). Only scores from wi…	-	BIOGRID	P45983	A1L4K2	NP_001310257|NP_001310256|NP_001310255|NP_001310254|NP_001310253|NP_001310252|NP_001310251|NP_001310250|NP_001265476|NP_001265477|NP_001310249|NP_001310259|NP_001310258|NP_620637|NP_620634|NP_001310260|NP_001310231|NP_002741	O95260	B3KWA3|B4DK25|F5GXE4|B4E107	NP_001275664|NP_001275665|NP_001001976|NP_008972|NP_001275663	-	-	-	-	-	-	Homo sapiens	Homo sapiens
2241758	2132	11101	108433	116282	-	RP11-78A18.1	EXT2	ATE1	SOTV	-	Affinity Capture-MS	physical	Huttlin EL (2017)	PUBMED:28514442	9606	9606	High Throughput	0.988848	-	BioPlex 2.0 HEK 293T cells CompPASS score = 0.988848392, threshold = 0.75. Quantitative scores calculated by CompPASS-Plus (Huttlin et al. Cell, 2015, PMID: 26186194).|See BioPlex Interactome for details (https://bioplex.hms.harvard.edu/index.php).|This data has also been reanalyzed as part of BioPlex 3.0 (PMID: 33961781) and may be re-scored from BioPlex 1.0 (PMID: 26186194). Only scores from wi…	-	BIOGRID	Q93063	-	NP_997005|NP_000392|NP_001171554	O95260	B3KWA3|B4DK25|F5GXE4|B4E107	NP_001275664|NP_001275665|NP_001001976|NP_008972|NP_001275663	-	-	-	-	-	-	Homo sapiens	Homo sapiens
2244856	3120	11101	109365	116282	DAMA-367I24.2	RP11-78A18.1	HLA-DQB2	ATE1	HLA-DQB1|HLA-DXB	-	Affinity Capture-MS	physical	Huttlin EL (2017)	PUBMED:28514442	9606	9606	High Throughput	0.98051	-	BioPlex 2.0 HEK 293T cells CompPASS score = 0.980509794, threshold = 0.75. Quantitative scores calculated by CompPASS-Plus (Huttlin et al. Cell, 2015, PMID: 26186194).|See BioPlex Interactome for details (https://bioplex.hms.harvard.edu/index.php).|This data has also been reanalyzed as part of BioPlex 3.0 (PMID: 33961781) and may be re-scored from BioPlex 1.0 (PMID: 26186194). Only scores from wi…	-	BIOGRID	P05538	A2ADX3|Q5SR05	NP_001185787|NP_001287719	O95260	B3KWA3|B4DK25|F5GXE4|B4E107	NP_001275664|NP_001275665|NP_001001976|NP_008972|NP_001275663	-	-	-	-	-	-	Homo sapiens	Homo sapiens
2245134	338382	11101	130725	116282	-	RP11-78A18.1	RAB7B	ATE1	RAB7	-	Affinity Capture-MS	physical	Huttlin EL (2017)	PUBMED:28514442	9606	9606	High Throughput	0.979594	-	BioPlex 2.0 HEK 293T cells CompPASS score = 0.979593642, threshold = 0.75. Quantitative scores calculated by CompPASS-Plus (Huttlin et al. Cell, 2015, PMID: 26186194).|See BioPlex Interactome for details (https://bioplex.hms.harvard.edu/index.php).|This data has also been reanalyzed as part of BioPlex 3.0 (PMID: 33961781) and may be re-scored from BioPlex 1.0 (PMID: 26186194). Only scores from wi…	-	BIOGRID	Q96AH8	-	NP_796377|NP_001157994	O95260	B3KWA3|B4DK25|F5GXE4|B4E107	NP_001275664|NP_001275665|NP_001001976|NP_008972|NP_001275663	-	-	-	-	-	-	Homo sapiens	Homo sapiens
2245761	5023	11101	111062	116282	-	RP11-78A18.1	P2RX1	ATE1	P2X1	-	Affinity Capture-MS	physical	Huttlin EL (2017)	PUBMED:28514442	9606	9606	High Throughput	0.977523	-	BioPlex 2.0 HEK 293T cells CompPASS score = 0.9775235, threshold = 0.75. Quantitative scores calculated by CompPASS-Plus (Huttlin et al. Cell, 2015, PMID: 26186194).|See BioPlex Interactome for details (https://bioplex.hms.harvard.edu/index.php).|This data has also been reanalyzed as part of BioPlex 3.0 (PMID: 33961781) and may be re-scored from BioPlex 1.0 (PMID: 26186194). Only scores from with…	-	BIOGRID	P51575	-	NP_002549	O95260	B3KWA3|B4DK25|F5GXE4|B4E107	NP_001275664|NP_001275665|NP_001001976|NP_008972|NP_001275663	-	-	-	-	-	-	Homo sapiens	Homo sapiens
2249010	9071	11101	114529	116282	RP11-23E3.4	RP11-78A18.1	CLDN10	ATE1	CPETRL3|OSP-L	-	Affinity Capture-MS	physical	Huttlin EL (2017)	PUBMED:28514442	9606	9606	High Throughput	0.964223	-	BioPlex 2.0 HEK 293T cells CompPASS score = 0.964223017, threshold = 0.75. Quantitative scores calculated by CompPASS-Plus (Huttlin et al. Cell, 2015, PMID: 26186194).|See BioPlex Interactome for details (https://bioplex.hms.harvard.edu/index.php).|This data has also been reanalyzed as part of BioPlex 3.0 (PMID: 33961781) and may be re-scored from BioPlex 1.0 (PMID: 26186194). Only scores from wi…	-	BIOGRID	P78369	-	NP_008915|NP_878268|NP_001153572	O95260	B3KWA3|B4DK25|F5GXE4|B4E107	NP_001275664|NP_001275665|NP_001001976|NP_008972|NP_001275663	-	-	-	-	-	-	Homo sapiens	Homo sapiens
2250594	1265	11101	107665	116282	-	RP11-78A18.1	CNN2	ATE1	-	-	Affinity Capture-MS	physical	Huttlin EL (2017)	PUBMED:28514442	9606	9606	High Throughput	0.956554	-	BioPlex 2.0 HEK 293T cells CompPASS score = 0.956553828, threshold = 0.75. Quantitative scores calculated by CompPASS-Plus (Huttlin et al. Cell, 2015, PMID: 26186194).|See BioPlex Interactome for details (https://bioplex.hms.harvard.edu/index.php).|This data has also been reanalyzed as part of BioPlex 3.0 (PMID: 33961781) and may be re-scored from BioPlex 1.0 (PMID: 26186194). Only scores from wi…	-	BIOGRID	Q99439	-	NP_958434|NP_001290430|NP_004359|NP_001290428	O95260	B3KWA3|B4DK25|F5GXE4|B4E107	NP_001275664|NP_001275665|NP_001001976|NP_008972|NP_001275663	-	-	-	-	-	-	Homo sapiens	Homo sapiens
2252343	89927	11101	124644	116282	-	RP11-78A18.1	C16orf45	ATE1	-	-	Affinity Capture-MS	physical	Huttlin EL (2017)	PUBMED:28514442	9606	9606	High Throughput	0.946883	-	BioPlex 2.0 HEK 293T cells CompPASS score = 0.946882606, threshold = 0.75. Quantitative scores calculated by CompPASS-Plus (Huttlin et al. Cell, 2015, PMID: 26186194).|See BioPlex Interactome for details (https://bioplex.hms.harvard.edu/index.php).|This data has also been reanalyzed as part of BioPlex 3.0 (PMID: 33961781) and may be re-scored from BioPlex 1.0 (PMID: 26186194). Only scores from wi…	-	BIOGRID	Q96MC5	A0A024QZI8	NP_149978|NP_001135941	O95260	B3KWA3|B4DK25|F5GXE4|B4E107	NP_001275664|NP_001275665|NP_001001976|NP_008972|NP_001275663	-	-	-	-	-	-	Homo sapiens	Homo sapiens
2254099	8399	11101	113987	116282	-	RP11-78A18.1	PLA2G10	ATE1	GXPLA2|GXSPLA2|SPLA2	-	Affinity Capture-MS	physical	Huttlin EL (2017)	PUBMED:28514442	9606	9606	High Throughput	0.936171	-	BioPlex 2.0 HEK 293T cells CompPASS score = 0.936170542, threshold = 0.75. Quantitative scores calculated by CompPASS-Plus (Huttlin et al. Cell, 2015, PMID: 26186194).|See BioPlex Interactome for details (https://bioplex.hms.harvard.edu/index.php).|This data has also been reanalyzed as part of BioPlex 3.0 (PMID: 33961781) and may be re-scored from BioPlex 1.0 (PMID: 26186194). Only scores from wi…	-	BIOGRID	O15496	-	NP_003552	O95260	B3KWA3|B4DK25|F5GXE4|B4E107	NP_001275664|NP_001275665|NP_001001976|NP_008972|NP_001275663	-	-	-	-	-	-	Homo sapiens	Homo sapiens
2254399	112936	11101	125215	116282	-	RP11-78A18.1	VPS26B	ATE1	Pep8b	-	Affinity Capture-MS	physical	Huttlin EL (2017)	PUBMED:28514442	9606	9606	High Throughput	0.93441	-	BioPlex 2.0 HEK 293T cells CompPASS score = 0.934410274, threshold = 0.75. Quantitative scores calculated by CompPASS-Plus (Huttlin et al. Cell, 2015, PMID: 26186194).|See BioPlex Interactome for details (https://bioplex.hms.harvard.edu/index.php).|This data has also been reanalyzed as part of BioPlex 3.0 (PMID: 33961781) and may be re-scored from BioPlex 1.0 (PMID: 26186194). Only scores from wi…	-	BIOGRID	Q4G0F5	A0A024R3L9	NP_443107	O95260	B3KWA3|B4DK25|F5GXE4|B4E107	NP_001275664|NP_001275665|NP_001001976|NP_008972|NP_001275663	-	-	-	-	-	-	Homo sapiens	Homo sapiens
2254837	5868	11101	111806	116282	-	RP11-78A18.1	RAB5A	ATE1	RAB5	-	Affinity Capture-MS	physical	Huttlin EL (2017)	PUBMED:28514442	9606	9606	High Throughput	0.931482	-	BioPlex 2.0 HEK 293T cells CompPASS score = 0.931482024, threshold = 0.75. Quantitative scores calculated by CompPASS-Plus (Huttlin et al. Cell, 2015, PMID: 26186194).|See BioPlex Interactome for details (https://bioplex.hms.harvard.edu/index.php).|This data has also been reanalyzed as part of BioPlex 3.0 (PMID: 33961781) and may be re-scored from BioPlex 1.0 (PMID: 26186194). Only scores from wi…	-	BIOGRID	P20339	A0A024R2K1	NP_001278977|NP_004153	O95260	B3KWA3|B4DK25|F5GXE4|B4E107	NP_001275664|NP_001275665|NP_001001976|NP_008972|NP_001275663	-	-	-	-	-	-	Homo sapiens	Homo sapiens
2254944	5450	11101	111446	116282	-	RP11-78A18.1	POU2AF1	ATE1	BOB1|OBF-1|OBF1|OCAB	-	Affinity Capture-MS	physical	Huttlin EL (2017)	PUBMED:28514442	9606	9606	High Throughput	0.930743	-	BioPlex 2.0 HEK 293T cells CompPASS score = 0.930742877, threshold = 0.75. Quantitative scores calculated by CompPASS-Plus (Huttlin et al. Cell, 2015, PMID: 26186194).|See BioPlex Interactome for details (https://bioplex.hms.harvard.edu/index.php).|This data has also been reanalyzed as part of BioPlex 3.0 (PMID: 33961781) and may be re-scored from BioPlex 1.0 (PMID: 26186194). Only scores from wi…	-	BIOGRID	Q16633	-	NP_006226	O95260	B3KWA3|B4DK25|F5GXE4|B4E107	NP_001275664|NP_001275665|NP_001001976|NP_008972|NP_001275663	-	-	-	-	-	-	Homo sapiens	Homo sapiens
2263285	339669	11101	130916	116282	LL22NC01-81G9.2	RP11-78A18.1	TEX33	ATE1	C22orf33|EAN57|cE81G9.2	-	Affinity Capture-MS	physical	Huttlin EL (2017)	PUBMED:28514442	9606	9606	High Throughput	0.858602	-	BioPlex 2.0 HEK 293T cells CompPASS score = 0.858601889, threshold = 0.75. Quantitative scores calculated by CompPASS-Plus (Huttlin et al. Cell, 2015, PMID: 26186194).|See BioPlex Interactome for details (https://bioplex.hms.harvard.edu/index.php).|This data has also been reanalyzed as part of BioPlex 3.0 (PMID: 33961781) and may be re-scored from BioPlex 1.0 (PMID: 26186194). Only scores from wi…	-	BIOGRID	O43247	-	NP_848647|NP_001157329	O95260	B3KWA3|B4DK25|F5GXE4|B4E107	NP_001275664|NP_001275665|NP_001001976|NP_008972|NP_001275663	-	-	-	-	-	-	Homo sapiens	Homo sapiens
2263602	203259	11101	128461	116282	RP11-573M23.5	RP11-78A18.1	FAM219A	ATE1	C9orf25|bA573M23.5	-	Affinity Capture-MS	physical	Huttlin EL (2017)	PUBMED:28514442	9606	9606	High Throughput	0.855451	-	BioPlex 2.0 HEK 293T cells CompPASS score = 0.855450578, threshold = 0.75. Quantitative scores calculated by CompPASS-Plus (Huttlin et al. Cell, 2015, PMID: 26186194).|See BioPlex Interactome for details (https://bioplex.hms.harvard.edu/index.php).|This data has also been reanalyzed as part of BioPlex 3.0 (PMID: 33961781) and may be re-scored from BioPlex 1.0 (PMID: 26186194). Only scores from wi…	-	BIOGRID	Q8IW50	-	NP_001171874|NP_001171870|NP_001171871|NP_001171872|NP_671735|NP_001171869	O95260	B3KWA3|B4DK25|F5GXE4|B4E107	NP_001275664|NP_001275665|NP_001001976|NP_008972|NP_001275663	-	-	-	-	-	-	Homo sapiens	Homo sapiens
2264280	2861	11101	109119	116282	-	RP11-78A18.1	GPR37	ATE1	EDNRBL|PAELR|hET(B)R-LP	-	Affinity Capture-MS	physical	Huttlin EL (2017)	PUBMED:28514442	9606	9606	High Throughput	0.848525	-	BioPlex 2.0 HEK 293T cells CompPASS score = 0.848525226, threshold = 0.75. Quantitative scores calculated by CompPASS-Plus (Huttlin et al. Cell, 2015, PMID: 26186194).|See BioPlex Interactome for details (https://bioplex.hms.harvard.edu/index.php).|This data has also been reanalyzed as part of BioPlex 3.0 (PMID: 33961781) and may be re-scored from BioPlex 1.0 (PMID: 26186194). Only scores from wi…	-	BIOGRID	O15354	-	NP_005293	O95260	B3KWA3|B4DK25|F5GXE4|B4E107	NP_001275664|NP_001275665|NP_001001976|NP_008972|NP_001275663	-	-	-	-	-	-	Homo sapiens	Homo sapiens
2269599	10140	11101	115443	116282	-	RP11-78A18.1	TOB1	ATE1	APRO6|PIG49|TOB|TROB|TROB1	-	Affinity Capture-MS	physical	Huttlin EL (2017)	PUBMED:28514442	9606	9606	High Throughput	0.78944	-	BioPlex 2.0 HEK 293T cells CompPASS score = 0.78944004, threshold = 0.75. Quantitative scores calculated by CompPASS-Plus (Huttlin et al. Cell, 2015, PMID: 26186194).|See BioPlex Interactome for details (https://bioplex.hms.harvard.edu/index.php).|This data has also been reanalyzed as part of BioPlex 3.0 (PMID: 33961781) and may be re-scored from BioPlex 1.0 (PMID: 26186194). Only scores from wit…	-	BIOGRID	P50616	-	NP_005740|NP_001230814|NP_001230806	O95260	B3KWA3|B4DK25|F5GXE4|B4E107	NP_001275664|NP_001275665|NP_001001976|NP_008972|NP_001275663	-	-	-	-	-	-	Homo sapiens	Homo sapiens
2296140	5784	11101	111748	116282	RP11-176D17.1	RP11-78A18.1	PTPN14	ATE1	PEZ|PTP36	-	Affinity Capture-MS	physical	Li X (2016)	PUBMED:27432908	9606	9606	High Throughput	-	-	high-confidence candidate interacting protein	-	BIOGRID	Q15678	A8K6H6	NP_005392	O95260	B3KWA3|B4DK25|F5GXE4|B4E107	NP_001275664|NP_001275665|NP_001001976|NP_008972|NP_001275663	-	-	-	-	-	-	Homo sapiens	Homo sapiens
2377446	7706	11101	113500	116282	-	RP11-78A18.1	TRIM25	ATE1	EFP|RNF147|Z147|ZNF147	-	Affinity Capture-RNA	physical	Choudhury NR (2017)	PUBMED:29117863	9606	9606	High Throughput	-	-	-	-	BIOGRID	Q14258	-	NP_005073	O95260	B3KWA3|B4DK25|F5GXE4|B4E107	NP_001275664|NP_001275665|NP_001001976|NP_008972|NP_001275663	-	-	-	-	-	-	Homo sapiens	Homo sapiens
2385052	4961469	11101	1776972	116282	HHV8GK18_gp55	RP11-78A18.1	K8.1	ATE1	-	-	Affinity Capture-MS	physical	Davis ZH (2015)	PUBMED:25544563	37296	9606	High Throughput	-	-	-	-	BIOGRID	F5HB98	O36551	YP_001129404	O95260	B3KWA3|B4DK25|F5GXE4|B4E107	NP_001275664|NP_001275665|NP_001001976|NP_008972|NP_001275663	-	-	-	-	-	-	Human Herpesvirus 8	Homo sapiens
2620275	1781	11101	108119	116282	-	RP11-78A18.1	DYNC1I2	ATE1	DNCI2|IC2	-	Proximity Label-MS	physical	Redwine WB (2017)	PUBMED:28718761	9606	9606	High Throughput	-	-	-	-	BIOGRID	Q13409	B4DPZ3	NP_001258719|NP_001258716|NP_001258715|NP_001258714|NP_001258717|NP_001369|NP_001365385|NP_001365384|NP_001307811|NP_001258718|NP_001307813|NP_001307812	O95260	B3KWA3|B4DK25|F5GXE4|B4E107	NP_001275664|NP_001275665|NP_001001976|NP_008972|NP_001275663	-	-	-	-	-	-	Homo sapiens	Homo sapiens
2642016	64419	11101	122168	116282	-	RP11-78A18.1	MTMR14	ATE1	C3orf29	-	Affinity Capture-MS	physical	Kumar P (2017)	PUBMED:28675297	9606	9606	High Throughput	-	-	-	-	BIOGRID	Q8NCE2	Q8WYY9	NP_001070993|NP_071930|NP_001070994	O95260	B3KWA3|B4DK25|F5GXE4|B4E107	NP_001275664|NP_001275665|NP_001001976|NP_008972|NP_001275663	-	-	-	-	-	-	Homo sapiens	Homo sapiens
2652528	43740578	11101	4383857	116282	GU280_gp01_nsp8	RP11-78A18.1	nsp8	ATE1	ORF1ab|ORF1ab-nsp8|SARS-CoV2 nsp8|SARS-CoV-2 nsp8|R1AB_SARS2|PRO_0000449626	-	Affinity Capture-MS	physical	Gordon DE (2020)	PUBMED:32353859	2697049	9606	High Throughput	0.804293	-	Average Spectral Counts: 8.33|High confidence interactions were identified using a two-step filtering method involving two different stringency cutoffs. Significant interactions had a final MiST score >= 0.6, SAINTexpress BFDR <= 0.05 and average spectral counts >= 2.|MiST score: 0.804292637|SAINTexpress BFDR: 0	-	BIOGRID	P0DTD1	-	YP_009725304	O95260	B3KWA3|B4DK25|F5GXE4|B4E107	NP_001275664|NP_001275665|NP_001001976|NP_008972|NP_001275663	-	-	-	-	-	-	Severe acute respiratory syndrome coronavirus 2	Homo sapiens
2755660	43740578	11101	4383857	116282	GU280_gp01_nsp8	RP11-78A18.1	nsp8	ATE1	ORF1ab|ORF1ab-nsp8|SARS-CoV2 nsp8|SARS-CoV-2 nsp8|R1AB_SARS2|PRO_0000449626	-	Affinity Capture-MS	physical	Stukalov A (2021)	PUBMED:33845483	2697049	9606	High Throughput	6.58211	-	Affinity capture-MS was carried out using HA-tagged viral proteins as baits in human A549 lung carcinoma cells. Significant interactions were identified as those where the prey protein was at least 4 times enriched against the background (median log2 score > 2) with a p-value <= 1E-3.	-	BIOGRID	P0DTD1	-	YP_009725304	O95260	B3KWA3|B4DK25|F5GXE4|B4E107	NP_001275664|NP_001275665|NP_001001976|NP_008972|NP_001275663	-	-	-	-	-	-	Severe acute respiratory syndrome coronavirus 2	Homo sapiens
2766413	11101	123803	116282	125835	RP11-78A18.1	-	ATE1	NTAN1	-	PNAA|PNAD	Two-hybrid	physical	Oh JH (2020)	PUBMED:32366662	9606	9606	Low Throughput	-	-	Figure 2|Figure S2	-	BIOGRID	O95260	B3KWA3|B4DK25|F5GXE4|B4E107	NP_001275664|NP_001275665|NP_001001976|NP_008972|NP_001275663	Q96AB6	A0A087X0T5	NP_775745|NP_001257695|NP_001257696	-	-	-	-	-	-	Homo sapiens	Homo sapiens
2766422	11101	123803	116282	125835	RP11-78A18.1	-	ATE1	NTAN1	-	PNAA|PNAD	Affinity Capture-Western	physical	Oh JH (2020)	PUBMED:32366662	9606	9606	Low Throughput	-	-	Figure 4	-	BIOGRID	O95260	B3KWA3|B4DK25|F5GXE4|B4E107	NP_001275664|NP_001275665|NP_001001976|NP_008972|NP_001275663	Q96AB6	A0A087X0T5	NP_775745|NP_001257695|NP_001257696	-	-	-	-	-	-	Homo sapiens	Homo sapiens
2766423	11101	23304	116282	116896	RP11-78A18.1	RP3-392M17.3	ATE1	UBR2	-	C6orf133|bA49A4.1|dJ242G1.1|dJ392M17.3	Affinity Capture-Western	physical	Oh JH (2020)	PUBMED:32366662	9606	9606	Low Throughput	-	-	Figure 4	-	BIOGRID	O95260	B3KWA3|B4DK25|F5GXE4|B4E107	NP_001275664|NP_001275665|NP_001001976|NP_008972|NP_001275663	Q8IWV8	B3KXG6	NP_001171730|NP_001350634|NP_056070	-	-	-	-	-	-	Homo sapiens	Homo sapiens
2875540	43740578	11101	4383857	116282	GU280_gp01_nsp8	RP11-78A18.1	nsp8	ATE1	ORF1ab|ORF1ab-nsp8|SARS-CoV2 nsp8|SARS-CoV-2 nsp8|R1AB_SARS2|PRO_0000449626	-	Affinity Capture-MS	physical	Gordon DE (2020)	PUBMED:33060197	2697049	9606	High Throughput	0.804293	-	High confidence interactions were identified using a two step filtering process with the final criteria including a MiST score >= 0.6, SAINTexpress BFDR =< 0.05 and average spectral counts >= 2. The MiST score is provided in the score column.	-	BIOGRID	P0DTD1	-	YP_009725304	O95260	B3KWA3|B4DK25|F5GXE4|B4E107	NP_001275664|NP_001275665|NP_001001976|NP_008972|NP_001275663	-	-	-	-	-	-	Severe acute respiratory syndrome coronavirus 2	Homo sapiens
2875938	1489680	11101	4383946	116282	SARS-CoV-1ab-nsp8ab	RP11-78A18.1	nsp8ab	ATE1	nsp8|sars1ab|orf1ab|SARS-CoV nsp8ab|SARS-CoV nsp8|SARS-CoV sars1ab|orf1ab-nsp8|orf1ab-nsp8ab|pp1ab|R1AB_CVHSA|PRO_0000037315	-	Affinity Capture-MS	physical	Gordon DE (2020)	PUBMED:33060197	694009	9606	High Throughput	0.83722	-	High confidence interactions were identified using a two step filtering process with the final criteria including a MiST score >= 0.6, SAINTexpress BFDR =< 0.05 and average spectral counts >= 2. The MiST score is provided in the score column.	-	BIOGRID	P0C6X7	-	NP_828866	O95260	B3KWA3|B4DK25|F5GXE4|B4E107	NP_001275664|NP_001275665|NP_001001976|NP_008972|NP_001275663	-	-	-	-	-	-	Severe acute respiratory syndrome-related coronavirus	Homo sapiens
3027115	5450	11101	111446	116282	-	RP11-78A18.1	POU2AF1	ATE1	BOB1|OBF-1|OBF1|OCAB	-	Affinity Capture-MS	physical	Huttlin EL (2021)	PUBMED:33961781	9606	9606	High Throughput	0.977919	-	BioPlex 3.0 HEK 293T cells CompPASS score = 0.977919015, threshold = 0.75. Quantitative scores are calculated by CompPASS-Plus (Huttlin et al. Cell 2015, PMID: 26186194). The 0.75 threshold represents the top 2% of scores in HEK293T.|This data may be re-scored from BioPlex 1.0 (PMID: 26186194) and BioPlex 2.0 (PMID: 28514442). Only scores from within the same cell line in BioPlex 3.0 (PMID: 33961…	-	BIOGRID	Q16633	-	NP_006226	O95260	B3KWA3|B4DK25|F5GXE4|B4E107	NP_001275664|NP_001275665|NP_001001976|NP_008972|NP_001275663	-	-	-	-	-	-	Homo sapiens	Homo sapiens
3033764	8399	11101	113987	116282	-	RP11-78A18.1	PLA2G10	ATE1	GXPLA2|GXSPLA2|SPLA2	-	Affinity Capture-MS	physical	Huttlin EL (2021)	PUBMED:33961781	9606	9606	High Throughput	0.926803	-	BioPlex 3.0 HEK 293T cells CompPASS score = 0.926802773, threshold = 0.75. Quantitative scores are calculated by CompPASS-Plus (Huttlin et al. Cell 2015, PMID: 26186194). The 0.75 threshold represents the top 2% of scores in HEK293T.|This data may be re-scored from BioPlex 1.0 (PMID: 26186194) and BioPlex 2.0 (PMID: 28514442). Only scores from within the same cell line in BioPlex 3.0 (PMID: 33961…	-	BIOGRID	O15496	-	NP_003552	O95260	B3KWA3|B4DK25|F5GXE4|B4E107	NP_001275664|NP_001275665|NP_001001976|NP_008972|NP_001275663	-	-	-	-	-	-	Homo sapiens	Homo sapiens
3041572	2132	11101	108433	116282	-	RP11-78A18.1	EXT2	ATE1	SOTV	-	Affinity Capture-MS	physical	Huttlin EL (2021)	PUBMED:33961781	9606	9606	High Throughput	0.986733	-	BioPlex 3.0 HEK 293T cells CompPASS score = 0.986733467, threshold = 0.75. Quantitative scores are calculated by CompPASS-Plus (Huttlin et al. Cell 2015, PMID: 26186194). The 0.75 threshold represents the top 2% of scores in HEK293T.|This data may be re-scored from BioPlex 1.0 (PMID: 26186194) and BioPlex 2.0 (PMID: 28514442). Only scores from within the same cell line in BioPlex 3.0 (PMID: 33961…	-	BIOGRID	Q93063	-	NP_997005|NP_000392|NP_001171554	O95260	B3KWA3|B4DK25|F5GXE4|B4E107	NP_001275664|NP_001275665|NP_001001976|NP_008972|NP_001275663	-	-	-	-	-	-	Homo sapiens	Homo sapiens
3045247	3120	11101	109365	116282	DAMA-367I24.2	RP11-78A18.1	HLA-DQB2	ATE1	HLA-DQB1|HLA-DXB	-	Affinity Capture-MS	physical	Huttlin EL (2021)	PUBMED:33961781	9606	9606	High Throughput	0.995757	-	BioPlex 3.0 HEK 293T cells CompPASS score = 0.995756977, threshold = 0.75. Quantitative scores are calculated by CompPASS-Plus (Huttlin et al. Cell 2015, PMID: 26186194). The 0.75 threshold represents the top 2% of scores in HEK293T.|This data may be re-scored from BioPlex 1.0 (PMID: 26186194) and BioPlex 2.0 (PMID: 28514442). Only scores from within the same cell line in BioPlex 3.0 (PMID: 33961…	-	BIOGRID	P05538	A2ADX3|Q5SR05	NP_001185787|NP_001287719	O95260	B3KWA3|B4DK25|F5GXE4|B4E107	NP_001275664|NP_001275665|NP_001001976|NP_008972|NP_001275663	-	-	-	-	-	-	Homo sapiens	Homo sapiens
3045771	7803	11101	113578	116282	RP5-1148A21.2	RP11-78A18.1	PTP4A1	ATE1	HH72|PRL-1|PRL1|PTP(CAAX1)|PTPCAAX1	-	Affinity Capture-MS	physical	Huttlin EL (2021)	PUBMED:33961781	9606	9606	High Throughput	0.99678	-	BioPlex 3.0 HEK 293T cells CompPASS score = 0.996780446, threshold = 0.75. Quantitative scores are calculated by CompPASS-Plus (Huttlin et al. Cell 2015, PMID: 26186194). The 0.75 threshold represents the top 2% of scores in HEK293T.|This data may be re-scored from BioPlex 1.0 (PMID: 26186194) and BioPlex 2.0 (PMID: 28514442). Only scores from within the same cell line in BioPlex 3.0 (PMID: 33961…	-	BIOGRID	Q93096	A0A024R8J2	NP_001372187|NP_001372195|NP_001372189|NP_001372188|NP_001372185|NP_003454|NP_001372183|NP_001372191|NP_001372192|NP_001372184|NP_001372194|NP_001372186|NP_001372196|NP_001372197	O95260	B3KWA3|B4DK25|F5GXE4|B4E107	NP_001275664|NP_001275665|NP_001001976|NP_008972|NP_001275663	-	-	-	-	-	-	Homo sapiens	Homo sapiens
3047219	2861	11101	109119	116282	-	RP11-78A18.1	GPR37	ATE1	EDNRBL|PAELR|hET(B)R-LP	-	Affinity Capture-MS	physical	Huttlin EL (2021)	PUBMED:33961781	9606	9606	High Throughput	0.872243	-	BioPlex 3.0 HEK 293T cells CompPASS score = 0.872243124, threshold = 0.75. Quantitative scores are calculated by CompPASS-Plus (Huttlin et al. Cell 2015, PMID: 26186194). The 0.75 threshold represents the top 2% of scores in HEK293T.|This data may be re-scored from BioPlex 1.0 (PMID: 26186194) and BioPlex 2.0 (PMID: 28514442). Only scores from within the same cell line in BioPlex 3.0 (PMID: 33961…	-	BIOGRID	O15354	-	NP_005293	O95260	B3KWA3|B4DK25|F5GXE4|B4E107	NP_001275664|NP_001275665|NP_001001976|NP_008972|NP_001275663	-	-	-	-	-	-	Homo sapiens	Homo sapiens
3049663	551	11101	107032	116282	-	RP11-78A18.1	AVP	ATE1	ADH|ARVP|AVP-NPII|AVRP|VP	-	Affinity Capture-MS	physical	Huttlin EL (2021)	PUBMED:33961781	9606	9606	High Throughput	0.993716	-	BioPlex 3.0 HEK 293T cells CompPASS score = 0.993716483, threshold = 0.75. Quantitative scores are calculated by CompPASS-Plus (Huttlin et al. Cell 2015, PMID: 26186194). The 0.75 threshold represents the top 2% of scores in HEK293T.|This data may be re-scored from BioPlex 1.0 (PMID: 26186194) and BioPlex 2.0 (PMID: 28514442). Only scores from within the same cell line in BioPlex 3.0 (PMID: 33961…	-	BIOGRID	P01185	X5DQP6	NP_000481	O95260	B3KWA3|B4DK25|F5GXE4|B4E107	NP_001275664|NP_001275665|NP_001001976|NP_008972|NP_001275663	-	-	-	-	-	-	Homo sapiens	Homo sapiens
3050915	23555	11101	117099	116282	UNQ677/PRO1311	RP11-78A18.1	TSPAN15	ATE1	2700063A19Rik|NET-7|NET7|TM4SF15	-	Affinity Capture-MS	physical	Huttlin EL (2021)	PUBMED:33961781	9606	9606	High Throughput	0.989125	-	BioPlex 3.0 HEK 293T cells CompPASS score = 0.989124899, threshold = 0.75. Quantitative scores are calculated by CompPASS-Plus (Huttlin et al. Cell 2015, PMID: 26186194). The 0.75 threshold represents the top 2% of scores in HEK293T.|BioPlex HCT HCT116 cells CompPASS score = 0.999676498, threshold = 0.75. Quantitative scores are calculated by CompPASS-Plus (Huttlin et al. Cell 2015, PMID: 2618619…	-	BIOGRID	O95858	-	NP_036471	O95260	B3KWA3|B4DK25|F5GXE4|B4E107	NP_001275664|NP_001275665|NP_001001976|NP_008972|NP_001275663	-	-	-	-	-	-	Homo sapiens	Homo sapiens
3051185	285381	11101	130097	116282	-	RP11-78A18.1	DPH3	ATE1	DELGIP|DELGIP1|DESR1|DPH3A|KTI11|ZCSL2	-	Affinity Capture-MS	physical	Huttlin EL (2021)	PUBMED:33961781	9606	9606	High Throughput	0.996301	-	BioPlex 3.0 HEK 293T cells CompPASS score = 0.99630143, threshold = 0.75. Quantitative scores are calculated by CompPASS-Plus (Huttlin et al. Cell 2015, PMID: 26186194). The 0.75 threshold represents the top 2% of scores in HEK293T.|This data may be re-scored from BioPlex 1.0 (PMID: 26186194) and BioPlex 2.0 (PMID: 28514442). Only scores from within the same cell line in BioPlex 3.0 (PMID: 339617…	-	BIOGRID	Q96FX2	A0A024R2P5	NP_996662|NP_001040899	O95260	B3KWA3|B4DK25|F5GXE4|B4E107	NP_001275664|NP_001275665|NP_001001976|NP_008972|NP_001275663	-	-	-	-	-	-	Homo sapiens	Homo sapiens
3057345	11101	3695	116282	109901	RP11-78A18.1	-	ATE1	ITGB7	-	-	Affinity Capture-MS	physical	Huttlin EL (2021)	PUBMED:33961781	9606	9606	High Throughput	0.994791	-	BioPlex 3.0 HEK 293T cells CompPASS score = 0.994790649, threshold = 0.75. Quantitative scores are calculated by CompPASS-Plus (Huttlin et al. Cell 2015, PMID: 26186194). The 0.75 threshold represents the top 2% of scores in HEK293T.|This data may be re-scored from BioPlex 1.0 (PMID: 26186194) and BioPlex 2.0 (PMID: 28514442). Only scores from within the same cell line in BioPlex 3.0 (PMID: 33961…	-	BIOGRID	O95260	B3KWA3|B4DK25|F5GXE4|B4E107	NP_001275664|NP_001275665|NP_001001976|NP_008972|NP_001275663	P26010	-	NP_000880	-	-	-	-	-	-	Homo sapiens	Homo sapiens
3061108	11101	283578	116282	129608	RP11-78A18.1	L10	ATE1	TMED8	-	FAM15B	Affinity Capture-MS	physical	Huttlin EL (2021)	PUBMED:33961781	9606	9606	High Throughput	0.94329	-	BioPlex 3.0 HEK 293T cells CompPASS score = 0.943290015, threshold = 0.75. Quantitative scores are calculated by CompPASS-Plus (Huttlin et al. Cell 2015, PMID: 26186194). The 0.75 threshold represents the top 2% of scores in HEK293T.|This data may be re-scored from BioPlex 1.0 (PMID: 26186194) and BioPlex 2.0 (PMID: 28514442). Only scores from within the same cell line in BioPlex 3.0 (PMID: 33961…	-	BIOGRID	O95260	B3KWA3|B4DK25|F5GXE4|B4E107	NP_001275664|NP_001275665|NP_001001976|NP_008972|NP_001275663	Q6PL24	-	NP_001333060|NP_001333063|NP_998766|NP_001333062	-	-	-	-	-	-	Homo sapiens	Homo sapiens
3062871	5045	11101	111082	116282	-	RP11-78A18.1	FURIN	ATE1	FUR|PACE|PCSK3|SPC1	-	Affinity Capture-MS	physical	Huttlin EL (2021)	PUBMED:33961781	9606	9606	High Throughput	0.99858	-	BioPlex 3.0 HEK 293T cells CompPASS score = 0.998579945, threshold = 0.75. Quantitative scores are calculated by CompPASS-Plus (Huttlin et al. Cell 2015, PMID: 26186194). The 0.75 threshold represents the top 2% of scores in HEK293T.|BioPlex HCT HCT116 cells CompPASS score = 0.999949132, threshold = 0.75. Quantitative scores are calculated by CompPASS-Plus (Huttlin et al. Cell 2015, PMID: 2618619…	-	BIOGRID	P09958	A0A024RC70	NP_001369550|NP_001369549|NP_001369548|NP_002560|NP_001276753|NP_001276752	O95260	B3KWA3|B4DK25|F5GXE4|B4E107	NP_001275664|NP_001275665|NP_001001976|NP_008972|NP_001275663	-	-	-	-	-	-	Homo sapiens	Homo sapiens
3064174	5909	11101	111844	116282	RP11-63N8.1	RP11-78A18.1	RAP1GAP	ATE1	RAP1GA1|RAP1GAP1|RAP1GAPII|RAPGAP	-	Affinity Capture-MS	physical	Huttlin EL (2021)	PUBMED:33961781	9606	9606	High Throughput	0.999253	-	BioPlex 3.0 HEK 293T cells CompPASS score = 0.999253365, threshold = 0.75. Quantitative scores are calculated by CompPASS-Plus (Huttlin et al. Cell 2015, PMID: 26186194). The 0.75 threshold represents the top 2% of scores in HEK293T.|This data may be re-scored from BioPlex 1.0 (PMID: 26186194) and BioPlex 2.0 (PMID: 28514442). Only scores from within the same cell line in BioPlex 3.0 (PMID: 33961…	-	BIOGRID	P47736	A0A024RAB5	NP_001139129|NP_001139130|NP_002876	O95260	B3KWA3|B4DK25|F5GXE4|B4E107	NP_001275664|NP_001275665|NP_001001976|NP_008972|NP_001275663	-	-	-	-	-	-	Homo sapiens	Homo sapiens
3065290	129446	11101	126192	116282	-	RP11-78A18.1	XIRP2	ATE1	CMYA3	-	Affinity Capture-MS	physical	Huttlin EL (2021)	PUBMED:33961781	9606	9606	High Throughput	0.968496	-	BioPlex 3.0 HEK 293T cells CompPASS score = 0.968495756, threshold = 0.75. Quantitative scores are calculated by CompPASS-Plus (Huttlin et al. Cell 2015, PMID: 26186194). The 0.75 threshold represents the top 2% of scores in HEK293T.|This data may be re-scored from BioPlex 1.0 (PMID: 26186194) and BioPlex 2.0 (PMID: 28514442). Only scores from within the same cell line in BioPlex 3.0 (PMID: 33961…	-	BIOGRID	A4UGR9	-	NP_689594|NP_001186074|NP_001073278|NP_001186072|NP_001186073	O95260	B3KWA3|B4DK25|F5GXE4|B4E107	NP_001275664|NP_001275665|NP_001001976|NP_008972|NP_001275663	-	-	-	-	-	-	Homo sapiens	Homo sapiens
3068606	2520	11101	108796	116282	-	RP11-78A18.1	GAST	ATE1	GAS	-	Affinity Capture-MS	physical	Huttlin EL (2021)	PUBMED:33961781	9606	9606	High Throughput	0.997566	-	BioPlex 3.0 HEK 293T cells CompPASS score = 0.997566409, threshold = 0.75. Quantitative scores are calculated by CompPASS-Plus (Huttlin et al. Cell 2015, PMID: 26186194). The 0.75 threshold represents the top 2% of scores in HEK293T.|BioPlex HCT HCT116 cells CompPASS score = 0.999979098, threshold = 0.75. Quantitative scores are calculated by CompPASS-Plus (Huttlin et al. Cell 2015, PMID: 2618619…	-	BIOGRID	P01350	-	NP_000796	O95260	B3KWA3|B4DK25|F5GXE4|B4E107	NP_001275664|NP_001275665|NP_001001976|NP_008972|NP_001275663	-	-	-	-	-	-	Homo sapiens	Homo sapiens
3072128	5599	11101	111585	116282	-	RP11-78A18.1	MAPK8	ATE1	JNK|JNK-46|JNK1|JNK1A2|JNK21B1/2|PRKM8|SAPK1|SAPK1c	-	Affinity Capture-MS	physical	Huttlin EL (2021)	PUBMED:33961781	9606	9606	High Throughput	0.993984	-	BioPlex 3.0 HEK 293T cells CompPASS score = 0.993984057, threshold = 0.75. Quantitative scores are calculated by CompPASS-Plus (Huttlin et al. Cell 2015, PMID: 26186194). The 0.75 threshold represents the top 2% of scores in HEK293T.|This data may be re-scored from BioPlex 1.0 (PMID: 26186194) and BioPlex 2.0 (PMID: 28514442). Only scores from within the same cell line in BioPlex 3.0 (PMID: 33961…	-	BIOGRID	P45983	A1L4K2	NP_001310257|NP_001310256|NP_001310255|NP_001310254|NP_001310253|NP_001310252|NP_001310251|NP_001310250|NP_001265476|NP_001265477|NP_001310249|NP_001310259|NP_001310258|NP_620637|NP_620634|NP_001310260|NP_001310231|NP_002741	O95260	B3KWA3|B4DK25|F5GXE4|B4E107	NP_001275664|NP_001275665|NP_001001976|NP_008972|NP_001275663	-	-	-	-	-	-	Homo sapiens	Homo sapiens
3073264	3386	11101	109613	116282	-	RP11-78A18.1	ICAM4	ATE1	CD242|LW	-	Affinity Capture-MS	physical	Huttlin EL (2021)	PUBMED:33961781	9606	9606	High Throughput	0.768635	-	BioPlex 3.0 HEK 293T cells CompPASS score = 0.768635311, threshold = 0.75. Quantitative scores are calculated by CompPASS-Plus (Huttlin et al. Cell 2015, PMID: 26186194). The 0.75 threshold represents the top 2% of scores in HEK293T.|This data may be re-scored from BioPlex 1.0 (PMID: 26186194) and BioPlex 2.0 (PMID: 28514442). Only scores from within the same cell line in BioPlex 3.0 (PMID: 33961…	-	BIOGRID	Q14773	U5U6P8	NP_001034221|NP_001535|NP_071772	O95260	B3KWA3|B4DK25|F5GXE4|B4E107	NP_001275664|NP_001275665|NP_001001976|NP_008972|NP_001275663	-	-	-	-	-	-	Homo sapiens	Homo sapiens
3076113	55352	11101	120632	116282	-	RP11-78A18.1	COPRS	ATE1	C17orf79|COPR5|HSA272196|TTP1	-	Affinity Capture-MS	physical	Huttlin EL (2021)	PUBMED:33961781	9606	9606	High Throughput	0.977582	-	BioPlex 3.0 HEK 293T cells CompPASS score = 0.977582409, threshold = 0.75. Quantitative scores are calculated by CompPASS-Plus (Huttlin et al. Cell 2015, PMID: 26186194). The 0.75 threshold represents the top 2% of scores in HEK293T.|This data may be re-scored from BioPlex 1.0 (PMID: 26186194) and BioPlex 2.0 (PMID: 28514442). Only scores from within the same cell line in BioPlex 3.0 (PMID: 33961…	-	BIOGRID	Q9NQ92	H9KV77	NP_060875	O95260	B3KWA3|B4DK25|F5GXE4|B4E107	NP_001275664|NP_001275665|NP_001001976|NP_008972|NP_001275663	-	-	-	-	-	-	Homo sapiens	Homo sapiens
3077175	1265	11101	107665	116282	-	RP11-78A18.1	CNN2	ATE1	-	-	Affinity Capture-MS	physical	Huttlin EL (2021)	PUBMED:33961781	9606	9606	High Throughput	0.930194	-	BioPlex 3.0 HEK 293T cells CompPASS score = 0.930194131, threshold = 0.75. Quantitative scores are calculated by CompPASS-Plus (Huttlin et al. Cell 2015, PMID: 26186194). The 0.75 threshold represents the top 2% of scores in HEK293T.|BioPlex HCT HCT116 cells CompPASS score = 0.996967425, threshold = 0.75. Quantitative scores are calculated by CompPASS-Plus (Huttlin et al. Cell 2015, PMID: 2618619…	-	BIOGRID	Q99439	-	NP_958434|NP_001290430|NP_004359|NP_001290428	O95260	B3KWA3|B4DK25|F5GXE4|B4E107	NP_001275664|NP_001275665|NP_001001976|NP_008972|NP_001275663	-	-	-	-	-	-	Homo sapiens	Homo sapiens
3078735	83998	11101	123843	116282	RP5-1042I8.1	RP11-78A18.1	REG4	ATE1	GISP|REG-IV|RELP	-	Affinity Capture-MS	physical	Huttlin EL (2021)	PUBMED:33961781	9606	9606	High Throughput	0.999966	-	BioPlex 3.0 HEK 293T cells CompPASS score = 0.999965954, threshold = 0.75. Quantitative scores are calculated by CompPASS-Plus (Huttlin et al. Cell 2015, PMID: 26186194). The 0.75 threshold represents the top 2% of scores in HEK293T.|BioPlex HCT HCT116 cells CompPASS score = 0.999997429, threshold = 0.75. Quantitative scores are calculated by CompPASS-Plus (Huttlin et al. Cell 2015, PMID: 2618619…	-	BIOGRID	Q9BYZ8	A0A024R0M1	NP_001152824|NP_001152825|NP_114433	O95260	B3KWA3|B4DK25|F5GXE4|B4E107	NP_001275664|NP_001275665|NP_001001976|NP_008972|NP_001275663	-	-	-	-	-	-	Homo sapiens	Homo sapiens
3085642	112936	11101	125215	116282	-	RP11-78A18.1	VPS26B	ATE1	Pep8b	-	Affinity Capture-MS	physical	Huttlin EL (2021)	PUBMED:33961781	9606	9606	High Throughput	0.948991	-	BioPlex 3.0 HEK 293T cells CompPASS score = 0.94899115, threshold = 0.75. Quantitative scores are calculated by CompPASS-Plus (Huttlin et al. Cell 2015, PMID: 26186194). The 0.75 threshold represents the top 2% of scores in HEK293T.|This data may be re-scored from BioPlex 1.0 (PMID: 26186194) and BioPlex 2.0 (PMID: 28514442). Only scores from within the same cell line in BioPlex 3.0 (PMID: 339617…	-	BIOGRID	Q4G0F5	A0A024R3L9	NP_443107	O95260	B3KWA3|B4DK25|F5GXE4|B4E107	NP_001275664|NP_001275665|NP_001001976|NP_008972|NP_001275663	-	-	-	-	-	-	Homo sapiens	Homo sapiens
3088584	22865	11101	116533	116282	-	RP11-78A18.1	SLITRK3	ATE1	-	-	Affinity Capture-MS	physical	Huttlin EL (2021)	PUBMED:33961781	9606	9606	High Throughput	0.9054	-	BioPlex 3.0 HEK 293T cells CompPASS score = 0.905399938, threshold = 0.75. Quantitative scores are calculated by CompPASS-Plus (Huttlin et al. Cell 2015, PMID: 26186194). The 0.75 threshold represents the top 2% of scores in HEK293T.|This data may be re-scored from BioPlex 1.0 (PMID: 26186194) and BioPlex 2.0 (PMID: 28514442). Only scores from within the same cell line in BioPlex 3.0 (PMID: 33961…	-	BIOGRID	O94933	-	NP_055741	O95260	B3KWA3|B4DK25|F5GXE4|B4E107	NP_001275664|NP_001275665|NP_001001976|NP_008972|NP_001275663	-	-	-	-	-	-	Homo sapiens	Homo sapiens
3089019	84273	11101	124000	116282	-	RP11-78A18.1	NOA1	ATE1	C4orf14|MTG3|hAtNOS1|hNOA1|mAtNOS1	-	Affinity Capture-MS	physical	Huttlin EL (2021)	PUBMED:33961781	9606	9606	High Throughput	0.877231	-	BioPlex 3.0 HEK 293T cells CompPASS score = 0.877230789, threshold = 0.75. Quantitative scores are calculated by CompPASS-Plus (Huttlin et al. Cell 2015, PMID: 26186194). The 0.75 threshold represents the top 2% of scores in HEK293T.|This data may be re-scored from BioPlex 1.0 (PMID: 26186194) and BioPlex 2.0 (PMID: 28514442). Only scores from within the same cell line in BioPlex 3.0 (PMID: 33961…	-	BIOGRID	Q8NC60	-	NP_115689	O95260	B3KWA3|B4DK25|F5GXE4|B4E107	NP_001275664|NP_001275665|NP_001001976|NP_008972|NP_001275663	-	-	-	-	-	-	Homo sapiens	Homo sapiens
3097669	89927	11101	124644	116282	-	RP11-78A18.1	C16orf45	ATE1	-	-	Affinity Capture-MS	physical	Huttlin EL (2021)	PUBMED:33961781	9606	9606	High Throughput	0.98275	-	BioPlex 3.0 HEK 293T cells CompPASS score = 0.982750202, threshold = 0.75. Quantitative scores are calculated by CompPASS-Plus (Huttlin et al. Cell 2015, PMID: 26186194). The 0.75 threshold represents the top 2% of scores in HEK293T.|This data may be re-scored from BioPlex 1.0 (PMID: 26186194) and BioPlex 2.0 (PMID: 28514442). Only scores from within the same cell line in BioPlex 3.0 (PMID: 33961…	-	BIOGRID	Q96MC5	A0A024QZI8	NP_149978|NP_001135941	O95260	B3KWA3|B4DK25|F5GXE4|B4E107	NP_001275664|NP_001275665|NP_001001976|NP_008972|NP_001275663	-	-	-	-	-	-	Homo sapiens	Homo sapiens
3101090	5868	11101	111806	116282	-	RP11-78A18.1	RAB5A	ATE1	RAB5	-	Affinity Capture-MS	physical	Huttlin EL (2021)	PUBMED:33961781	9606	9606	High Throughput	0.982805	-	BioPlex 3.0 HEK 293T cells CompPASS score = 0.982805245, threshold = 0.75. Quantitative scores are calculated by CompPASS-Plus (Huttlin et al. Cell 2015, PMID: 26186194). The 0.75 threshold represents the top 2% of scores in HEK293T.|BioPlex HCT HCT116 cells CompPASS score = 0.987575875, threshold = 0.75. Quantitative scores are calculated by CompPASS-Plus (Huttlin et al. Cell 2015, PMID: 2618619…	-	BIOGRID	P20339	A0A024R2K1	NP_001278977|NP_004153	O95260	B3KWA3|B4DK25|F5GXE4|B4E107	NP_001275664|NP_001275665|NP_001001976|NP_008972|NP_001275663	-	-	-	-	-	-	Homo sapiens	Homo sapiens
3101446	3630	11101	109842	116282	-	RP11-78A18.1	INS	ATE1	IDDM|IDDM1|IDDM2|ILPR|IRDN|MODY10	-	Affinity Capture-MS	physical	Huttlin EL (2021)	PUBMED:33961781	9606	9606	High Throughput	0.925923	-	BioPlex 3.0 HEK 293T cells CompPASS score = 0.925923437, threshold = 0.75. Quantitative scores are calculated by CompPASS-Plus (Huttlin et al. Cell 2015, PMID: 26186194). The 0.75 threshold represents the top 2% of scores in HEK293T.|This data may be re-scored from BioPlex 1.0 (PMID: 26186194) and BioPlex 2.0 (PMID: 28514442). Only scores from within the same cell line in BioPlex 3.0 (PMID: 33961…	-	BIOGRID	P01308	I3WAC9	NP_001172026|NP_001172027|NP_000198|NP_001278826	O95260	B3KWA3|B4DK25|F5GXE4|B4E107	NP_001275664|NP_001275665|NP_001001976|NP_008972|NP_001275663	-	-	-	-	-	-	Homo sapiens	Homo sapiens
3102434	23568	11101	117110	116282	-	RP11-78A18.1	ARL2BP	ATE1	BART|BART1|RP66	-	Affinity Capture-MS	physical	Huttlin EL (2021)	PUBMED:33961781	9606	9606	High Throughput	0.999349	-	BioPlex 3.0 HEK 293T cells CompPASS score = 0.999349359, threshold = 0.75. Quantitative scores are calculated by CompPASS-Plus (Huttlin et al. Cell 2015, PMID: 26186194). The 0.75 threshold represents the top 2% of scores in HEK293T.|BioPlex HCT HCT116 cells CompPASS score = 0.99974788, threshold = 0.75. Quantitative scores are calculated by CompPASS-Plus (Huttlin et al. Cell 2015, PMID: 26186194…	-	BIOGRID	Q9Y2Y0	A0A024R6U9	NP_036238	O95260	B3KWA3|B4DK25|F5GXE4|B4E107	NP_001275664|NP_001275665|NP_001001976|NP_008972|NP_001275663	-	-	-	-	-	-	Homo sapiens	Homo sapiens
3103584	203259	11101	128461	116282	RP11-573M23.5	RP11-78A18.1	FAM219A	ATE1	C9orf25|bA573M23.5	-	Affinity Capture-MS	physical	Huttlin EL (2021)	PUBMED:33961781	9606	9606	High Throughput	0.933405	-	BioPlex 3.0 HEK 293T cells CompPASS score = 0.933404802, threshold = 0.75. Quantitative scores are calculated by CompPASS-Plus (Huttlin et al. Cell 2015, PMID: 26186194). The 0.75 threshold represents the top 2% of scores in HEK293T.|This data may be re-scored from BioPlex 1.0 (PMID: 26186194) and BioPlex 2.0 (PMID: 28514442). Only scores from within the same cell line in BioPlex 3.0 (PMID: 33961…	-	BIOGRID	Q8IW50	-	NP_001171874|NP_001171870|NP_001171871|NP_001171872|NP_671735|NP_001171869	O95260	B3KWA3|B4DK25|F5GXE4|B4E107	NP_001275664|NP_001275665|NP_001001976|NP_008972|NP_001275663	-	-	-	-	-	-	Homo sapiens	Homo sapiens
3104623	9444	11101	114834	116282	-	RP11-78A18.1	QKI	ATE1	Hqk|QK|QK1|QK3|hqkI	-	Affinity Capture-MS	physical	Huttlin EL (2021)	PUBMED:33961781	9606	9606	High Throughput	0.998555	-	BioPlex 3.0 HEK 293T cells CompPASS score = 0.998555493, threshold = 0.75. Quantitative scores are calculated by CompPASS-Plus (Huttlin et al. Cell 2015, PMID: 26186194). The 0.75 threshold represents the top 2% of scores in HEK293T.|BioPlex HCT HCT116 cells CompPASS score = 0.930697608, threshold = 0.75. Quantitative scores are calculated by CompPASS-Plus (Huttlin et al. Cell 2015, PMID: 2618619…	-	BIOGRID	Q96PU8	Q8WY44	NP_001288014|NP_996736|NP_006766|NP_996737|NP_996735	O95260	B3KWA3|B4DK25|F5GXE4|B4E107	NP_001275664|NP_001275665|NP_001001976|NP_008972|NP_001275663	-	-	-	-	-	-	Homo sapiens	Homo sapiens
3107713	388555	11101	132739	116282	UNQ483/PRO982	RP11-78A18.1	IGFL3	ATE1	UNQ483	-	Affinity Capture-MS	physical	Huttlin EL (2021)	PUBMED:33961781	9606	9606	High Throughput	0.948264	-	BioPlex 3.0 HEK 293T cells CompPASS score = 0.948264416, threshold = 0.75. Quantitative scores are calculated by CompPASS-Plus (Huttlin et al. Cell 2015, PMID: 26186194). The 0.75 threshold represents the top 2% of scores in HEK293T.|This data may be re-scored from BioPlex 1.0 (PMID: 26186194) and BioPlex 2.0 (PMID: 28514442). Only scores from within the same cell line in BioPlex 3.0 (PMID: 33961…	-	BIOGRID	Q6UXB1	-	NP_997276	O95260	B3KWA3|B4DK25|F5GXE4|B4E107	NP_001275664|NP_001275665|NP_001001976|NP_008972|NP_001275663	-	-	-	-	-	-	Homo sapiens	Homo sapiens
3117783	7980	11101	113693	116282	-	RP11-78A18.1	TFPI2	ATE1	PP5|REF1|TFPI-2	-	Affinity Capture-MS	physical	Huttlin EL (2021)	PUBMED:33961781	9606	9606	High Throughput	0.994172	-	BioPlex 3.0 HEK 293T cells CompPASS score = 0.994171786, threshold = 0.75. Quantitative scores are calculated by CompPASS-Plus (Huttlin et al. Cell 2015, PMID: 26186194). The 0.75 threshold represents the top 2% of scores in HEK293T.|This data may be re-scored from BioPlex 1.0 (PMID: 26186194) and BioPlex 2.0 (PMID: 28514442). Only scores from within the same cell line in BioPlex 3.0 (PMID: 33961…	-	BIOGRID	P48307	-	NP_001257932|NP_001257933|NP_006519	O95260	B3KWA3|B4DK25|F5GXE4|B4E107	NP_001275664|NP_001275665|NP_001001976|NP_008972|NP_001275663	-	-	-	-	-	-	Homo sapiens	Homo sapiens
3118255	79922	11101	122999	116282	-	RP11-78A18.1	MRM1	ATE1	-	-	Affinity Capture-MS	physical	Huttlin EL (2021)	PUBMED:33961781	9606	9606	High Throughput	0.998281	-	BioPlex 3.0 HEK 293T cells CompPASS score = 0.998281489, threshold = 0.75. Quantitative scores are calculated by CompPASS-Plus (Huttlin et al. Cell 2015, PMID: 26186194). The 0.75 threshold represents the top 2% of scores in HEK293T.|BioPlex HCT HCT116 cells CompPASS score = 0.999984898, threshold = 0.75. Quantitative scores are calculated by CompPASS-Plus (Huttlin et al. Cell 2015, PMID: 2618619…	-	BIOGRID	Q6IN84	-	NP_079140	O95260	B3KWA3|B4DK25|F5GXE4|B4E107	NP_001275664|NP_001275665|NP_001001976|NP_008972|NP_001275663	-	-	-	-	-	-	Homo sapiens	Homo sapiens
3121180	5023	11101	111062	116282	-	RP11-78A18.1	P2RX1	ATE1	P2X1	-	Affinity Capture-MS	physical	Huttlin EL (2021)	PUBMED:33961781	9606	9606	High Throughput	0.976796	-	BioPlex 3.0 HEK 293T cells CompPASS score = 0.976796177, threshold = 0.75. Quantitative scores are calculated by CompPASS-Plus (Huttlin et al. Cell 2015, PMID: 26186194). The 0.75 threshold represents the top 2% of scores in HEK293T.|This data may be re-scored from BioPlex 1.0 (PMID: 26186194) and BioPlex 2.0 (PMID: 28514442). Only scores from within the same cell line in BioPlex 3.0 (PMID: 33961…	-	BIOGRID	P51575	-	NP_002549	O95260	B3KWA3|B4DK25|F5GXE4|B4E107	NP_001275664|NP_001275665|NP_001001976|NP_008972|NP_001275663	-	-	-	-	-	-	Homo sapiens	Homo sapiens
3123566	10140	11101	115443	116282	-	RP11-78A18.1	TOB1	ATE1	APRO6|PIG49|TOB|TROB|TROB1	-	Affinity Capture-MS	physical	Huttlin EL (2021)	PUBMED:33961781	9606	9606	High Throughput	0.756141	-	BioPlex 3.0 HEK 293T cells CompPASS score = 0.756140557, threshold = 0.75. Quantitative scores are calculated by CompPASS-Plus (Huttlin et al. Cell 2015, PMID: 26186194). The 0.75 threshold represents the top 2% of scores in HEK293T.|This data may be re-scored from BioPlex 1.0 (PMID: 26186194) and BioPlex 2.0 (PMID: 28514442). Only scores from within the same cell line in BioPlex 3.0 (PMID: 33961…	-	BIOGRID	P50616	-	NP_005740|NP_001230814|NP_001230806	O95260	B3KWA3|B4DK25|F5GXE4|B4E107	NP_001275664|NP_001275665|NP_001001976|NP_008972|NP_001275663	-	-	-	-	-	-	Homo sapiens	Homo sapiens
3124071	339669	11101	130916	116282	LL22NC01-81G9.2	RP11-78A18.1	TEX33	ATE1	C22orf33|EAN57|cE81G9.2	-	Affinity Capture-MS	physical	Huttlin EL (2021)	PUBMED:33961781	9606	9606	High Throughput	0.898861	-	BioPlex 3.0 HEK 293T cells CompPASS score = 0.89886142, threshold = 0.75. Quantitative scores are calculated by CompPASS-Plus (Huttlin et al. Cell 2015, PMID: 26186194). The 0.75 threshold represents the top 2% of scores in HEK293T.|This data may be re-scored from BioPlex 1.0 (PMID: 26186194) and BioPlex 2.0 (PMID: 28514442). Only scores from within the same cell line in BioPlex 3.0 (PMID: 339617…	-	BIOGRID	O43247	-	NP_848647|NP_001157329	O95260	B3KWA3|B4DK25|F5GXE4|B4E107	NP_001275664|NP_001275665|NP_001001976|NP_008972|NP_001275663	-	-	-	-	-	-	Homo sapiens	Homo sapiens
3124648	9153	11101	114600	116282	-	RP11-78A18.1	SLC28A2	ATE1	CNT2|HCNT2|HsT17153|SPNT1	-	Affinity Capture-MS	physical	Huttlin EL (2021)	PUBMED:33961781	9606	9606	High Throughput	0.978528	-	BioPlex 3.0 HEK 293T cells CompPASS score = 0.978528014, threshold = 0.75. Quantitative scores are calculated by CompPASS-Plus (Huttlin et al. Cell 2015, PMID: 26186194). The 0.75 threshold represents the top 2% of scores in HEK293T.|This data may be re-scored from BioPlex 1.0 (PMID: 26186194) and BioPlex 2.0 (PMID: 28514442). Only scores from within the same cell line in BioPlex 3.0 (PMID: 33961…	-	BIOGRID	O43868	Q53H72|Q2M2A7	NP_004203	O95260	B3KWA3|B4DK25|F5GXE4|B4E107	NP_001275664|NP_001275665|NP_001001976|NP_008972|NP_001275663	-	-	-	-	-	-	Homo sapiens	Homo sapiens
3125137	338382	11101	130725	116282	-	RP11-78A18.1	RAB7B	ATE1	RAB7	-	Affinity Capture-MS	physical	Huttlin EL (2021)	PUBMED:33961781	9606	9606	High Throughput	0.972395	-	BioPlex 3.0 HEK 293T cells CompPASS score = 0.972395423, threshold = 0.75. Quantitative scores are calculated by CompPASS-Plus (Huttlin et al. Cell 2015, PMID: 26186194). The 0.75 threshold represents the top 2% of scores in HEK293T.|This data may be re-scored from BioPlex 1.0 (PMID: 26186194) and BioPlex 2.0 (PMID: 28514442). Only scores from within the same cell line in BioPlex 3.0 (PMID: 33961…	-	BIOGRID	Q96AH8	-	NP_796377|NP_001157994	O95260	B3KWA3|B4DK25|F5GXE4|B4E107	NP_001275664|NP_001275665|NP_001001976|NP_008972|NP_001275663	-	-	-	-	-	-	Homo sapiens	Homo sapiens
3137837	645840	11101	570785	116282	-	RP11-78A18.1	TXNRD3NB	ATE1	TR2IT1|TXNRD3IT1|TXNRD3NT1	-	Affinity Capture-MS	physical	Huttlin EL (2021)	PUBMED:33961781	9606	9606	High Throughput	0.825639	-	BioPlex 3.0 HEK 293T cells CompPASS score = 0.825639085, threshold = 0.75. Quantitative scores are calculated by CompPASS-Plus (Huttlin et al. Cell 2015, PMID: 26186194). The 0.75 threshold represents the top 2% of scores in HEK293T.|This data may be re-scored from BioPlex 1.0 (PMID: 26186194) and BioPlex 2.0 (PMID: 28514442). Only scores from within the same cell line in BioPlex 3.0 (PMID: 33961…	-	BIOGRID	Q6F5E7	-	NP_001034872	O95260	B3KWA3|B4DK25|F5GXE4|B4E107	NP_001275664|NP_001275665|NP_001001976|NP_008972|NP_001275663	-	-	-	-	-	-	Homo sapiens	Homo sapiens
3139496	9071	11101	114529	116282	RP11-23E3.4	RP11-78A18.1	CLDN10	ATE1	CPETRL3|OSP-L	-	Affinity Capture-MS	physical	Huttlin EL (2021)	PUBMED:33961781	9606	9606	High Throughput	0.994638	-	BioPlex 3.0 HEK 293T cells CompPASS score = 0.99463791, threshold = 0.75. Quantitative scores are calculated by CompPASS-Plus (Huttlin et al. Cell 2015, PMID: 26186194). The 0.75 threshold represents the top 2% of scores in HEK293T.|This data may be re-scored from BioPlex 1.0 (PMID: 26186194) and BioPlex 2.0 (PMID: 28514442). Only scores from within the same cell line in BioPlex 3.0 (PMID: 339617…	-	BIOGRID	P78369	-	NP_008915|NP_878268|NP_001153572	O95260	B3KWA3|B4DK25|F5GXE4|B4E107	NP_001275664|NP_001275665|NP_001001976|NP_008972|NP_001275663	-	-	-	-	-	-	Homo sapiens	Homo sapiens
3142905	29781	11101	118913	116282	-	RP11-78A18.1	NCAPH2	ATE1	CAPH2	-	Affinity Capture-MS	physical	Huttlin EL (2021)	PUBMED:33961781	9606	9606	High Throughput	0.752244	-	BioPlex 3.0 HEK 293T cells CompPASS score = 0.752244187, threshold = 0.75. Quantitative scores are calculated by CompPASS-Plus (Huttlin et al. Cell 2015, PMID: 26186194). The 0.75 threshold represents the top 2% of scores in HEK293T.|BioPlex HCT HCT116 cells CompPASS score = 0.995998438, threshold = 0.75. Quantitative scores are calculated by CompPASS-Plus (Huttlin et al. Cell 2015, PMID: 2618619…	-	BIOGRID	Q6IBW4	-	NP_001171940|NP_689512|NP_055366	O95260	B3KWA3|B4DK25|F5GXE4|B4E107	NP_001275664|NP_001275665|NP_001001976|NP_008972|NP_001275663	-	-	-	-	-	-	Homo sapiens	Homo sapiens
3148738	63940	11101	122005	116282	DAAP-218M18.6	RP11-78A18.1	GPSM3	ATE1	AGS4|C6orf9|G18|G18.1a|G18.1b|G18.2|NG1	-	Affinity Capture-MS	physical	Huttlin EL (2021)	PUBMED:33961781	9606	9606	High Throughput	0.998946	-	BioPlex HCT HCT116 cells CompPASS score = 0.998946085, threshold = 0.75. Quantitative scores are calculated by CompPASS-Plus (Huttlin et al. Cell 2015, PMID: 26186194). The 0.75 threshold represents the top 2% of scores in HCT116.|Only scores from within the same cell line in BioPlex HCT (PMID: 33961781) should be compared directly. For comparison of HEK293T and HCT116 interaction networks with r…	-	BIOGRID	Q9Y4H4	A0A024RCP6	NP_001263430|NP_071390	O95260	B3KWA3|B4DK25|F5GXE4|B4E107	NP_001275664|NP_001275665|NP_001001976|NP_008972|NP_001275663	-	-	-	-	-	-	Homo sapiens	Homo sapiens
3149046	114299	11101	125312	116282	-	RP11-78A18.1	PALM2	ATE1	AKAP2	-	Affinity Capture-MS	physical	Huttlin EL (2021)	PUBMED:33961781	9606	9606	High Throughput	0.772397	-	BioPlex HCT HCT116 cells CompPASS score = 0.772396613, threshold = 0.75. Quantitative scores are calculated by CompPASS-Plus (Huttlin et al. Cell 2015, PMID: 26186194). The 0.75 threshold represents the top 2% of scores in HCT116.|Only scores from within the same cell line in BioPlex HCT (PMID: 33961781) should be compared directly. For comparison of HEK293T and HCT116 interaction networks with r…	-	BIOGRID	Q8IXS6	-	NP_001032370|NP_443749	O95260	B3KWA3|B4DK25|F5GXE4|B4E107	NP_001275664|NP_001275665|NP_001001976|NP_008972|NP_001275663	-	-	-	-	-	-	Homo sapiens	Homo sapiens
3149538	84881	11101	124324	116282	-	RP11-78A18.1	RPUSD4	ATE1	-	-	Affinity Capture-MS	physical	Huttlin EL (2021)	PUBMED:33961781	9606	9606	High Throughput	0.930217	-	BioPlex HCT HCT116 cells CompPASS score = 0.930217354, threshold = 0.75. Quantitative scores are calculated by CompPASS-Plus (Huttlin et al. Cell 2015, PMID: 26186194). The 0.75 threshold represents the top 2% of scores in HCT116.|Only scores from within the same cell line in BioPlex HCT (PMID: 33961781) should be compared directly. For comparison of HEK293T and HCT116 interaction networks with r…	-	BIOGRID	Q96CM3	-	NP_001138299|NP_116184	O95260	B3KWA3|B4DK25|F5GXE4|B4E107	NP_001275664|NP_001275665|NP_001001976|NP_008972|NP_001275663	-	-	-	-	-	-	Homo sapiens	Homo sapiens
3152217	322	11101	106819	116282	-	RP11-78A18.1	APBB1	ATE1	FE65|MGC:9072|RIR	-	Affinity Capture-MS	physical	Huttlin EL (2021)	PUBMED:33961781	9606	9606	High Throughput	0.996549	-	BioPlex HCT HCT116 cells CompPASS score = 0.996549037, threshold = 0.75. Quantitative scores are calculated by CompPASS-Plus (Huttlin et al. Cell 2015, PMID: 26186194). The 0.75 threshold represents the top 2% of scores in HCT116.|Only scores from within the same cell line in BioPlex HCT (PMID: 33961781) should be compared directly. For comparison of HEK293T and HCT116 interaction networks with r…	-	BIOGRID	O00213	B7Z4M9	NP_001244250|NP_001244252|NP_001155|NP_001244254|NP_001244248|NP_001244249|NP_663722|NP_001244255	O95260	B3KWA3|B4DK25|F5GXE4|B4E107	NP_001275664|NP_001275665|NP_001001976|NP_008972|NP_001275663	-	-	-	-	-	-	Homo sapiens	Homo sapiens
3155251	259239	11101	129231	116282	-	RP11-78A18.1	WFDC11	ATE1	WAP11	-	Affinity Capture-MS	physical	Huttlin EL (2021)	PUBMED:33961781	9606	9606	High Throughput	0.999803	-	BioPlex HCT HCT116 cells CompPASS score = 0.999803412, threshold = 0.75. Quantitative scores are calculated by CompPASS-Plus (Huttlin et al. Cell 2015, PMID: 26186194). The 0.75 threshold represents the top 2% of scores in HCT116.|Only scores from within the same cell line in BioPlex HCT (PMID: 33961781) should be compared directly. For comparison of HEK293T and HCT116 interaction networks with r…	-	BIOGRID	Q8NEX6	-	NP_671730	O95260	B3KWA3|B4DK25|F5GXE4|B4E107	NP_001275664|NP_001275665|NP_001001976|NP_008972|NP_001275663	-	-	-	-	-	-	Homo sapiens	Homo sapiens
3156203	10473	11101	115736	116282	-	RP11-78A18.1	HMGN4	ATE1	HMG17L3|NHC	-	Affinity Capture-MS	physical	Huttlin EL (2021)	PUBMED:33961781	9606	9606	High Throughput	0.803105	-	BioPlex HCT HCT116 cells CompPASS score = 0.803104581, threshold = 0.75. Quantitative scores are calculated by CompPASS-Plus (Huttlin et al. Cell 2015, PMID: 26186194). The 0.75 threshold represents the top 2% of scores in HCT116.|Only scores from within the same cell line in BioPlex HCT (PMID: 33961781) should be compared directly. For comparison of HEK293T and HCT116 interaction networks with r…	-	BIOGRID	O00479	A0A024R046	NP_006344	O95260	B3KWA3|B4DK25|F5GXE4|B4E107	NP_001275664|NP_001275665|NP_001001976|NP_008972|NP_001275663	-	-	-	-	-	-	Homo sapiens	Homo sapiens
3159178	5724	11101	111696	116282	-	RP11-78A18.1	PTAFR	ATE1	PAFR	-	Affinity Capture-MS	physical	Huttlin EL (2021)	PUBMED:33961781	9606	9606	High Throughput	0.999981	-	BioPlex HCT HCT116 cells CompPASS score = 0.999981283, threshold = 0.75. Quantitative scores are calculated by CompPASS-Plus (Huttlin et al. Cell 2015, PMID: 26186194). The 0.75 threshold represents the top 2% of scores in HCT116.|Only scores from within the same cell line in BioPlex HCT (PMID: 33961781) should be compared directly. For comparison of HEK293T and HCT116 interaction networks with r…	-	BIOGRID	P25105	A8K7N8	NP_001158193|NP_000943|NP_001158194|NP_001158195	O95260	B3KWA3|B4DK25|F5GXE4|B4E107	NP_001275664|NP_001275665|NP_001001976|NP_008972|NP_001275663	-	-	-	-	-	-	Homo sapiens	Homo sapiens
3163896	26056	11101	117518	116282	-	RP11-78A18.1	RAB11FIP5	ATE1	GAF1|RIP11|pp75	-	Affinity Capture-MS	physical	Huttlin EL (2021)	PUBMED:33961781	9606	9606	High Throughput	0.989773	-	BioPlex HCT HCT116 cells CompPASS score = 0.989773232, threshold = 0.75. Quantitative scores are calculated by CompPASS-Plus (Huttlin et al. Cell 2015, PMID: 26186194). The 0.75 threshold represents the top 2% of scores in HCT116.|Only scores from within the same cell line in BioPlex HCT (PMID: 33961781) should be compared directly. For comparison of HEK293T and HCT116 interaction networks with r…	-	BIOGRID	Q9BXF6	Q9UFM0	NP_056285|NP_001358201	O95260	B3KWA3|B4DK25|F5GXE4|B4E107	NP_001275664|NP_001275665|NP_001001976|NP_008972|NP_001275663	-	-	-	-	-	-	Homo sapiens	Homo sapiens
3165415	54566	11101	120044	116282	-	RP11-78A18.1	EPB41L4B	ATE1	CG1|EHM2	-	Affinity Capture-MS	physical	Huttlin EL (2021)	PUBMED:33961781	9606	9606	High Throughput	0.863496	-	BioPlex HCT HCT116 cells CompPASS score = 0.863496271, threshold = 0.75. Quantitative scores are calculated by CompPASS-Plus (Huttlin et al. Cell 2015, PMID: 26186194). The 0.75 threshold represents the top 2% of scores in HCT116.|Only scores from within the same cell line in BioPlex HCT (PMID: 33961781) should be compared directly. For comparison of HEK293T and HCT116 interaction networks with r…	-	BIOGRID	Q9H329	Q9NX84|Q9NSG9|Q59GC2	NP_060894|NP_061987	O95260	B3KWA3|B4DK25|F5GXE4|B4E107	NP_001275664|NP_001275665|NP_001001976|NP_008972|NP_001275663	-	-	-	-	-	-	Homo sapiens	Homo sapiens
3167815	56998	11101	121313	116282	RP11-84A14.1	RP11-78A18.1	CTNNBIP1	ATE1	ICAT	-	Affinity Capture-MS	physical	Huttlin EL (2021)	PUBMED:33961781	9606	9606	High Throughput	0.89479	-	BioPlex HCT HCT116 cells CompPASS score = 0.894789574, threshold = 0.75. Quantitative scores are calculated by CompPASS-Plus (Huttlin et al. Cell 2015, PMID: 26186194). The 0.75 threshold represents the top 2% of scores in HCT116.|Only scores from within the same cell line in BioPlex HCT (PMID: 33961781) should be compared directly. For comparison of HEK293T and HCT116 interaction networks with r…	-	BIOGRID	Q9NSA3	A0A024R4D7	NP_001012329|NP_064633	O95260	B3KWA3|B4DK25|F5GXE4|B4E107	NP_001275664|NP_001275665|NP_001001976|NP_008972|NP_001275663	-	-	-	-	-	-	Homo sapiens	Homo sapiens
3167992	10066	11101	115377	116282	-	RP11-78A18.1	SCAMP2	ATE1	-	-	Affinity Capture-MS	physical	Huttlin EL (2021)	PUBMED:33961781	9606	9606	High Throughput	0.959754	-	BioPlex HCT HCT116 cells CompPASS score = 0.95975365, threshold = 0.75. Quantitative scores are calculated by CompPASS-Plus (Huttlin et al. Cell 2015, PMID: 26186194). The 0.75 threshold represents the top 2% of scores in HCT116.|Only scores from within the same cell line in BioPlex HCT (PMID: 33961781) should be compared directly. For comparison of HEK293T and HCT116 interaction networks with re…	-	BIOGRID	O15127	-	NP_001307707|NP_005688	O95260	B3KWA3|B4DK25|F5GXE4|B4E107	NP_001275664|NP_001275665|NP_001001976|NP_008972|NP_001275663	-	-	-	-	-	-	Homo sapiens	Homo sapiens
3168656	54620	11101	120078	116282	-	RP11-78A18.1	FBXL19	ATE1	CXXC11|Fbl19|JHDM1C	-	Affinity Capture-MS	physical	Huttlin EL (2021)	PUBMED:33961781	9606	9606	High Throughput	0.995453	-	BioPlex HCT HCT116 cells CompPASS score = 0.995452726, threshold = 0.75. Quantitative scores are calculated by CompPASS-Plus (Huttlin et al. Cell 2015, PMID: 26186194). The 0.75 threshold represents the top 2% of scores in HCT116.|Only scores from within the same cell line in BioPlex HCT (PMID: 33961781) should be compared directly. For comparison of HEK293T and HCT116 interaction networks with r…	-	BIOGRID	Q6PCT2	H3BVB1	NP_001269280|NP_001093254	O95260	B3KWA3|B4DK25|F5GXE4|B4E107	NP_001275664|NP_001275665|NP_001001976|NP_008972|NP_001275663	-	-	-	-	-	-	Homo sapiens	Homo sapiens
3169060	7090	11101	112945	116282	-	RP11-78A18.1	TLE3	ATE1	ESG|ESG3|GRG3|HsT18976	-	Affinity Capture-MS	physical	Huttlin EL (2021)	PUBMED:33961781	9606	9606	High Throughput	0.953135	-	BioPlex HCT HCT116 cells CompPASS score = 0.953134923, threshold = 0.75. Quantitative scores are calculated by CompPASS-Plus (Huttlin et al. Cell 2015, PMID: 26186194). The 0.75 threshold represents the top 2% of scores in HCT116.|Only scores from within the same cell line in BioPlex HCT (PMID: 33961781) should be compared directly. For comparison of HEK293T and HCT116 interaction networks with r…	-	BIOGRID	Q04726	H0YKT5|Q6PRX3|F5H7D6|B3KUA2	NP_001269908|NP_001269909|NP_005069|NP_001269911|NP_001269910|NP_065959|NP_001098662	O95260	B3KWA3|B4DK25|F5GXE4|B4E107	NP_001275664|NP_001275665|NP_001001976|NP_008972|NP_001275663	-	-	-	-	-	-	Homo sapiens	Homo sapiens
3175464	594855	11101	534761	116282	Nbla11589	RP11-78A18.1	CPLX3	ATE1	CPX-III|CPXIII	-	Affinity Capture-MS	physical	Huttlin EL (2021)	PUBMED:33961781	9606	9606	High Throughput	0.793774	-	BioPlex HCT HCT116 cells CompPASS score = 0.793774162, threshold = 0.75. Quantitative scores are calculated by CompPASS-Plus (Huttlin et al. Cell 2015, PMID: 26186194). The 0.75 threshold represents the top 2% of scores in HCT116.|Only scores from within the same cell line in BioPlex HCT (PMID: 33961781) should be compared directly. For comparison of HEK293T and HCT116 interaction networks with r…	-	BIOGRID	Q8WVH0	-	NP_001025176	O95260	B3KWA3|B4DK25|F5GXE4|B4E107	NP_001275664|NP_001275665|NP_001001976|NP_008972|NP_001275663	-	-	-	-	-	-	Homo sapiens	Homo sapiens
3180809	10223	11101	115517	116282	RP11-102C16.2	RP11-78A18.1	GPA33	ATE1	A33	-	Affinity Capture-MS	physical	Huttlin EL (2021)	PUBMED:33961781	9606	9606	High Throughput	0.974404	-	BioPlex HCT HCT116 cells CompPASS score = 0.974404438, threshold = 0.75. Quantitative scores are calculated by CompPASS-Plus (Huttlin et al. Cell 2015, PMID: 26186194). The 0.75 threshold represents the top 2% of scores in HCT116.|Only scores from within the same cell line in BioPlex HCT (PMID: 33961781) should be compared directly. For comparison of HEK293T and HCT116 interaction networks with r…	-	BIOGRID	Q99795	-	NP_005805	O95260	B3KWA3|B4DK25|F5GXE4|B4E107	NP_001275664|NP_001275665|NP_001001976|NP_008972|NP_001275663	-	-	-	-	-	-	Homo sapiens	Homo sapiens
3182137	136647	11101	126463	116282	-	RP11-78A18.1	MPLKIP	ATE1	ABHS|C7orf11|ORF20	-	Affinity Capture-MS	physical	Huttlin EL (2021)	PUBMED:33961781	9606	9606	High Throughput	0.943974	-	BioPlex HCT HCT116 cells CompPASS score = 0.943974027, threshold = 0.75. Quantitative scores are calculated by CompPASS-Plus (Huttlin et al. Cell 2015, PMID: 26186194). The 0.75 threshold represents the top 2% of scores in HCT116.|Only scores from within the same cell line in BioPlex HCT (PMID: 33961781) should be compared directly. For comparison of HEK293T and HCT116 interaction networks with r…	-	BIOGRID	Q8TAP9	A4D1W6	NP_619646	O95260	B3KWA3|B4DK25|F5GXE4|B4E107	NP_001275664|NP_001275665|NP_001001976|NP_008972|NP_001275663	-	-	-	-	-	-	Homo sapiens	Homo sapiens
3182580	1761	11101	108101	116282	-	RP11-78A18.1	DMRT1	ATE1	CT154|DMT1	-	Affinity Capture-MS	physical	Huttlin EL (2021)	PUBMED:33961781	9606	9606	High Throughput	0.929982	-	BioPlex HCT HCT116 cells CompPASS score = 0.929981518, threshold = 0.75. Quantitative scores are calculated by CompPASS-Plus (Huttlin et al. Cell 2015, PMID: 26186194). The 0.75 threshold represents the top 2% of scores in HCT116.|Only scores from within the same cell line in BioPlex HCT (PMID: 33961781) should be compared directly. For comparison of HEK293T and HCT116 interaction networks with r…	-	BIOGRID	Q9Y5R6	-	NP_068770	O95260	B3KWA3|B4DK25|F5GXE4|B4E107	NP_001275664|NP_001275665|NP_001001976|NP_008972|NP_001275663	-	-	-	-	-	-	Homo sapiens	Homo sapiens
3184377	1474	11101	107856	116282	-	RP11-78A18.1	CST6	ATE1	-	-	Affinity Capture-MS	physical	Huttlin EL (2021)	PUBMED:33961781	9606	9606	High Throughput	0.967172	-	BioPlex HCT HCT116 cells CompPASS score = 0.967172074, threshold = 0.75. Quantitative scores are calculated by CompPASS-Plus (Huttlin et al. Cell 2015, PMID: 26186194). The 0.75 threshold represents the top 2% of scores in HCT116.|Only scores from within the same cell line in BioPlex HCT (PMID: 33961781) should be compared directly. For comparison of HEK293T and HCT116 interaction networks with r…	-	BIOGRID	Q15828	-	NP_001314	O95260	B3KWA3|B4DK25|F5GXE4|B4E107	NP_001275664|NP_001275665|NP_001001976|NP_008972|NP_001275663	-	-	-	-	-	-	Homo sapiens	Homo sapiens
3184690	2039	11101	108353	116282	-	RP11-78A18.1	DMTN	ATE1	DMT|EPB49	-	Affinity Capture-MS	physical	Huttlin EL (2021)	PUBMED:33961781	9606	9606	High Throughput	0.934931	-	BioPlex HCT HCT116 cells CompPASS score = 0.934930863, threshold = 0.75. Quantitative scores are calculated by CompPASS-Plus (Huttlin et al. Cell 2015, PMID: 26186194). The 0.75 threshold represents the top 2% of scores in HCT116.|Only scores from within the same cell line in BioPlex HCT (PMID: 33961781) should be compared directly. For comparison of HEK293T and HCT116 interaction networks with r…	-	BIOGRID	Q08495	B4DI75	NP_001289745|NP_001289746|NP_001310314|NP_001310316|NP_001310317|NP_001107608|NP_001107609|NP_001310312|NP_001310313|NP_001310310|NP_001310311|NP_001310330|NP_001107607|NP_001310318|NP_001310319|NP_001310323|NP_001310322|NP_001969|NP_001310329|NP_001310328|NP_001107611|NP_001107610|NP_001310307|NP_001310309|NP_001310308|NP_001310321|NP_001310320|NP_001310327|NP_001310326|NP_001310325|NP_001310324	O95260	B3KWA3|B4DK25|F5GXE4|B4E107	NP_001275664|NP_001275665|NP_001001976|NP_008972|NP_001275663	-	-	-	-	-	-	Homo sapiens	Homo sapiens
3186278	1519	11101	107899	116282	-	RP11-78A18.1	CTSO	ATE1	CTSO1	-	Affinity Capture-MS	physical	Huttlin EL (2021)	PUBMED:33961781	9606	9606	High Throughput	0.97536	-	BioPlex HCT HCT116 cells CompPASS score = 0.975360351, threshold = 0.75. Quantitative scores are calculated by CompPASS-Plus (Huttlin et al. Cell 2015, PMID: 26186194). The 0.75 threshold represents the top 2% of scores in HCT116.|Only scores from within the same cell line in BioPlex HCT (PMID: 33961781) should be compared directly. For comparison of HEK293T and HCT116 interaction networks with r…	-	BIOGRID	P43234	-	NP_001325	O95260	B3KWA3|B4DK25|F5GXE4|B4E107	NP_001275664|NP_001275665|NP_001001976|NP_008972|NP_001275663	-	-	-	-	-	-	Homo sapiens	Homo sapiens
3186867	125115	11101	125917	116282	-	RP11-78A18.1	KRT40	ATE1	CK-40|K40|KA36	-	Affinity Capture-MS	physical	Huttlin EL (2021)	PUBMED:33961781	9606	9606	High Throughput	0.994283	-	BioPlex HCT HCT116 cells CompPASS score = 0.994283242, threshold = 0.75. Quantitative scores are calculated by CompPASS-Plus (Huttlin et al. Cell 2015, PMID: 26186194). The 0.75 threshold represents the top 2% of scores in HCT116.|Only scores from within the same cell line in BioPlex HCT (PMID: 33961781) should be compared directly. For comparison of HEK293T and HCT116 interaction networks with r…	-	BIOGRID	Q6A162	-	NP_872303	O95260	B3KWA3|B4DK25|F5GXE4|B4E107	NP_001275664|NP_001275665|NP_001001976|NP_008972|NP_001275663	-	-	-	-	-	-	Homo sapiens	Homo sapiens
3189681	3488	11101	109709	116282	-	RP11-78A18.1	IGFBP5	ATE1	IBP5	-	Affinity Capture-MS	physical	Huttlin EL (2021)	PUBMED:33961781	9606	9606	High Throughput	0.846005	-	BioPlex HCT HCT116 cells CompPASS score = 0.846005217, threshold = 0.75. Quantitative scores are calculated by CompPASS-Plus (Huttlin et al. Cell 2015, PMID: 26186194). The 0.75 threshold represents the top 2% of scores in HCT116.|Only scores from within the same cell line in BioPlex HCT (PMID: 33961781) should be compared directly. For comparison of HEK293T and HCT116 interaction networks with r…	-	BIOGRID	P24593	A0A024R433	NP_000590	O95260	B3KWA3|B4DK25|F5GXE4|B4E107	NP_001275664|NP_001275665|NP_001001976|NP_008972|NP_001275663	-	-	-	-	-	-	Homo sapiens	Homo sapiens

## Sheet: C
ATE1	Desai et al			Arginylated proteins and correlated with ATE1
-0.346753	ACTN4			ACTN4
-0.388995	ECE1			ECE1
-0.365482	LAMC1			LAMC1
0.411483	TTN			TTN
-0.326658	TUBA1B			TUBA1B
-0.338756	TUBB			TUBB
0.316165	ACTN2			ACTG1
0.265619	GAN			ANXA5
-0.386056	LGALS3BP			ATP5F1A
0.329159	PC			CALR
0.285255	SLC27A1			FKBP10
-0.271155	TUBB6			HSP90AB1
0.282384	USP21			HSPA4
0.312548	AACS			HSPA9
0.297266	ABAT			HSPD1
0.273616	ABCC3			IGF2R
0.33701	ABCC6			MYH14
0.396016	AC010976.2			MYL3
0.266736	AC011747.4			PRPS2
0.27151	AC018442.1			RPS12
0.327966	AC022819.3
0.297986	AC074117.10
0.295215	ACACA
0.405759	ACKR2
0.484943	ACOT11
0.488015	ACOXL
0.33363	ACP6
0.316063	ACSF3
0.273711	ACSM3
0.30206	ACTR3C
0.362276	ACVR2B
0.353219	ADAM22
0.325607	ADAMTS3
0.427517	ADAMTS9-AS2
0.26829	ADAMTSL1
0.286614	ADTRP
0.345609	AFAP1-AS1
0.388031	AFF2
0.280246	AGAP1
0.407956	AGBL2
0.303286	AGBL5
0.27136	AGFG2
0.281662	AJAP1
0.283395	AKAP6
0.353562	AL354822.1
0.395085	ALDH1A2
0.26661	ALDH1L1
0.466061	ALDH5A1
0.478365	ALG9
0.301616	ALKBH1
0.429305	ALOX12-AS1
0.331761	ALOX12P2
0.413744	AMIGO1
0.41203	AMMECR1L
0.295987	ANGPTL1
0.300534	ANKEF1
0.314491	ANKH
0.383978	ANKMY1
0.479713	ANKRD54
0.340581	ANO9
0.320323	AP4B1
0.325397	AP5S1
0.453655	APBA1
0.319863	APBA3
0.41866	APLF
-0.281135	AQP1
0.545455	ARHGAP32
0.279178	ARHGAP39
0.381818	ARHGAP44
0.266623	ARHGEF16
0.335202	ARHGEF28
0.378134	ARL10
0.467154	ARMC9
0.315727	ARRDC1
0.286434	ART4
0.360538	ASTN2
0.270403	ATG4B
0.270621	ATP1B2
0.365755	ATP2C2
0.327535	ATP6AP1L
0.282897	ATP8A2
0.333191	ATP9B
0.380178	B3GAT1
0.305878	B3GNT5
0.269095	B4GALNT1
0.361374	BACH2
0.297608	BAIAP2-AS1
0.352933	BBS5
0.400027	BCAT2
0.510819	BCL11A
0.352587	BCL11B
0.315686	BPHL
0.318524	BRF1
0.336469	BTBD18
0.366601	C12orf76
0.298261	C15orf27
0.316752	C15orf40
0.375047	C16orf89
0.316552	C17orf97
0.463043	C18orf32
-0.48134	C1R
-0.330895	C1S
0.384251	C22orf29
0.30209	C3orf14
0.452604	C6orf165
0.305147	C8orf34
0.34997	C9orf152
0.267351	CAMKK1
0.267145	CAP2
0.337398	CAPN3
0.283532	CAPS
0.3155	CAPS2
0.27697	CASC15
0.287084	CASC2
0.465206	CATSPER2
0.332057	CBX5
0.280139	CCDC108
0.273552	CCDC115
0.324578	CCDC141
0.457529	CCDC171
0.327138	CCDC180
0.344554	CCDC24
0.425913	CCDC30
0.468497	CCDC40
0.368974	CCDC85C
0.576052	CCSAP
0.304105	CD209
0.376926	CD28
0.45929	CD300LB
0.3312	CD6
0.272883	CD83
0.37199	CDH26
0.364046	CDK10
0.367064	CDK20
0.31793	CDON
0.328426	CEP76
0.335375	CH17-264L24.1
0.357251	CHFR
0.284584	CHIT1
0.358503	CHN2
0.298701	CHST12
0.29714	CILP
0.391163	CKMT2-AS1
0.320615	CLCN4
0.439234	CLMN
0.332302	CLN3
0.295489	CMTM4
0.35229	CNNM2
0.297184	CNTNAP3B
0.444634	COA1
0.356676	COL4A6
0.364888	COLCA1
0.44149	COMMD9
0.304585	COQ4
0.355055	COX20
0.416173	CRACR2A
0.336684	CRADD
0.333683	CREB3L4
0.355844	CRELD1
0.310048	CROCCP2
0.276077	CSNK1D
0.37069	CSRNP3
0.477452	CTA-243E7.1
0.276371	CTBP1-AS
0.324766	CTBP1-AS2
0.391152	CTC-459F4.3
0.438619	CTC1
0.415653	CTD-2368P22.1
0.302679	CTD-2574D22.3
0.311281	CTD-2619J13.17
0.34443	CUBN
0.295772	CXCR6
0.393165	CYB561A3
0.270183	CYB5R2
0.287101	DANCR
0.399084	DAPK2
0.445044	DCAF12
0.431576	DCDC1
0.365575	DDX51
0.382638	DDX56
0.299542	DEAF1
0.342282	DGKE
0.331662	DGKI
0.291798	DHODH
0.306872	DHRS13
0.376779	DIABLO
0.285373	DIAPH2
0.269075	DICER1-AS1
0.281179	DIO2
0.263329	DKFZP434I0714
0.319427	DLEC1
0.374552	DLGAP1
0.473368	DNAH10
0.375891	DNAH14
0.27509	DNAH2
0.493265	DNAH3
0.31641	DNAH7
0.448641	DNAH9
0.346368	DNAJC18
0.420437	DNM1L
0.350826	DOPEY2
0.280656	DPH7
0.278561	DUOX2
0.27781	DUS4L
0.371039	DZANK1
0.459626	EFCAB6
0.400574	EFHC1
0.42787	EFR3B
0.315984	EIF1B-AS1
0.310137	EME2
-0.376145	EMILIN1
0.324508	EML6
0.298288	ENTHD2
0.359604	ENTPD1-AS1
0.289247	EOMES
0.287355	EP400NL
0.451834	EPHA1
0.315653	EPHB2
0.3054	ERBB3
0.463448	ERBB4
0.326384	ERCC6
0.33985	ERGIC2
0.318956	ERV3-1
0.300723	ESR1
0.409228	EXOSC6
-0.302256	FAM114A1
0.263841	FAM131A
0.309265	FAM149A
0.364495	FAM179A
0.314921	FAM195A
0.444376	FAM196A
0.282623	FAM19A2
0.353341	FAM221A
0.284072	FAM227A
0.294579	FAM47E
0.405264	FAM84A
0.291524	FAM84B
0.379056	FAM98A
0.354545	FARP1
0.398432	FAT2
0.368735	FAT3
0.296752	FBXL18
0.446548	FBXL20
0.321756	FBXO48
0.339077	FCAR
0.307145	FCGBP
0.276777	FDXR
0.347899	FGF1
0.336665	FGF13
0.428571	FGFR1OP
0.323245	FLCN
0.429938	FLRT2
0.386575	FOXP2
0.341308	FOXRED2
0.452048	FREM2
0.410253	FRK
0.26478	FRMD5
0.289641	FSIP2
0.431062	FXYD3
0.406056	FZD3
0.356528	GABPB1-AS1
0.3689	GABPB2
0.479973	GAREM
0.308497	GATB
-0.315311	GBP1
-0.319549	GBP2
-0.276184	GBP4
0.331852	GDF11
0.290504	GEN1
0.300791	GGTA1P
0.358781	GINS1
0.328035	GLB1L2
0.327552	GNAZ
0.273477	GNB1L
0.579812	GNB5
0.509921	GOLGA2P5
0.285026	GP1BA
0.319453	GPR110
0.267777	GPR39
0.29358	GRAMD1C
0.359849	GRAP2
0.26727	GREB1L
0.39788	GRHL1
0.403828	GRHL2
0.444839	GS1-124K5.11
0.284893	GSTO2
0.314521	GSTZ1
0.377645	GTDC1
0.385509	GTPBP10
0.389856	GZF1
-0.311742	H19
0.316234	HAGLR
0.332331	HAUS2
0.359265	HAUS8
0.318119	HERC5
-0.276077	HLA-A
-0.276282	HLA-B
-0.303349	HLA-C
-0.387081	HLA-DRB5
-0.354751	HLA-H
0.3363	HNF1B
0.293457	HNRNPA1L2
0.276036	HNRNPRP1
0.276984	HOMER1
0.483388	HRC
0.450955	HS3ST1
0.318494	HSD17B6
0.351495	HUNK
0.337994	HYDIN
-0.349692	IFITM3
0.4054	IFT22
0.289474	IFT27
0.389472	IGDCC4
0.397409	IKZF2
-0.310463	IL15RA
0.329296	IL17RD
0.297115	IL5RA
0.357764	INTU
0.290241	IPCEF1
0.426035	IQCD
0.386567	IQCH-AS1
0.272407	IQSEC3
0.276711	IRX3
0.264026	ISPD
0.311778	ITGA9-AS1
0.277304	ITGB2-AS1
0.41757	JMJD7-PLA2G4B
0.288701	KB-1674E1.1
0.282788	KBTBD8
0.315842	KCNC3
0.321668	KCNC4
0.312524	KCNJ12
0.27781	KCNJ5
0.296908	KCNK5
0.449214	KCNMA1
0.36373	KCTD7
0.275051	KDM5B
0.371791	KIAA0319
0.309023	KIAA0513
0.567385	KIAA0825
0.388665	KIAA0895
0.408612	KIAA1244
0.471087	KIAA1456
0.28049	KIAA1958
0.282395	KIF5C
0.365544	KLHL18
0.364892	KLHL29
0.263244	KLHL3
0.303443	KNDC1
0.339795	KRT15
0.370813	KYNU
0.492855	L3MBTL1
-0.378195	LAMB1
0.413246	LAMTOR5-AS1
0.277653	LANCL3
0.315671	LDB3
0.44272	LDLRAD4
0.315995	LDLRAP1
0.26637	LETM2
0.474094	LIMD1
0.374872	LINC00294
0.274444	LINC00346
0.361645	LINC00624
0.481373	LINC00649
0.354005	LINC00665
0.364308	LINC00861
0.297124	LINC00910
0.298838	LINC00963
0.387723	LINC01125
0.349955	LINC01197
0.421156	LINC01550
0.299316	LL22NC03-86G7.1
0.399077	LONRF2
0.322476	LPAR5
0.316718	LPHN3
0.263518	LRP2BP
0.319275	LRRC16A
0.324032	LRRC2
0.321036	LRRC37A4P
0.370956	LRRC48
0.357744	LRRC49
-0.300137	LY6E
0.359864	LY9
0.391075	LYSMD4
0.264525	MAEA
0.376097	MAK
0.306489	MAP2K6
0.320008	MAP3K19
0.263919	MAPK15
0.385058	MAPK6PS3
0.284772	2021-03-01
0.383117	MAVS
0.373753	MBP
0.394627	MCM3AP-AS1
0.380451	MCM9
0.385094	MCOLN3
0.337662	MDFIC
0.381161	MDGA1
0.431716	MECP2
0.302203	MFAP3L
0.296684	MGAM
0.339566	MIPOL1
0.377122	MIRLET7BHG
0.306666	MKNK1-AS1
0.352491	MLK4
0.337936	MLPH
0.304153	MMP16
0.357963	MOB4
0.355955	MOCS3
0.438934	MOK
0.346414	MORN1
0.289641	MRPL46
0.400164	MRPS33
0.340095	MSANTD2
-0.394805	MT2A
0.293724	MTBP
0.423855	MTCL1
0.360219	MTHFD2L
0.296291	MTHFS
0.313209	MYB
0.29256	MYO15A
0.272472	MYO7A
0.325496	MZF1
0.389741	NAALADL2
0.264229	NALCN
0.39929	NAT1
0.343564	NATD1
0.547368	NBPF1
0.431755	NCR3LG1
0.38786	NDUFAF5
0.464898	NEU3
0.271786	NEXN-AS1
-0.320779	NFE2L1
0.280896	NLGN1
0.307861	NLN
0.423425	NLRC3
0.346001	NOL9
0.367958	NOS1
0.292067	NRXN2
0.395174	NRXN3
0.297203	NSUN4
0.281618	NT5C3A
0.380178	NTPCR
0.385482	NTRK3
0.267789	OLMALINC
0.293477	ORAI2
0.356713	OSBP2
0.309228	P2RY8
0.458852	P4HTM
0.290089	PABPC1L
0.556035	PADI2
0.314156	PAK3
0.328425	PANK1
0.304316	PARP16
0.323035	PASK
0.31171	PAX8-AS1
0.271976	PAXIP1-AS1
0.265394	PBLD
0.361517	PCBP1-AS1
0.389308	PCDH15
0.362953	PCDH20
0.469711	PCDHB5
0.284689	PCDHGA6
0.309125	PCDHGA8
0.325632	PCNXL2
0.321219	PCSK9
0.270347	PCYOX1L
-0.340191	PDAP1
0.296189	PDE10A
0.449051	PDGFC
0.461901	PDP2
0.376897	PDPR
0.356733	PEG3
0.389657	PEX11A
0.344498	PEX26
0.308797	PFKFB4
0.272239	PGBD4
0.317061	PGBD5
0.277162	PGF
0.376649	PHF13
0.273896	PHF7
0.451295	PHKG2
0.36373	PIGO
0.352451	PIGP
0.35229	PITPNM3
0.379301	PKP2
0.33424	PLA2G4F
0.27218	PLAC4
0.281746	PLAG1
0.283185	PLAGL2
0.277877	PLCD4
0.54001	PLCH1
0.302529	PLEKHA7
0.393368	PLLP
-0.372317	PODXL
0.335019	POLR2J4
0.279357	POLR2L
0.305947	POMT2
0.282363	PPAP2C
0.281345	PPM1H
0.303248	PPP2R3B
0.378358	PPP3CB-AS1
0.386165	PRLR
0.31713	PROCA1
0.307742	PRR29
0.288536	PRR3
0.294644	PRR5
-0.416746	PRRC2C
0.405605	PSD4
-0.311141	PSMB8
0.29358	PSMD9
-0.332399	PSME1
0.276182	PTCHD1
0.288058	PTK6
0.355202	PTPN7
0.434928	PTPRJ
0.404762	PTPRT
0.307882	PTRHD1
0.301185	PXMP4
0.451401	RAB11FIP4
0.28173	RAB36
0.374311	RAB37
0.418182	RAB3IP
0.425477	RABL2A
0.384852	RAPGEFL1
0.378127	RASGRP3
0.40123	RASSF2
0.321495	RBM20
0.546798	RHPN2
0.44685	RIC3
0.326549	RIMKLA
0.35911	RIMS1
0.310152	RIPK4
0.557545	RNF125
0.381997	RNF139-AS1
0.363388	RNF150
0.270484	RNF207
0.453197	RNF215
0.343472	RNF43
0.268249	RORC
0.417756	RP1-140K8.5
0.316991	RP1-5O6.6
0.352056	RP11-1099M24.6
0.390838	RP11-1114A5.4
0.322031	RP11-158K1.3
0.386595	RP11-15H20.6
0.413605	RP11-182N22.9
0.448684	RP11-212P7.2
0.293514	RP11-227G15.12
0.274742	RP11-240G22.5
0.273983	RP11-286N22.8
0.297344	RP11-324O2.3
0.375565	RP11-356I2.4
0.328656	RP11-382J12.1
0.368416	RP11-449P15.2
0.446753	RP11-463O12.5
0.288651	RP11-480A16.1
0.363798	RP11-486O12.2
0.337608	RP11-504I13.2
0.517878	RP11-539I5.1
0.501223	RP11-53B2.3
0.348455	RP11-543P15.3
0.317187	RP11-566E18.1
0.264191	RP11-617F23.1
0.293181	RP11-61F12.1
0.26416	RP11-61L19.1
0.329315	RP11-622C24.2
0.277364	RP11-66B24.4
0.398393	RP11-67L2.2
0.306644	RP11-747H7.3
0.474995	RP11-867G23.3
0.381798	RP11-95D17.1
0.398604	RP11-96D1.8
0.426521	RP11-983P16.4
0.498496	RP3-394A18.1
0.280036	RP4-773N10.4
0.405878	RP5-1014D13.2
0.301646	RPAP3
0.310595	RPS29
0.478537	RPS6KA5
0.361586	RRAGD
0.454713	RRN3P1
0.286057	RSPH4A
0.269468	RWDD2A
0.364499	RYR1
0.2647	SALL2
0.458305	SAMD12
0.372948	SAMD15
0.268713	SCLY
0.292936	SCML4
0.280388	SCN4B
0.335225	SCN9A
0.316465	SCUBE2
0.368968	SDHC
0.382701	SDR42E1
0.494429	SERAC1
-0.395967	SERPING1
0.375491	SETD4
0.305862	SGCE
0.267954	SGK223
0.273479	SGPL1
0.285343	SGSM1
0.402297	SH3BP5-AS1
0.306152	SH3RF1
0.305605	SHANK2
0.402529	SIRPB1
0.275954	SIX1
0.476508	SLAIN1
0.365277	SLC12A9
0.323963	SLC14A1
0.2765	SLC16A1-AS1
0.384155	SLC16A12
0.53627	SLC22A5
0.278052	SLC24A4
0.304889	SLC25A25-AS1
0.34149	SLC25A29
0.307982	SLC25A51
0.522215	SLC33A1
0.293546	SLC35C2
0.331852	SLC35E1
0.38537	SLC37A2
0.611186	SLC37A3
0.347545	SLC45A4
0.402313	SLC47A1
0.453871	SLC4A8
0.364544	SLC6A16
-0.282843	SLC9A3R2
0.304756	SLC9A7
0.382162	SLCO4C1
0.310386	SLITRK6
0.31788	SMIM8
0.358414	SMYD4
0.531169	SNHG14
0.339668	SNHG17
0.300137	SORL1
0.272267	SOX6
0.368533	SP2-AS1
0.307524	SPACA6P-AS
0.273005	SPATS2
0.405428	SPEF2
0.313277	SPOCD1
0.349617	SPRY3
0.346025	SPRYD4
0.310946	SRCIN1
0.392371	SRD5A3
0.348872	SRGAP1
0.402734	SRGAP3
0.303325	SSSCA1-AS1
0.319727	SSTR1
0.297043	ST3GAL3
0.265864	ST3GAL4-AS1
0.480739	ST3GAL6
0.358496	ST6GALNAC2
0.265277	STEAP3
0.266265	STK32B
0.314081	STK35
0.306027	STPG1
0.460355	STRBP
0.393299	SYNGR1
0.47512	SYS1
0.398496	TANC2
0.456801	TBC1D24
0.266478	TBC1D30
0.435732	TBX19
0.358357	TCEANC
0.298809	TCEANC2
0.399658	TCF7
0.342347	TCHH
0.288764	TDRD10
0.387039	TENM1
0.406974	TET1
0.321368	TEX9
0.347223	TFAP4
-0.474504	TGM2
0.306147	THEMIS
0.418501	TIAF1
0.291861	TIGD5
0.279153	TIGIT
0.310687	TMC7
0.480123	TMEM116
0.265862	TMEM216
0.318154	TMEM218
0.371446	TMEM231
0.358375	TMEM237
0.402052	TMEM5
0.434685	TMEM56
0.322934	TMEM97
0.274384	TMPRSS4
-0.303759	TMSB10
0.264085	TNFRSF10C
0.374036	TNFSF8
0.282089	TOX
0.337662	TPT1-AS1
0.384994	TPTEP1
0.344239	TRABD2A
0.311436	TRDMT1
0.263384	TRIM29
0.275045	TRIM36
0.440472	TRIM39
0.265676	TRIM71
0.416707	TSGA10
0.346465	TSPAN11
0.38372	TSPAN33
0.386268	TSPAN5
0.329504	TTC21A
0.265319	TTC22
0.265731	TTC30A
0.327961	TTC30B
0.264935	TTC39A
0.283839	TTC39B
0.390867	TTC5
0.287293	TTC6
0.30663	TTC7B
0.269075	TTC9
0.297168	TTLL4
0.39736	TTYH1
0.481165	TTYH2
0.288669	TUB
0.342584	TUBGCP4
0.363978	TULP4
0.264505	TUT1
0.419928	TXNRD2
0.354023	TYRO3
0.28588	TYSND1
0.363369	UBASH3B
0.302564	UBXN10
0.475777	ULK2
0.383117	UNC119B
0.384757	USB1
0.523172	USP49
0.290982	VARS2
0.371087	VEPH1
0.391403	VNN3
0.374778	VPS53
0.31162	VPS54
0.511424	VRK3
0.404574	VWA3B
0.290598	WFDC1
0.294455	WFIKKN1
0.372882	WNK2
0.386004	WNT9A
0.390745	WTIP
0.409979	XPNPEP3
0.309501	XPO5
0.298509	XYLB
0.329297	YEATS2-AS1
0.4635	YIPF4
0.363978	YJEFN3
0.347414	ZC2HC1C
0.374887	ZDHHC24
0.323672	ZFHX2
0.399385	ZKSCAN5
0.337321	ZMAT3
0.288758	ZNF10
0.382721	ZNF19
0.320471	ZNF2
0.338598	ZNF221
0.333766	ZNF26
0.27095	ZNF274
0.293249	ZNF334
0.47317	ZNF383
0.31263	ZNF385D
0.265292	ZNF396
0.31253	ZNF419
0.464248	ZNF433
0.314325	ZNF45
0.426003	ZNF470
0.309569	ZNF496
0.442751	ZNF519
0.421402	ZNF549
0.579764	ZNF555
0.275001	ZNF579
0.392464	ZNF583
0.269007	ZNF606
0.476871	ZNF629
0.315354	ZNF667
0.365208	ZNF7
0.26902	ZNF707
0.355406	ZNF773
0.376883	ZNF774
0.422351	ZNF778
0.298755	ZNF788
0.340967	ZNF793
0.299453	ZNF814
0.367129	ZNF844
0.309228	ZNF891
0.428305	ZNHIT3
0.410596	ZNRD1-AS1
0.467556	ZRANB3
