# Supplementary material for: Protein Arginylation Is Regulated during SARS-CoV-2 Infection
Source: Viruses. 2023 Jan 19;15(2):290. doi: 10.3390/v15020290 (PMC9964439; doi:10.3390/v15020290)
Supplement: Supplementary file 1 [file viruses-15-00290-s001.zip › Supplementary File 4.xlsx]

## Sheet: Readme
Readme
A. Markers - cell clusters
B. Cluster 4
C. Cluster 9
D. Cluster 15
E. Cluster 17
F. Volcano plot - cluster 4
G. Volcano plot - cluster 9
H. Volcano plot - cluster 15
I. Volcano plot - cluster 17
J. Cell markers - cluster 9
K. Cell markers - cluster 15
L. Cell markers - cluster 17
M. Cluster 3 (Matrices analysis)
N. Cluster 10 (Matrices analysis)
O. Cluster 13 (Matrices analysis)
P. Cluster 14 (Matrices analysis)
Q. Cluster 20 (Matrices analysis)
R. Cluster 21 (Matrices analysis)
S. Cluster 3 Top 50 cell markers
T. Cluster 10 Top 50 cell markers
U. Cluster 13 Top 50 cell markers
V. Cluster 14 Top 50 cell markers
W. Cluster 20 Top 50 cell markers
X. Cluster 21 Top 50 cell markers
Y. Gene ontology analysis of upregulated genes in cluster 4
Z. Gene ontology analysis of downregulated genes in cluster 4

## Sheet: A
p_val	avg_log2FC	pct.1	pct.2	p_val_adj	cluster	gene
0	0.581263	0.975	0.86	0	0	EGR1
0	0.347792	0.242	0.55	0	0	TNFSF15
0	0.306415	0.982	0.795	0	0	NR4A1
1.6e-307	0.734606	0.955	0.803	3.2e-304	0	FOSB
1.33e-250	0.309494	0.282	0.438	2.66e-247	0	SP140
3.3e-247	0.255628	0.339	0.646	6.59e-244	0	QPCT
9.49e-239	0.260457	0.377	0.752	1.9e-235	0	PLXDC2
1.88e-234	0.294473	0.288	0.482	3.76e-231	0	HSPA6
1.1e-211	0.497287	0.995	0.96	2.19e-208	0	NEAT1
1.1e-189	0.26694	0.337	0.56	2.2e-186	0	RIPK2
5.62e-181	0.550435	0.461	0.668	1.12e-177	0	SNAPC1
1.7e-169	0.301936	0.363	0.574	3.39e-166	0	CREB5
5.27e-157	0.297047	0.374	0.536	1.05e-153	0	VNN1
4.56e-140	0.343837	0.415	0.695	9.13e-137	0	NFKBID
2.04e-135	0.331998	0.363	0.518	4.08e-132	0	CSF2RA
3.03e-135	0.38835	0.377	0.594	6.05e-132	0	ANKRD22
1.66e-134	0.262391	0.364	0.585	3.32e-131	0	SPHK1
8.48e-133	0.44229	0.911	0.814	1.7e-129	0	KLF4
1.15e-132	0.260822	0.419	0.642	2.3e-129	0	DSC2
2.16e-130	0.415348	0.398	0.636	4.32e-127	0	EDN1
4.85e-123	0.284075	0.382	0.606	9.7e-120	0	CSRNP1
1.34e-122	0.411078	0.327	0.449	2.68e-119	0	SLC7A11
1.36e-121	0.41011	0.367	0.614	2.71e-118	0	DRAM1
6.25e-117	0.425775	0.99	0.892	1.25e-113	0	HSPA1B
2.2e-116	0.883724	0.917	0.895	4.39e-113	0	JUN
1.01e-111	0.288801	0.365	0.552	2.03e-108	0	SERPING1
1.69e-110	0.331696	0.369	0.581	3.38e-107	0	APOBEC3A
3.1e-107	0.41043	0.393	0.611	6.21e-104	0	CSF1
9.09e-99	0.495014	0.353	0.475	1.82e-95	0	CXCL2
1.27e-97	0.297292	0.429	0.654	2.54e-94	0	KLF7
1.8e-87	0.328936	0.398	0.609	3.61e-84	0	ADM
2.2e-87	0.39106	0.368	0.398	4.41e-84	0	PDE4B
3.94e-85	0.314301	0.447	0.644	7.88e-82	0	LTA4H
9.56e-85	0.455502	0.381	0.511	1.91e-81	0	EVI2A
1.85e-83	0.28499	0.434	0.661	3.71e-80	0	CD97
2.61e-83	0.365338	0.444	0.673	5.22e-80	0	CYP1B1
6.34e-83	0.358218	0.419	0.597	1.27e-79	0	HPSE
5.27e-82	0.404917	0.437	0.728	1.05e-78	0	KCNJ15
1.89e-78	0.283734	0.5	0.724	3.77e-75	0	INSIG1
1.3e-76	0.380821	0.403	0.441	2.59e-73	0	EMR2
2.11e-76	0.796227	0.748	0.839	4.22e-73	0	FOS
2.16e-75	0.436715	0.461	0.816	4.32e-72	0	HCAR2
9.63e-74	0.301933	0.663	0.503	1.93e-70	0	IL8
1.26e-73	0.37992	0.419	0.67	2.52e-70	0	LILRB3
6.81e-73	0.392407	0.459	0.744	1.36e-69	0	IRS2
7.79e-73	0.679177	0.845	0.863	1.56e-69	0	VMP1
1.6e-68	0.775845	0.816	0.807	3.2e-65	0	SLC38A2
1.04e-67	0.268781	0.738	0.698	2.08e-64	0	NFKBIA
1.62e-67	0.324511	0.417	0.641	3.24e-64	0	PREX1
8.45e-67	0.300794	0.421	0.605	1.69e-63	0	EMP3
1.04e-66	0.400239	0.408	0.512	2.08e-63	0	RASSF2
1.55e-65	0.274412	0.405	0.568	3.09e-62	0	IFI44L
4.44e-65	0.291525	0.428	0.539	8.89e-62	0	MYO1F
2.86e-63	0.562906	0.444	0.644	5.72e-60	0	RGS2
1.41e-61	0.462367	0.405	0.517	2.81e-58	0	PLIN2
3.6e-58	0.519953	0.692	0.721	7.21e-55	0	NABP1
8.63e-57	0.310869	0.584	0.346	1.73e-53	0	BCL2A1
4.25e-56	0.295501	0.417	0.552	8.51e-53	0	EVI2B
1.51e-55	0.422521	0.388	0.502	3.02e-52	0	HIST2H2AA3
1.95e-55	0.556022	0.986	0.904	3.9e-52	0	HSPA1A
9.63e-54	0.346738	0.585	0.462	1.93e-50	0	CCL20
1.67e-53	0.460171	0.446	0.686	3.35e-50	0	ZNF117
1.85e-53	0.387926	0.425	0.599	3.7e-50	0	PILRA
3.35e-52	0.467991	0.763	0.753	6.7e-49	0	ATF3
7.12e-50	0.254769	0.421	0.565	1.42e-46	0	WARS
1.81e-49	0.287411	0.849	0.853	3.61e-46	0	JAG1
7.42e-49	0.604207	0.428	0.589	1.48e-45	0	PLAU
4.2e-46	0.259525	0.454	0.618	8.41e-43	0	FAM65B
8.21e-44	0.401863	0.484	0.702	1.64e-40	0	MAFB
8.68e-44	0.527052	0.733	0.845	1.74e-40	0	7SK.2
2.65e-40	0.347783	0.742	0.745	5.3e-37	0	DUSP1
4.77e-40	0.738179	0.713	0.761	9.55e-37	0	SGK1
5.13e-39	0.31703	0.721	0.793	1.03e-35	0	TNFAIP2
2.13e-38	0.278819	0.729	0.783	4.26e-35	0	ZFP36
1.56e-34	0.261948	0.427	0.405	3.12e-31	0	GMFG
4.71e-34	0.295948	0.492	0.65	9.41e-31	0	EHD1
2.67e-33	0.942905	0.446	0.586	5.34e-30	0	RSAD2
4.48e-33	0.34048	0.712	0.805	8.97e-30	0	CD44
4.83e-33	0.352141	0.464	0.657	9.65e-30	0	LMNB1
4.94e-31	0.435795	0.436	0.545	9.87e-28	0	IFIT2
8.53e-31	0.45035	0.469	0.641	1.71e-27	0	ARL5B
1.18e-28	0.315182	0.514	0.648	2.35e-25	0	RP6-99M1.2
4.6e-27	0.323362	0.465	0.648	9.2e-24	0	FMNL1
5.07e-26	0.336912	0.777	0.851	1.01e-22	0	IER2
5.09e-26	0.440276	0.465	0.595	1.02e-22	0	BIRC3
2.13e-25	0.308577	0.467	0.606	4.27e-22	0	MX2
7.67e-24	0.550365	0.481	0.6	1.53e-20	0	DUSP6
1.02e-23	0.286039	0.46	0.501	2.05e-20	0	S100A12
1.68e-23	0.383744	0.59	0.601	3.35e-20	0	PLEK
1.96e-22	0.251546	0.605	0.78	3.93e-19	0	UGCG
9e-22	0.25182	0.597	0.511	1.8e-18	0	LCP2
2.98e-21	0.252384	0.476	0.586	5.95e-18	0	ISG20
8.01e-21	0.342832	0.437	0.438	1.6e-17	0	HCK
1.02e-20	0.289958	0.442	0.483	2.04e-17	0	IFITM1
9.99e-20	0.545415	0.479	0.644	2e-16	0	IFRD1
3.1e-19	0.420946	0.451	0.502	6.2e-16	0	CXCL1
1.39e-18	0.499054	0.707	0.762	2.77e-15	0	BHLHE40
1.74e-18	0.529334	0.492	0.663	3.48e-15	0	FNIP2
3.48e-18	0.379062	0.614	0.597	6.95e-15	0	TNFAIP3
1.67e-17	0.48002	0.482	0.643	3.35e-14	0	PIM1
4.32e-17	0.296645	0.519	0.64	8.65e-14	0	SOCS3
6.92e-17	0.401923	0.543	0.661	1.38e-13	0	NDRG1
1.44e-16	0.368944	0.475	0.643	2.87e-13	0	SIRPA
2.51e-16	0.489788	0.519	0.742	5.02e-13	0	ABCA1
2.64e-14	0.343596	0.579	0.64	5.28e-11	0	PHACTR1
4.35e-14	0.519928	0.473	0.568	8.69e-11	0	IL1R2
5.38e-14	0.572037	0.67	0.772	1.08e-10	0	VEGFA
1.83e-13	0.294814	0.481	0.552	3.66e-10	0	MAFF
2.72e-13	0.520931	0.769	0.859	5.44e-10	0	SORL1
9.96e-13	0.417791	0.495	0.661	1.99e-09	0	PTPRE
4.52e-12	0.396047	0.491	0.604	9.05e-09	0	GBP4
1.04e-11	0.496042	0.483	0.619	2.08e-08	0	IFI30
1.09e-11	0.296075	0.549	0.739	2.18e-08	0	GADD45B
6.15e-11	0.382954	0.553	0.585	1.23e-07	0	PTGS2
1.72e-10	0.284327	0.568	0.603	3.45e-07	0	ZEB2
3.19e-10	0.427267	0.469	0.449	6.38e-07	0	CYBB
3.29e-10	0.400476	0.476	0.503	6.58e-07	0	FCGR1A
6.56e-10	0.441418	0.491	0.612	1.31e-06	0	DDIT3
2.07e-09	0.98446	0.53	0.575	4.14e-06	0	PI3
3.18e-09	0.276904	0.601	0.81	6.35e-06	0	REL
4.88e-09	0.33923	0.472	0.544	9.76e-06	0	IFIT3
5.01e-09	0.83328	0.53	0.706	1e-05	0	KATNBL1
9.28e-09	0.384336	0.547	0.563	1.86e-05	0	CSF3R
9.81e-09	0.287605	0.639	0.753	1.96e-05	0	GLS
1.94e-08	0.275482	0.859	0.79	3.87e-05	0	DNAJB1
2.47e-08	0.422444	0.507	0.66	4.94e-05	0	TRIB1
4.65e-08	0.531868	0.631	0.799	9.29e-05	0	SLC20A1
7.76e-08	0.368193	0.55	0.446	0.000155167	0	ALOX5AP
1.19e-07	0.280938	0.553	0.564	0.000237014	0	G0S2
1.59e-07	0.557661	0.552	0.69	0.000317988	0	MIR24-2
2.18e-07	0.255952	0.542	0.605	0.000436667	0	PMAIP1
8.8e-06	0.449686	0.546	0.529	0.0175954	0	PAG1
9.53e-06	0.39495	0.585	0.648	0.0190558	0	PPIF
2.08e-05	0.266158	0.556	0.461	0.0415956	0	FYB
5.18e-05	0.510595	0.504	0.37	0.103625	0	GBP5
0.000161845	0.585383	0.484	0.546	0.323689	0	HCAR3
0.00022294	0.560358	0.607	0.722	0.445881	0	NFKBIZ
0.000343503	0.366686	0.536	0.362	0.687006	0	SAMSN1
0.000367403	0.426072	0.481	0.396	0.734806	0	SLA
0.00144723	0.452494	0.515	0.44	1	0	RP11-290F20.3
0.00193617	0.343967	0.474	0.377	1	0	IGSF6
0.00208603	0.558032	0.49	0.557	1	0	SLAMF7
0.00807242	0.431737	0.554	0.725	1	0	CREM
0	2.74885	0.968	0.918	0	1	SCGB1A1
0	2.61429	0.982	0.899	0	1	SERPINB3
0	2.51736	0.947	0.866	0	1	SCGB3A1
0	2.26912	0.896	0.843	0	1	VMO1
0	1.92423	0.975	0.882	0	1	PRSS23
0	1.92221	0.979	0.875	0	1	NTS
0	1.76301	0.842	0.821	0	1	BPIFB1
0	1.66877	1	0.95	0	1	WFDC2
0	1.6273	0.871	0.832	0	1	CP
0	1.58062	0.926	0.865	0	1	PIGR
0	1.56807	0.958	0.914	0	1	ALDH3A1
0	1.46083	0.994	0.955	0	1	SLPI
0	1.45807	0.926	0.857	0	1	XBP1
0	1.40266	0.971	0.946	0	1	ALDH1A1
0	1.39967	0.937	0.803	0	1	KRT7
0	1.35967	0.917	0.903	0	1	CXCL17
0	1.342	0.979	0.893	0	1	EPAS1
0	1.33915	0.903	0.808	0	1	FAM3D
0	1.32064	0.775	0.766	0	1	CYP2F1
0	1.28998	0.959	0.908	0	1	MUC1
0	1.27697	0.972	0.947	0	1	ATP1B1
0	1.25589	0.901	0.829	0	1	MGST1
0	1.20174	0.97	0.95	0	1	F3
0	1.1913	0.953	0.892	0	1	AGR2
0	1.18515	0.99	0.973	0	1	KRT19
0	1.17645	0.892	0.856	0	1	AQP5
0	1.16506	0.986	0.971	0	1	AQP3
0	1.14872	0.968	0.858	0	1	CTSC
0	1.12758	0.969	0.932	0	1	GSN
0	1.12187	0.903	0.838	0	1	GABRP
0	1.09845	0.901	0.879	0	1	MDK
0	0.967757	0.965	0.862	0	1	ADIRF
0	0.923508	0.969	0.894	0	1	KIAA1324
0	0.910074	0.908	0.795	0	1	CDC42EP5
0	0.887001	0.842	0.77	0	1	VSIG2
0	0.874383	0.918	0.856	0	1	CREB3L1
0	0.833835	0.958	0.918	0	1	ALDH2
0	0.823078	0.932	0.849	0	1	AKR1C1
0	0.77827	0.885	0.778	0	1	UPK1B
0	0.77826	0.966	0.898	0	1	MT1E
0	0.766865	0.954	0.893	0	1	TFCP2L1
0	0.766201	0.835	0.754	0	1	STATH
0	0.761393	0.92	0.836	0	1	SLC12A2
0	0.752533	0.874	0.82	0	1	CRYM
0	0.7327	0.814	0.871	0	1	TSPAN8
0	0.696668	0.824	0.838	0	1	CYP2A13
0	0.695659	0.998	0.986	0	1	S100A6
0	0.659629	0.923	0.876	0	1	DHCR24
0	0.650857	0.928	0.855	0	1	CD36
0	0.650757	0.857	0.813	0	1	PRKAR2B
0	0.646443	0.853	0.685	0	1	TCN1
0	0.637377	0.888	0.797	0	1	RNF152
0	0.630098	0.925	0.899	0	1	SLC5A8
0	0.614406	0.872	0.785	0	1	SPDEF
0	0.602226	0.905	0.86	0	1	TCEA3
0	0.599662	0.948	0.84	0	1	SERPINB4
0	0.590316	0.956	0.89	0	1	FAM107A
0	0.58553	0.898	0.797	0	1	AKR1C3
0	0.554213	0.875	0.774	0	1	TPD52
0	0.526326	0.929	0.818	0	1	KLK11
0	0.517289	0.83	0.8	0	1	LRRC26
0	0.515551	0.923	0.907	0	1	SLC16A9
0	0.508845	0.969	0.881	0	1	MT1X
0	0.504753	0.896	0.787	0	1	DAPL1
0	0.481703	0.904	0.859	0	1	DSG2
0	0.476801	0.895	0.805	0	1	SPARCL1
0	0.442008	0.89	0.894	0	1	NOS2
0	0.435284	0.939	0.827	0	1	SORL1
0	0.400523	0.93	0.864	0	1	CYP26A1
0	0.379193	0.816	0.798	0	1	LINC01133
0	0.370336	0.917	0.831	0	1	FMO2
0	0.356813	0.92	0.879	0	1	PART1
0	0.349685	0.919	0.785	0	1	RBP1
0	0.343027	0.957	0.861	0	1	MT3
0	0.315005	0.888	0.826	0	1	ARL4D
0	0.288069	0.926	0.9	0	1	LAMB2
0	0.261151	0.902	0.774	0	1	GGH
3.28e-307	1.12195	0.919	0.881	6.57e-304	1	TNFSF10
6.36e-304	0.255706	0.814	0.768	1.27e-300	1	GPRC5B
1.24e-303	0.609264	0.931	0.835	2.48e-300	1	HPGD
2.22e-303	0.671898	0.952	0.863	4.43e-300	1	DDIT4
5.61e-301	0.75316	0.932	0.783	1.12e-297	1	GRN
2.2e-298	0.576845	0.92	0.856	4.4e-295	1	SDC1
1.51e-297	0.3263	0.867	0.832	3.02e-294	1	FOXQ1
2.37e-289	0.417439	0.911	0.861	4.75e-286	1	RAI14
2.75e-289	0.305809	0.95	0.864	5.49e-286	1	EGFR
1.45e-288	1.27397	0.805	0.716	2.9e-285	1	C3
2.56e-283	0.61562	0.891	0.738	5.13e-280	1	S100P
7.5e-283	0.718061	0.856	0.793	1.5e-279	1	ST6GAL1
2.57e-282	0.349691	0.883	0.795	5.15e-279	1	PROM2
3.72e-280	0.379549	0.93	0.899	7.44e-277	1	PTPRZ1
6.28e-280	0.40965	0.848	0.792	1.26e-276	1	FCGBP
2.88e-279	0.755039	0.921	0.859	5.76e-276	1	C19orf33
6.04e-279	0.319359	0.898	0.726	1.21e-275	1	OGFRL1
3.35e-277	2.39233	0.772	0.705	6.71e-274	1	BPIFA1
5.76e-277	1.26595	0.878	0.766	1.15e-273	1	FABP5
1.69e-273	1.00584	0.953	0.919	3.39e-270	1	KRT8
1.21e-272	0.775574	0.974	0.867	2.43e-269	1	HSPB1
1.75e-268	0.481362	0.759	0.758	3.5e-265	1	BPIFA2
1.21e-266	1.62608	0.768	0.663	2.42e-263	1	MSMB
1.19e-254	0.294829	0.863	0.82	2.37e-251	1	FUT6
1.35e-252	0.587596	0.889	0.806	2.7e-249	1	SLC26A2
6.4e-252	0.643598	0.94	0.873	1.28e-248	1	ADAM28
1.22e-244	0.438645	0.939	0.865	2.43e-241	1	PTMS
1.47e-242	0.265848	0.746	0.693	2.95e-239	1	NPDC1
1.41e-240	0.969986	0.866	0.818	2.82e-237	1	S100A14
4.02e-234	0.709973	0.996	0.978	8.04e-231	1	RPS18
1.6e-231	0.318711	0.812	0.728	3.2e-228	1	RP11-469H8.6
6.16e-231	0.650352	0.873	0.821	1.23e-227	1	FMO3
3.58e-230	0.351729	0.918	0.886	7.16e-227	1	PSCA
5.26e-227	0.358585	0.96	0.823	1.05e-223	1	CSTA
4.19e-217	0.413818	0.889	0.744	8.37e-214	1	GLTP
4.73e-214	0.757798	0.908	0.896	9.47e-211	1	ADH7
3.62e-210	0.290645	0.965	0.93	7.24e-207	1	TACSTD2
2.03e-209	0.738034	0.841	0.838	4.07e-206	1	TSPAN13
5.87e-208	0.808739	0.811	0.777	1.17e-204	1	AKR1C2
1.66e-207	0.406469	0.887	0.878	3.31e-204	1	SEPP1
5.14e-206	0.25781	0.865	0.807	1.03e-202	1	SLC38A1
2.03e-203	0.49919	0.894	0.729	4.06e-200	1	SGK1
1.29e-202	0.503728	0.955	0.843	2.57e-199	1	CHCHD10
6.04e-198	0.503354	0.91	0.903	1.21e-194	1	TSPAN1
2.87e-197	0.929223	0.858	0.817	5.74e-194	1	RDH10
2.78e-195	0.398397	0.822	0.826	5.55e-192	1	MAOA
1.09e-192	0.429761	0.838	0.848	2.18e-189	1	RIMS1
1.41e-191	0.604152	0.823	0.738	2.82e-188	1	TUBA1C
8.34e-188	1.12321	0.833	0.799	1.67e-184	1	ID1
2.54e-186	0.338353	0.859	0.839	5.08e-183	1	TRIM7
2.83e-186	0.391909	0.942	0.874	5.66e-183	1	TSC22D1
1.09e-184	0.257748	0.833	0.78	2.18e-181	1	RHOV
5.23e-183	0.361935	0.928	0.902	1.05e-179	1	PVRL4
1.34e-181	0.634664	0.939	0.849	2.68e-178	1	TXN
6.4e-181	0.469301	0.984	0.972	1.28e-177	1	RPS12
3.89e-178	0.548262	0.824	0.824	7.77e-175	1	SLC9A3R2
2.45e-176	0.312095	0.921	0.819	4.9e-173	1	NUPR1
9.17e-176	0.496307	0.937	0.792	1.83e-172	1	MT2A
1.83e-175	0.470924	0.784	0.843	3.66e-172	1	CYP2B6
3e-174	0.484528	0.823	0.839	6.01e-171	1	MFSD4
1.16e-172	0.292511	0.874	0.88	2.32e-169	1	PRR15
3.28e-171	0.373769	0.816	0.792	6.56e-168	1	ANPEP
5.26e-168	0.562677	0.97	0.944	1.05e-164	1	CD9
7.82e-167	0.367652	0.819	0.73	1.56e-163	1	STEAP4
9.89e-166	0.361463	0.875	0.842	1.98e-162	1	COBLL1
3.35e-164	0.389242	0.963	0.865	6.7e-161	1	ZFAS1
2.5e-163	0.33491	0.817	0.82	5e-160	1	UNC5B-AS1
5.33e-162	0.414482	0.755	0.668	1.07e-158	1	TGM2
1.43e-161	0.298917	0.856	0.784	2.86e-158	1	ID3
2.94e-155	0.443807	0.889	0.863	5.88e-152	1	S100A16
3.06e-154	0.320015	0.909	0.846	6.11e-151	1	JUP
2.62e-151	0.468065	0.808	0.774	5.24e-148	1	IDH1
3.86e-148	0.412372	0.817	0.808	7.73e-145	1	HMGB3
8.7e-148	0.363673	0.824	0.829	1.74e-144	1	SYT8
1.74e-147	0.447969	0.759	0.694	3.48e-144	1	TMEM213
1.27e-142	0.386798	0.783	0.838	2.53e-139	1	CYP2J2
1.81e-141	0.481534	0.875	0.772	3.61e-138	1	BLVRB
5.27e-141	0.296189	0.891	0.766	1.05e-137	1	MIF
4.59e-140	0.3388	0.789	0.751	9.19e-137	1	CA12
2.29e-139	0.417598	0.77	0.83	4.58e-136	1	CAV2
3.41e-138	0.374116	0.961	0.931	6.81e-135	1	DSP
3.68e-136	0.729899	0.838	0.837	7.35e-133	1	MAL2
3.72e-136	0.290551	0.914	0.819	7.44e-133	1	HERPUD1
4.72e-133	1.64245	0.718	0.783	9.43e-130	1	RARRES1
3.18e-132	0.316303	0.798	0.756	6.36e-129	1	HNMT
7.77e-132	0.666609	0.827	0.842	1.55e-128	1	SLC6A14
5.17e-131	0.347273	0.665	0.559	1.03e-127	1	TFF1
5.67e-129	0.857881	0.712	0.706	1.13e-125	1	ASS1
6.21e-124	0.370739	0.785	0.8	1.24e-120	1	MET
5.3e-122	0.768029	0.888	0.831	1.06e-118	1	CD55
1.36e-121	0.381675	0.82	0.819	2.73e-118	1	MBOAT2
1.88e-118	0.430386	0.858	0.801	3.76e-115	1	CBR1
3.1e-118	0.45682	0.911	0.923	6.19e-115	1	CLDN7
7.3e-115	0.580974	0.842	0.836	1.46e-111	1	GOLM1
1.5e-114	0.323742	0.762	0.72	3.01e-111	1	C8orf4
9.21e-114	0.36084	0.908	0.831	1.84e-110	1	ATP1B3
1.01e-113	0.270857	0.839	0.854	2.02e-110	1	PTPRK
1.27e-111	0.495201	0.812	0.821	2.53e-108	1	BACE2
3.45e-111	0.473244	0.908	0.892	6.9e-108	1	HES1
3.98e-110	0.510215	0.815	0.865	7.97e-107	1	CCNO
1.53e-106	0.447853	0.937	0.904	3.06e-103	1	SYTL2
1.32e-104	0.284233	0.824	0.843	2.64e-101	1	LRRC8A
1.78e-104	0.290055	0.79	0.814	3.56e-101	1	WNT7B
8.31e-103	0.44096	0.935	0.912	1.66e-99	1	SOX4
3.73e-100	0.355112	0.683	0.638	7.46e-97	1	FER1L6
8.61e-100	0.274664	0.813	0.816	1.72e-96	1	SCIN
9.96e-97	0.371108	0.877	0.843	1.99e-93	1	PTPN13
6.45e-94	0.306319	0.815	0.795	1.29e-90	1	LAMB3
4.48e-93	0.458609	0.975	0.966	8.96e-90	1	ELF3
1.95e-88	0.789158	0.654	0.655	3.89e-85	1	MSLN
1.6e-85	0.33594	0.907	0.833	3.2e-82	1	HSPA5
3.04e-85	0.460782	0.863	0.858	6.08e-82	1	OCIAD2
6.45e-82	0.270927	0.842	0.837	1.29e-78	1	EPCAM
1.04e-80	0.331438	0.891	0.878	2.08e-77	1	LPCAT4
1.06e-76	0.410521	0.753	0.781	2.12e-73	1	PLS1
1.11e-72	0.328424	0.923	0.851	2.23e-69	1	RPS10
2.14e-72	0.448982	0.969	0.959	4.27e-69	1	RPS3
7.38e-72	0.321819	0.933	0.839	1.48e-68	1	CSTB
2.26e-71	0.531064	0.863	0.82	4.51e-68	1	PRDX2
2.96e-70	0.399235	0.754	0.705	5.93e-67	1	C19orf10
1.82e-68	0.452522	0.85	0.844	3.64e-65	1	HS3ST1
1.71e-66	0.358497	0.809	0.815	3.43e-63	1	TFF3
1.73e-66	0.3103	0.902	0.934	3.46e-63	1	CMYA5
5.92e-65	0.367317	0.787	0.766	1.18e-61	1	RARRES3
8.17e-63	0.47176	0.67	0.721	1.63e-59	1	MESP1
5.34e-62	0.470505	0.726	0.711	1.07e-58	1	TM4SF1
2.72e-59	0.324347	0.901	0.888	5.45e-56	1	EMP2
5.25e-58	0.715879	0.728	0.794	1.05e-54	1	IGFBP3
7.12e-57	0.799987	0.701	0.772	1.42e-53	1	KRT4
2.21e-55	0.368647	0.818	0.794	4.41e-52	1	SEC11C
6.28e-55	0.559804	0.752	0.805	1.26e-51	1	GPX2
1.16e-53	0.268484	0.856	0.843	2.32e-50	1	SFN
1.57e-52	0.384812	0.866	0.836	3.14e-49	1	H2AFZ
5.05e-52	0.365934	0.727	0.809	1.01e-48	1	CAPN13
4.24e-51	0.314152	0.635	0.582	8.48e-48	1	CFB
6.41e-51	0.297144	0.805	0.826	1.28e-47	1	EPS8
1.35e-47	0.301518	0.745	0.798	2.69e-44	1	KCNK1
2.55e-45	0.293705	0.965	0.92	5.09e-42	1	ACTG1
5.72e-44	0.258139	0.84	0.817	1.14e-40	1	IKZF2
1.32e-43	0.378673	0.743	0.751	2.63e-40	1	GALNT5
2.62e-41	0.415004	0.678	0.706	5.24e-38	1	PTGES
8.98e-41	0.502016	0.824	0.852	1.8e-37	1	CCND1
1.19e-37	0.418377	0.742	0.683	2.38e-34	1	IFITM3
1.19e-37	0.497431	0.847	0.879	2.38e-34	1	CLU
4.71e-37	0.256045	0.708	0.653	9.42e-34	1	ADAM9
6.85e-35	0.377048	0.747	0.816	1.37e-31	1	CCDC80
1.28e-29	0.284039	0.826	0.828	2.56e-26	1	LIPH
5.05e-29	0.491211	0.757	0.74	1.01e-25	1	GDF15
9.07e-26	0.316362	0.845	0.882	1.81e-22	1	CLDN1
1.89e-24	0.274638	0.765	0.769	3.78e-21	1	RHOBTB3
1.08e-22	0.301593	0.887	0.899	2.17e-19	1	MUC4
1.94e-19	0.416124	0.705	0.783	3.88e-16	1	ZG16B
8.05e-18	0.364467	0.703	0.771	1.61e-14	1	GNE
4e-09	0.611872	0.612	0.763	7.99e-06	1	MMP10
9.61e-09	0.549153	0.609	0.667	1.92e-05	1	FBP1
0.000590591	1.08879	0.527	0.543	1	1	MUC5AC
0.00128356	0.262934	0.485	0.525	1	1	IDO1
0	5.19339	0.993	0.614	0	2	SPRR3
0	5.00887	0.979	0.557	0	2	KRT13
0	4.53328	0.993	0.677	0	2	S100A9
0	4.21889	0.987	0.545	0	2	S100A8
0	4.05579	0.936	0.494	0	2	MAL
0	4.02063	0.956	0.652	0	2	HOPX
0	3.87438	0.992	0.771	0	2	LYPD2
0	3.70695	0.997	0.843	0	2	LCN2
0	3.56755	0.876	0.428	0	2	SPINK7
0	3.55813	0.998	0.858	0	2	S100A4
0	3.37552	0.955	0.539	0	2	C15orf48
0	3.33953	0.976	0.723	0	2	CEACAM5
0	3.31796	0.989	0.88	0	2	PSCA
0	3.29585	0.892	0.548	0	2	ECM1
0	3.23588	0.865	0.504	0	2	SPRR2A
0	3.19144	0.956	0.703	0	2	LYNX1
0	3.10529	0.893	0.691	0	2	CNFN
0	2.99832	0.999	0.98	0	2	FTH1
0	2.9196	0.777	0.641	0	2	SPINK5
0	2.80689	0.977	0.768	0	2	S100A10
0	2.7867	0.968	0.736	0	2	KRT23
0	2.77797	0.888	0.67	0	2	PRSS27
0	2.752	0.845	0.555	0	2	TMPRSS11E
0	2.73775	0.84	0.488	0	2	SCEL
0	2.71879	0.993	0.928	0	2	TACSTD2
0	2.6776	0.886	0.557	0	2	EMP1
0	2.66984	0.833	0.484	0	2	TMPRSS11B
0	2.60872	0.996	0.918	0	2	ANXA1
0	2.58331	0.813	0.478	0	2	RHCG
0	2.56415	0.955	0.685	0	2	CEACAM6
0	2.52787	0.964	0.903	0	2	LMO7
0	2.4517	0.791	0.571	0	2	SPRR1B
0	2.43529	0.872	0.699	0	2	C9orf169
0	2.42555	0.946	0.838	0	2	FAM129B
0	2.39414	0.959	0.811	0	2	H1F0
0	2.38925	0.859	0.477	0	2	CRNN
0	2.36888	0.922	0.85	0	2	SPINT1
0	2.31517	0.858	0.588	0	2	NCCRP1
0	2.30628	0.885	0.873	0	2	PITX1
0	2.2486	0.961	0.812	0	2	RAB11FIP1
0	2.22941	0.924	0.701	0	2	CST6
0	2.17902	0.866	0.527	0	2	CAMK2N1
0	2.17009	0.941	0.832	0	2	CSTA
0	2.11359	0.822	0.47	0	2	KRT78
0	2.06834	0.939	0.859	0	2	S100A16
0	2.06657	0.862	0.832	0	2	NDRG2
0	2.05966	0.914	0.708	0	2	TPM4
0	2.04983	0.889	0.738	0	2	EPS8L1
0	2.04967	0.835	0.627	0	2	SPNS2
0	2.02636	0.92	0.689	0	2	CEACAM7
0	1.97989	0.828	0.635	0	2	HIST1H1C
0	1.96911	0.941	0.668	0	2	PRSS8
0	1.93138	0.935	0.741	0	2	S100P
0	1.89161	0.871	0.753	0	2	PRSS22
0	1.87108	0.936	0.704	0	2	SRD5A3
0	1.86627	0.873	0.716	0	2	GPRC5A
0	1.84724	0.861	0.57	0	2	IL1RN
0	1.84175	0.865	0.788	0	2	FBXO32
0	1.81641	0.912	0.827	0	2	GPR110
0	1.80391	0.865	0.577	0	2	SAMD9
0	1.77657	0.825	0.64	0	2	CLIC3
0	1.75381	0.937	0.652	0	2	GDPD3
0	1.70667	0.926	0.908	0	2	TRIM2
0	1.6996	0.847	0.708	0	2	RALA
0	1.69484	0.9	0.59	0	2	RPTN
0	1.60921	0.879	0.728	0	2	STEAP4
0	1.58111	0.981	0.966	0	2	ELF3
0	1.58076	0.878	0.568	0	2	KRT6A
0	1.55389	0.897	0.653	0	2	PIP
0	1.52031	0.901	0.822	0	2	ITGB8
0	1.45832	0.923	0.814	0	2	S100A14
0	1.36621	0.885	0.777	0	2	GAN
0	1.34356	0.89	0.571	0	2	IVL
0	1.28943	0.99	0.974	0	2	KRT19
0	1.27351	0.875	0.553	0	2	CTSV
0	1.21813	0.898	0.753	0	2	DUSP4
0	1.08947	0.966	0.74	0	2	LAD1
0	0.968118	0.888	0.735	0	2	GALNT5
0	0.948332	0.901	0.71	0	2	MRPS6
0	0.903646	0.939	0.786	0	2	H1FX
0	0.889287	0.827	0.75	0	2	AGPAT9
0	0.871259	0.898	0.692	0	2	CALML5
0	0.831327	0.766	0.467	0	2	HIST1H2BC
0	0.829916	0.883	0.623	0	2	LYPD3
0	0.701563	0.898	0.708	0	2	LINC01088
0	0.696283	0.902	0.616	0	2	KYNU
0	0.694874	0.871	0.787	0	2	VWA1
0	0.682447	0.848	0.781	0	2	SNCG
0	0.646857	0.948	0.647	0	2	HIST1H1E
0	0.630136	0.776	0.523	0	2	ASPG
0	0.623796	0.879	0.676	0	2	RP11-350J20.12
0	0.59733	0.841	0.524	0	2	RP11-400N13.3
0	0.584666	0.846	0.772	0	2	EPHX3
0	0.551452	0.871	0.672	0	2	NMU
0	0.53441	0.886	0.684	0	2	CYP2E1
0	0.53023	0.925	0.642	0	2	HOMER3
0	0.484596	0.819	0.48	0	2	BCAT1
0	0.467787	0.845	0.561	0	2	MUCL1
0	0.412415	0.841	0.537	0	2	HPSE
0	0.34316	0.833	0.671	0	2	RTKN2
0	0.25061	0.896	0.5	0	2	HIST1H1D
1.36e-307	0.934608	0.8	0.544	2.73e-304	2	CPA4
4.42e-305	0.841876	0.82	0.708	8.84e-302	2	ST3GAL4
7.31e-300	0.47079	0.8	0.545	1.46e-296	2	ITPRIP
4.98e-299	1.17547	0.958	0.923	9.96e-296	2	ACTG1
6.66e-298	1.58917	0.972	0.873	1.33e-294	2	HSPB1
2.45e-297	0.999921	0.846	0.717	4.89e-294	2	GADD45A
6.2e-296	1.79771	0.815	0.75	1.24e-292	2	SDCBP2
1.8e-290	0.748061	0.849	0.768	3.6e-287	2	FOXC1
6.22e-290	0.649302	0.763	0.464	1.24e-286	2	PRSS3
8.26e-286	1.90866	0.859	0.82	1.65e-282	2	PPL
1.68e-285	1.529	0.976	0.945	3.36e-282	2	CD9
5.69e-284	0.610275	0.834	0.725	1.14e-280	2	GRB7
1.29e-283	0.855098	0.747	0.604	2.57e-280	2	KLK12
1.55e-283	0.407944	0.776	0.641	3.1e-280	2	CALB1
7.66e-279	1.20599	0.842	0.606	1.53e-275	2	OAS1
7.82e-272	1.69136	0.785	0.52	1.56e-268	2	TIMP2
9.79e-271	1.78571	0.751	0.523	1.96e-267	2	MUC21
9.95e-267	0.665081	0.823	0.736	1.99e-263	2	PHLDA3
1.64e-263	0.893399	0.75	0.609	3.28e-260	2	MYEOV
9.96e-259	1.12385	0.8	0.771	1.99e-255	2	PLS3
1.01e-258	1.58943	0.901	0.792	2.03e-255	2	BZW1
2.23e-255	1.54935	0.733	0.415	4.47e-252	2	CRCT1
8.34e-254	0.708615	0.812	0.653	1.67e-250	2	DUSP10
1.27e-250	1.69545	0.854	0.819	2.54e-247	2	GCHFR
3.17e-250	1.4876	0.762	0.703	6.33e-247	2	KRT80
3.85e-248	0.250906	0.747	0.476	7.69e-245	2	HIST1H2BJ
1.3e-247	0.762969	0.957	0.808	2.6e-244	2	FAM3D
5.16e-244	0.316293	0.813	0.62	1.03e-240	2	AC006262.5
5.9e-242	0.581337	0.769	0.648	1.18e-238	2	CLDN23
1.13e-239	1.18966	0.907	0.814	2.26e-236	2	RDH10
4.61e-238	1.06692	0.791	0.636	9.22e-235	2	PRDM1
5.72e-238	0.588601	0.755	0.526	1.14e-234	2	SLCO4A1
1.16e-234	0.350393	0.766	0.521	2.32e-231	2	HIST1H2BD
1.32e-231	1.17605	0.83	0.841	2.64e-228	2	SLC6A14
1.33e-231	1.25662	0.906	0.889	2.67e-228	2	CLDN4
1.07e-228	0.515238	0.73	0.588	2.15e-225	2	ABLIM3
3.99e-225	0.858685	0.746	0.679	7.98e-222	2	SLURP1
1.05e-223	1.64716	0.903	0.818	2.09e-220	2	ANKRD36C
1.62e-223	1.33521	0.803	0.751	3.25e-220	2	TRIP10
6.21e-222	0.856526	0.74	0.586	1.24e-218	2	CALML3
1.88e-219	1.4389	0.895	0.702	3.77e-216	2	SAA2
3.22e-215	0.326067	0.867	0.692	6.44e-212	2	TCN1
4.36e-215	0.551829	0.792	0.596	8.72e-212	2	AZGP1
2.91e-214	1.18336	0.762	0.516	5.82e-211	2	MAFF
4.71e-214	0.446376	0.845	0.804	9.43e-211	2	PDZD2
3.9e-213	1.28051	0.737	0.468	7.8e-210	2	DUOXA2
1.49e-212	0.699543	0.893	0.831	2.99e-209	2	MAL2
1.16e-211	1.65374	0.833	0.874	2.33e-208	2	RND3
1.92e-211	1.37058	0.954	0.918	3.84e-208	2	CLDN7
3.7e-210	0.436868	0.796	0.628	7.39e-207	2	FER1L6
2.16e-208	1.48914	0.918	0.873	4.32e-205	2	ADIRF
6.09e-207	1.33586	0.944	0.75	1.22e-203	2	RARRES3
1.82e-206	1.4081	0.776	0.668	3.65e-203	2	TMBIM1
6.37e-200	0.51953	0.904	0.81	1.27e-196	2	MBOAT2
2.69e-198	1.22975	0.975	0.951	5.37e-195	2	F3
8.08e-198	0.382166	0.746	0.714	1.62e-194	2	MDFI
1.7e-197	1.15335	0.849	0.745	3.41e-194	2	HMGA1
1.86e-193	1.45081	0.883	0.816	3.72e-190	2	KRT7
1.78e-191	1.73036	0.755	0.677	3.57e-188	2	PDZK1IP1
2.43e-190	1.62473	0.857	0.891	4.86e-187	2	KRT15
8.81e-187	1.12104	0.74	0.719	1.76e-183	2	KLK10
1.15e-185	1.33681	0.732	0.591	2.29e-182	2	CDKN2B
2.4e-183	1.22017	0.852	0.846	4.8e-180	2	EPHA2
1.41e-182	1.47692	0.766	0.633	2.83e-179	2	MXD1
2.36e-181	0.788548	0.726	0.521	4.72e-178	2	KIFC3
5.74e-179	1.28964	0.764	0.741	1.15e-175	2	TP53INP2
6.53e-179	0.9678	0.954	0.776	1.31e-175	2	ATP6V0B
2.68e-177	1.39515	0.738	0.576	5.37e-174	2	HIST1H2AC
3.45e-177	1.03152	0.733	0.468	6.9e-174	2	S100A12
8e-175	0.458498	0.893	0.79	1.6e-171	2	BCAS1
1.69e-174	1.36289	0.773	0.707	3.38e-171	2	TM4SF1
2.41e-172	1.73663	0.713	0.453	4.82e-169	2	SPRR2D
2.01e-169	2.88186	0.733	0.493	4.01e-166	2	S100A7
4.74e-169	1.38858	0.778	0.744	9.47e-166	2	CITED2
1.27e-165	0.679995	0.781	0.789	2.55e-162	2	FHL2
1.59e-164	0.900662	0.881	0.753	3.18e-161	2	GLTP
7.85e-163	1.36856	0.887	0.859	1.57e-159	2	AQP5
1.68e-162	1.07744	0.794	0.624	3.35e-159	2	METRNL
3.37e-161	0.439637	0.723	0.637	6.74e-158	2	FAM83A
1.08e-158	0.899847	0.721	0.469	2.16e-155	2	HMOX1
7.91e-158	0.687471	0.79	0.789	1.58e-154	2	XDH
1.31e-157	0.986511	0.754	0.721	2.61e-154	2	ALDH1A3
9.27e-155	0.519835	0.771	0.555	1.85e-151	2	HIST1H2BK
2.1e-153	0.756778	0.692	0.676	4.19e-150	2	LY6K
4.03e-151	1.28546	0.788	0.791	8.07e-148	2	SASH1
5.01e-150	1.07726	0.742	0.72	1e-146	2	ZNF185
1.22e-145	0.372327	0.909	0.654	2.44e-142	2	MSMB
2.68e-143	0.626936	0.681	0.547	5.37e-140	2	DIO2
1.15e-140	0.868685	0.962	0.95	2.31e-137	2	ATP1B1
1.97e-140	0.783231	0.863	0.728	3.95e-137	2	MACC1
2.31e-140	1.10939	0.763	0.697	4.61e-137	2	ABHD5
1.84e-136	1.5225	0.719	0.712	3.68e-133	2	TMPRSS11D
2.13e-135	0.916307	0.689	0.543	4.26e-132	2	RNF39
2.37e-132	1.05959	0.704	0.556	4.74e-129	2	PADI1
5.23e-132	0.260281	0.391	0.746	1.05e-128	2	ARL4C
9.63e-129	0.853416	0.75	0.769	1.93e-125	2	FUT3
9.5e-127	0.397401	0.812	0.785	1.9e-123	2	RHOV
2.21e-126	0.914823	0.693	0.654	4.43e-123	2	GCNT3
8.28e-126	0.967699	0.981	0.909	1.66e-122	2	TMSB4X
2e-125	1.05064	0.697	0.572	4e-122	2	CDKN2A
8.05e-123	0.854768	0.763	0.653	1.61e-119	2	C10orf54
5.55e-122	0.903104	0.812	0.696	1.11e-118	2	GADD45B
9.26e-121	0.531205	0.716	0.716	1.85e-117	2	CDC42EP1
2.64e-120	0.382353	0.675	0.489	5.27e-117	2	AIM1L
2.25e-119	1.39337	0.68	0.556	4.5e-116	2	PHLDA1
1.6e-115	0.653969	0.744	0.689	3.19e-112	2	B3GALT5
7.44e-114	1.321	0.74	0.798	1.49e-110	2	TMPRSS2
2.18e-113	0.487755	0.83	0.753	4.37e-110	2	SPAG1
4.1e-109	1.33997	0.669	0.445	8.21e-106	2	SPRR2E
6.5e-107	1.33653	0.667	0.542	1.3e-103	2	CEACAM1
1.31e-106	0.534708	0.74	0.698	2.62e-103	2	PTGES
4.72e-106	0.277161	0.818	0.692	9.43e-103	2	ABCA1
3.67e-104	1.17879	0.691	0.592	7.34e-101	2	SPRR1A
4.73e-103	0.574733	0.711	0.62	9.46e-100	2	POLB
2.12e-99	0.486884	0.86	0.776	4.23e-96	2	IGFBP3
2.94e-99	0.768059	0.8	0.729	5.88e-96	2	SMS
5.79e-99	0.485099	0.715	0.525	1.16e-95	2	UPP1
3.17e-98	0.934416	0.911	0.904	6.34e-95	2	CXCL17
6.56e-97	0.853288	0.701	0.654	1.31e-93	2	NTHL1
3.67e-91	1.03954	0.77	0.772	7.35e-88	2	ZG16B
3.32e-89	0.80966	0.916	0.745	6.64e-86	2	SH3BGRL3
8.17e-88	1.33617	0.633	0.441	1.63e-84	2	DUSP5
8.7e-88	0.569154	0.786	0.777	1.74e-84	2	SIK1
2.37e-86	0.944641	0.981	0.954	4.74e-83	2	WFDC2
1.09e-84	0.9729	0.943	0.843	2.19e-81	2	CSTB
2.68e-84	0.89183	0.781	0.866	5.37e-81	2	GRHL1
1.49e-82	0.367576	0.795	0.737	2.99e-79	2	TNFRSF12A
1.48e-81	0.968721	0.918	0.915	2.96e-78	2	SOX4
2.66e-81	0.928136	0.713	0.723	5.31e-78	2	PLAT
3.46e-81	1.17824	0.856	0.727	6.93e-78	2	SAA1
3.96e-81	1.17579	0.785	0.868	7.92e-78	2	TSPAN6
5.19e-81	0.673137	0.702	0.756	1.04e-77	2	TTC22
5.71e-81	0.462685	0.74	0.615	1.14e-77	2	FXYD5
2.68e-80	0.896055	0.89	0.918	5.36e-77	2	MUC1
9.15e-78	0.307897	0.463	0.757	1.83e-74	2	ABHD17C
2.87e-77	0.739502	0.74	0.745	5.75e-74	2	PDP1
4.87e-76	0.837245	0.862	0.836	9.73e-73	2	IER2
4.9e-76	0.523601	0.766	0.653	9.8e-73	2	IER5
3.72e-73	1.02351	0.728	0.765	7.45e-70	2	KRT4
2.24e-70	0.253471	0.425	0.736	4.47e-67	2	CYR61
9.43e-70	0.696621	0.438	0.827	1.89e-66	2	C2orf54
6.21e-69	1.24526	0.667	0.563	1.24e-65	2	CLCA4
1.87e-67	0.569191	0.926	0.83	3.74e-64	2	CD55
5.89e-67	0.507456	0.762	0.833	1.18e-63	2	FUT6
1.85e-66	0.83823	0.835	0.913	3.69e-63	2	PVRL4
2.1e-66	0.253441	0.634	0.429	4.2e-63	2	DEFB4A
6.73e-66	0.455283	0.622	0.425	1.35e-62	2	IL36G
1.61e-65	0.253187	0.486	0.73	3.22e-62	2	GRPEL2
2.12e-65	0.594242	0.414	0.631	4.25e-62	2	BPGM
1.29e-61	0.752445	0.834	0.869	2.57e-58	2	SDC1
1.53e-61	0.646732	0.825	0.806	3.06e-58	2	PROM2
1.79e-61	0.319212	0.804	0.655	3.59e-58	2	TRIB2
2.16e-61	0.615315	0.697	0.791	4.33e-58	2	TINAGL1
1.63e-60	0.381627	0.981	0.958	3.26e-57	2	SLPI
4.53e-60	0.773763	0.61	0.406	9.05e-57	2	KLK7
2.67e-59	0.296176	0.609	0.477	5.35e-56	2	ABTB2
3.13e-59	0.610562	0.688	0.598	6.26e-56	2	RMND5A
2.51e-57	0.347547	0.727	0.604	5.03e-54	2	IFRD1
5.35e-57	0.595012	0.873	0.837	1.07e-53	2	H2AFZ
9.75e-57	0.893868	0.704	0.809	1.95e-53	2	DUSP14
3.85e-56	1.39053	0.6	0.418	7.69e-53	2	HSPB8
1.86e-55	0.712552	0.902	0.897	3.71e-52	2	MUC4
2.01e-55	0.566034	0.696	0.778	4.02e-52	2	RP11-7K24.3
6.79e-55	0.412126	0.465	0.667	1.36e-51	2	CDKN2AIP
7.58e-52	0.691122	0.806	0.83	1.52e-48	2	LIPH
5.99e-49	0.799428	0.905	0.889	1.2e-45	2	EMP2
1.24e-48	0.316564	0.833	0.838	2.48e-45	2	FOXQ1
8.64e-48	0.41893	0.809	0.839	1.73e-44	2	MFSD4
1.11e-46	0.945293	0.658	0.57	2.22e-43	2	DUOX2
4.36e-44	0.806462	0.996	0.987	8.71e-41	2	S100A6
2.14e-43	0.250384	0.828	0.75	4.28e-40	2	LDHA
8.72e-43	0.262873	0.911	0.835	1.74e-39	2	ATP1B3
3.96e-42	0.264172	0.931	0.84	7.91e-39	2	BTG1
2.83e-41	0.79662	0.693	0.752	5.66e-38	2	SERPINB2
8.33e-41	0.349318	0.743	0.685	1.67e-37	2	ATP10B
1.44e-40	0.479182	0.78	0.802	2.88e-37	2	IER5L
2.08e-39	0.870569	0.634	0.711	4.16e-36	2	MALL
2.99e-36	0.586767	0.728	0.81	5.99e-33	2	SDR16C5
5.64e-36	0.520243	0.699	0.782	1.13e-32	2	MT1M
8.34e-35	0.296577	0.695	0.609	1.67e-31	2	LY6D
1.69e-34	0.45759	0.647	0.631	3.38e-31	2	PDLIM2
3.89e-34	0.43907	0.672	0.643	7.77e-31	2	ZNF117
1.21e-33	0.318633	0.558	0.783	2.41e-30	2	GNE
3.69e-33	0.383606	0.735	0.646	7.39e-30	2	CDKN1A
1.16e-31	0.283241	0.831	0.801	2.31e-28	2	TGFB2
3.49e-30	0.319217	0.671	0.642	6.97e-27	2	EREG
1.73e-29	0.484532	0.612	0.57	3.46e-26	2	ADM
2.22e-28	0.283825	0.652	0.536	4.44e-25	2	LINC00152
2.64e-26	0.759619	0.558	0.355	5.28e-23	2	KLK6
3.1e-26	0.294921	0.635	0.822	6.2e-23	2	FAM214A
4.13e-26	0.967974	0.559	0.475	8.25e-23	2	AIF1L
4.54e-26	0.975737	0.731	0.8	9.07e-23	2	IL18
5.07e-26	0.41599	0.583	0.813	1.01e-22	2	AVPI1
1.13e-25	0.43223	0.445	0.599	2.27e-22	2	TICAM1
2.61e-25	1.08848	0.685	0.795	5.23e-22	2	PARD6B
1.98e-24	0.829551	0.654	0.694	3.97e-21	2	ERO1L
3.37e-24	0.548625	0.679	0.763	6.75e-21	2	PCDH1
3.77e-24	0.271164	0.442	0.626	7.55e-21	2	FAM46B
7.21e-24	0.288388	0.418	0.48	1.44e-20	2	VASN
3.26e-23	0.529632	0.741	0.802	6.51e-20	2	PVRL2
5.08e-23	0.599849	0.748	0.716	1.02e-19	2	IER3
6.1e-22	0.391974	0.604	0.595	1.22e-18	2	CXCL6
2.29e-21	0.336452	0.678	0.877	4.58e-18	2	ITGA2
6.82e-21	0.642553	0.742	0.741	1.36e-17	2	LINC00342
1.12e-20	0.447668	0.545	0.812	2.25e-17	2	C1orf116
1.13e-20	0.277709	0.583	0.566	2.25e-17	2	OVOL1
1.65e-20	0.398207	0.729	0.688	3.29e-17	2	ARHGDIB
1.05e-19	0.457042	0.609	0.539	2.09e-16	2	MT1H
2.49e-19	0.69789	0.754	0.866	4.98e-16	2	JUP
9.39e-18	0.315411	0.64	0.823	1.88e-14	2	SMC4
1.01e-17	0.285882	0.859	0.869	2.01e-14	2	C19orf33
1.94e-17	0.493307	0.481	0.676	3.89e-14	2	LRG1
2.09e-17	0.261126	0.756	0.676	4.18e-14	2	TXNRD1
4.84e-17	0.297468	0.699	0.691	9.67e-14	2	PMEPA1
1.76e-16	0.25506	0.65	0.565	3.52e-13	2	BIRC3
1.91e-16	0.653555	0.777	0.739	3.83e-13	2	GDF15
5.17e-16	0.355637	0.733	0.714	1.03e-12	2	NABP1
1.5e-15	0.333668	0.788	0.828	3e-12	2	SERPINB13
1.79e-13	0.422492	0.72	0.793	3.58e-10	2	TPRG1
6.41e-13	0.444539	0.76	0.733	1.28e-09	2	NAMPT
2.89e-12	0.287253	0.507	0.641	5.79e-09	2	SOWAHC
4.27e-12	0.428952	0.587	0.649	8.53e-09	2	RNF223
7.05e-12	0.460776	0.88	0.942	1.41e-08	2	DSP
1.26e-11	0.755338	0.561	0.643	2.53e-08	2	TMPRSS11A
1.55e-11	0.43948	0.75	0.776	3.1e-08	2	ZFP36
2.26e-11	0.821102	0.598	0.594	4.52e-08	2	PMAIP1
2.65e-11	0.302023	0.66	0.661	5.3e-08	2	ADAM9
1.3e-10	0.401958	0.837	0.851	2.6e-07	2	JUNB
1.5e-10	0.71628	0.686	0.769	2.99e-07	2	CHMP1B
5.52e-10	0.380263	0.73	0.838	1.1e-06	2	HILPDA
7.23e-09	1.03446	0.656	0.819	1.45e-05	2	GALNT1
4e-08	0.43823	0.738	0.778	7.99e-05	2	FAM84B
7.04e-08	1.03939	0.524	0.44	0.000140749	2	A2ML1
3.64e-07	0.269839	0.521	0.642	0.000727203	2	C18orf25
6.71e-07	0.643018	0.734	0.809	0.00134131	2	DNAJB1
2.84e-06	0.263981	0.751	0.83	0.00567726	2	CKB
3.26e-06	0.888065	0.579	0.666	0.00652117	2	PLIN3
4e-06	1.12073	0.537	0.519	0.00800814	2	KRT16
4.54e-06	0.429217	0.752	0.832	0.00907335	2	SLC9A3R2
6.09e-06	0.97347	0.516	0.362	0.0121781	2	FAM25A
8.73e-06	0.50513	0.495	0.686	0.0174552	2	TUBB6
2.16e-05	0.372201	0.681	0.831	0.0431343	2	PRRG4
2.21e-05	0.703453	0.458	0.413	0.0442986	2	SPRR2F
2.98e-05	0.27393	0.515	0.556	0.0596671	2	ZFAND2A
4.14e-05	0.392332	0.604	0.666	0.0828847	2	ATG9B
8.53e-05	0.500685	0.553	0.717	0.170586	2	ITPKC
0.000178637	0.638495	0.481	0.564	0.357273	2	CHAC1
0.000259827	0.725917	0.501	0.6	0.519655	2	YOD1
0.000340585	0.479371	0.715	0.807	0.681171	2	LAMB3
0.00159446	0.306053	0.769	0.837	1	2	KLF4
0.00202839	0.353721	0.51	0.422	1	2	VSIG10L
0.00689965	0.250021	0.804	0.844	1	2	LRRC8A
0.00746909	0.438794	0.599	0.771	1	2	FAM83D
0.00747354	0.306582	0.685	0.802	1	2	KCNK1
0.00800058	0.43039	0.516	0.472	1	2	VGLL1
0.00820124	0.651696	0.652	0.794	1	2	VSIG2
0.0087432	0.425233	0.538	0.672	1	2	PLEKHF1
0	3.30254	0.988	0.795	0	3	DNAAF1
0	2.90249	0.986	0.781	0	3	DNAH11
0	2.87127	0.989	0.724	0	3	CDHR3
0	2.86585	0.988	0.772	0	3	DNAH5
0	2.8107	0.983	0.812	0	3	LRRIQ1
0	2.79061	0.973	0.812	0	3	RP1
0	2.71822	0.974	0.735	0	3	TTC18
0	2.6579	0.989	0.918	0	3	ABCA13
0	2.64649	0.978	0.726	0	3	DNAH12
0	2.62893	0.964	0.684	0	3	C9orf117
0	2.58484	0.977	0.769	0	3	SYNE1
0	2.55776	0.977	0.769	0	3	DNAH7
0	2.4462	0.979	0.745	0	3	C1orf173
0	2.40556	0.98	0.803	0	3	SPEF2
0	2.39857	0.972	0.763	0	3	ANKUB1
0	2.39759	0.973	0.815	0	3	LRRC48
0	2.39714	0.986	0.872	0	3	MUC16
0	2.38696	0.975	0.813	0	3	WDR52
0	2.38583	0.975	0.794	0	3	NEK10
0	2.32338	0.967	0.846	0	3	HYDIN
0	2.31051	0.976	0.818	0	3	TTC40
0	2.27978	0.973	0.859	0	3	FRMPD2
0	2.27156	0.966	0.736	0	3	CCDC17
0	2.24962	0.965	0.809	0	3	RFX3
0	2.23322	0.969	0.707	0	3	WDR66
0	2.22672	0.948	0.844	0	3	KIAA1377
0	2.20787	0.97	0.765	0	3	DLEC1
0	2.20605	0.948	0.751	0	3	EFHC1
0	2.16631	0.977	0.771	0	3	RABL2B
0	2.15166	0.956	0.764	0	3	DTHD1
0	2.14444	0.963	0.716	0	3	SPAG17
0	2.14295	0.94	0.728	0	3	FAM227A
0	2.12747	0.977	0.888	0	3	TTLL10
0	2.09007	0.968	0.706	0	3	CCDC114
0	2.08769	0.944	0.683	0	3	C12orf55
0	2.08548	0.935	0.633	0	3	DNAH6
0	2.06042	0.965	0.763	0	3	MAPK15
0	2.05003	0.943	0.797	0	3	WDR96
0	2.04732	0.965	0.812	0	3	FHAD1
0	2.01061	0.958	0.851	0	3	WDR60
0	2.00432	0.942	0.763	0	3	DNAH3
0	2.0006	0.959	0.785	0	3	CCDC30
0	1.99984	0.94	0.85	0	3	FAM154B
0	1.99321	0.981	0.791	0	3	TMC5
0	1.97123	0.93	0.833	0	3	CES4A
0	1.96261	0.948	0.728	0	3	DNAH10
0	1.95932	0.965	0.785	0	3	MOK
0	1.94528	0.966	0.826	0	3	TMEM67
0	1.93372	0.952	0.798	0	3	TMEM231
0	1.93207	0.934	0.641	0	3	CCDC37
0	1.92601	0.929	0.818	0	3	PROM1
0	1.90972	0.933	0.813	0	3	BEST4
0	1.88803	0.95	0.794	0	3	VWA3A
0	1.87541	0.923	0.778	0	3	DCDC1
0	1.87174	0.943	0.703	0	3	MS4A8
0	1.87041	0.97	0.743	0	3	PTRH1
0	1.85633	0.948	0.815	0	3	SPATA6L
0	1.84909	0.935	0.763	0	3	DZIP1L
0	1.83637	0.948	0.72	0	3	C1orf110
0	1.8338	0.934	0.787	0	3	ZNF440
0	1.81957	0.922	0.829	0	3	DNAH9
0	1.80849	0.93	0.673	0	3	CCDC78
0	1.79609	0.933	0.772	0	3	ZBBX
0	1.76308	0.918	0.691	0	3	CCDC42B
0	1.75002	0.921	0.824	0	3	MAATS1
0	1.73971	0.925	0.834	0	3	DYNC2H1
0	1.72606	0.961	0.782	0	3	CCDC40
0	1.71575	0.936	0.727	0	3	AC079354.1
0	1.69307	0.907	0.731	0	3	C7orf63
0	1.69145	0.917	0.78	0	3	FANK1
0	1.68092	0.925	0.815	0	3	CLMN
0	1.67678	0.913	0.867	0	3	CES1
0	1.6739	0.905	0.761	0	3	STK33
0	1.64768	0.906	0.829	0	3	NWD1
0	1.64686	0.907	0.686	0	3	CDHR4
0	1.64242	0.898	0.829	0	3	WDR49
0	1.63156	0.968	0.813	0	3	RSPH1
0	1.62262	0.911	0.67	0	3	MAP3K19
0	1.61386	0.909	0.768	0	3	FAM179A
0	1.60859	0.885	0.761	0	3	C21orf58
0	1.60063	0.94	0.751	0	3	NPHP1
0	1.59396	0.989	0.91	0	3	CAPS
0	1.58962	0.894	0.716	0	3	BCYRN1
0	1.58106	0.93	0.737	0	3	CSPP1
0	1.57858	0.944	0.761	0	3	ZNF273
0	1.56497	0.933	0.813	0	3	ARMC3
0	1.56165	0.945	0.877	0	3	SLC44A4
0	1.55063	0.896	0.794	0	3	FOXJ1
0	1.54805	0.894	0.796	0	3	DNAH2
0	1.54294	0.967	0.931	0	3	ANK3
0	1.54192	0.937	0.752	0	3	CCDC170
0	1.52378	0.954	0.87	0	3	CCDC146
0	1.52105	0.938	0.776	0	3	IQCG
0	1.51951	0.91	0.645	0	3	SPAG8
0	1.51482	0.884	0.709	0	3	GIPR
0	1.49684	0.894	0.745	0	3	AC104809.3
0	1.48896	0.906	0.761	0	3	DNAJA4
0	1.47904	0.933	0.926	0	3	CHST9
0	1.4703	0.877	0.818	0	3	ADGB
0	1.46503	0.873	0.624	0	3	AC002472.13
0	1.46036	0.885	0.755	0	3	TCTEX1D1
0	1.45321	0.921	0.793	0	3	SPAG6
0	1.44696	0.898	0.672	0	3	C17orf72
0	1.43853	0.904	0.658	0	3	WDR78
0	1.43809	0.875	0.743	0	3	CCDC180
0	1.4338	0.916	0.744	0	3	ECT2L
0	1.4322	0.918	0.754	0	3	HAGHL
0	1.42987	0.882	0.847	0	3	IGFBP7
0	1.42162	0.921	0.803	0	3	RRAD
0	1.42118	0.888	0.87	0	3	TSGA10
0	1.41308	0.896	0.726	0	3	CCDC39
0	1.41165	0.881	0.769	0	3	C1orf222
0	1.40927	0.838	0.782	0	3	SPATA18
0	1.40382	0.922	0.741	0	3	CCDC108
0	1.39983	0.902	0.83	0	3	TTC21A
0	1.3951	0.915	0.709	0	3	DNALI1
0	1.3877	0.925	0.778	0	3	RABL2A
0	1.38439	0.96	0.838	0	3	PIFO
0	1.38009	0.915	0.658	0	3	WDR16
0	1.37441	0.899	0.743	0	3	AK9
0	1.37405	0.912	0.673	0	3	TNFAIP8L1
0	1.37075	0.873	0.612	0	3	KLHL6
0	1.37036	0.896	0.7	0	3	IFT88
0	1.36748	0.922	0.648	0	3	ODF3B
0	1.36641	0.935	0.906	0	3	CYP4B1
0	1.36104	0.863	0.743	0	3	TSPAN19
0	1.35879	0.919	0.913	0	3	NUCB2
0	1.34512	0.869	0.835	0	3	KIAA1456
0	1.34479	0.865	0.779	0	3	DNAI1
0	1.33923	0.9	0.787	0	3	C11orf16
0	1.32739	0.832	0.819	0	3	RSPH4A
0	1.32594	0.864	0.878	0	3	POU2AF1
0	1.31672	0.848	0.716	0	3	EFCAB1
0	1.2961	0.921	0.784	0	3	IQUB
0	1.28924	0.926	0.792	0	3	TPPP3
0	1.28859	0.956	0.904	0	3	SYTL2
0	1.28617	0.927	0.796	0	3	MAPK10
0	1.27659	0.915	0.817	0	3	PCDP1
0	1.26949	0.885	0.679	0	3	WDR65
0	1.26337	0.945	0.852	0	3	TMEM173
0	1.2629	0.885	0.727	0	3	LRRC23
0	1.2626	0.933	0.922	0	3	KCNQ1OT1
0	1.26221	0.881	0.683	0	3	KIF19
0	1.25766	0.918	0.797	0	3	DYX1C1
0	1.25639	0.962	0.728	0	3	TUBA1A
0	1.25586	0.849	0.658	0	3	AGBL2
0	1.24851	0.865	0.738	0	3	ZMYND10
0	1.24421	0.884	0.858	0	3	TRAF3IP1
0	1.2442	0.843	0.707	0	3	SLFN13
0	1.24237	0.91	0.769	0	3	TCTEX1D4
0	1.24233	0.98	0.89	0	3	MUC4
0	1.24114	0.857	0.725	0	3	CCDC176
0	1.23955	0.894	0.801	0	3	PPOX
0	1.2387	0.824	0.675	0	3	KIAA1841
0	1.23338	0.902	0.834	0	3	CCDC173
0	1.21935	0.946	0.929	0	3	SRGAP3
0	1.21921	0.864	0.83	0	3	INTU
0	1.21608	0.859	0.781	0	3	FAM92B
0	1.21603	0.854	0.628	0	3	KCNE1
0	1.21274	0.845	0.795	0	3	C6orf118
0	1.20913	0.92	0.805	0	3	P4HTM
0	1.19767	0.877	0.785	0	3	CTGF
0	1.18887	0.842	0.781	0	3	TCTN1
0	1.18835	0.868	0.674	0	3	TMEM232
0	1.18578	0.855	0.665	0	3	TEKT1
0	1.18428	0.883	0.677	0	3	UBXN10
0	1.17653	0.906	0.84	0	3	IFT172
0	1.17638	0.841	0.811	0	3	DZIP3
0	1.17609	0.87	0.792	0	3	2021-03-10
0	1.17578	0.855	0.729	0	3	WDR54
0	1.16969	0.828	0.673	0	3	RFX2
0	1.16692	0.9	0.767	0	3	DUSP18
0	1.16166	0.885	0.858	0	3	IGFBP5
0	1.14639	0.797	0.712	0	3	VWA3B
0	1.1403	0.917	0.914	0	3	PLEKHS1
0	1.12747	0.86	0.74	0	3	SNTN
0	1.12531	0.929	0.766	0	3	DHRS9
0	1.12043	0.869	0.676	0	3	FAM166B
0	1.11627	0.79	0.422	0	3	VNN3
0	1.1118	0.855	0.797	0	3	KIF27
0	1.10263	0.919	0.77	0	3	DCDC2B
0	1.09643	0.885	0.739	0	3	METRN
0	1.09566	0.843	0.68	0	3	CCDC19
0	1.09488	0.862	0.693	0	3	FAM216B
0	1.09119	0.915	0.707	0	3	C16orf93
0	1.08744	0.91	0.877	0	3	SORBS2
0	1.0832	0.826	0.662	0	3	NEK11
0	1.0819	0.818	0.699	0	3	RAB36
0	1.08053	0.829	0.737	0	3	AC009502.4
0	1.07843	0.891	0.789	0	3	C5orf49
0	1.07451	0.962	0.879	0	3	TUBB4B
0	1.07336	0.841	0.771	0	3	CCDC11
0	1.06917	0.836	0.772	0	3	CASC1
0	1.06488	0.873	0.815	0	3	EFCAB2
0	1.06201	0.895	0.869	0	3	COL21A1
0	1.06186	0.808	0.839	0	3	IGSF10
0	1.05849	0.866	0.73	0	3	SPEF1
0	1.05623	0.864	0.824	0	3	CCDC81
0	1.05404	0.841	0.768	0	3	DNAL1
0	1.05194	0.882	0.847	0	3	ZC2HC1A
0	1.04726	0.851	0.83	0	3	FILIP1
0	1.04529	0.907	0.916	0	3	APOD
0	1.03914	0.912	0.638	0	3	B3GNT5
0	1.03346	0.83	0.73	0	3	CC2D2A
0	1.02624	0.83	0.738	0	3	DIXDC1
0	1.02141	0.841	0.624	0	3	RPGR
0	1.01135	0.89	0.749	0	3	SPAG1
0	1.00276	0.841	0.833	0	3	ANKRD18B
0	0.969321	0.833	0.74	0	3	MYEF2
0	0.968459	0.838	0.808	0	3	EXTL2
0	0.967371	0.881	0.775	0	3	RP11-263K19.4
0	0.94915	0.874	0.813	0	3	FAM229B
0	0.947972	0.916	0.858	0	3	RP11-356K23.1
0	0.94696	0.843	0.696	0	3	LDLRAD1
0	0.911563	0.815	0.689	0	3	ARMC2
0	0.901113	0.858	0.87	0	3	OSBPL6
0	0.888785	0.835	0.723	0	3	TEKT2
0	0.882941	0.844	0.837	0	3	MPDZ
0	0.880343	0.87	0.773	0	3	MYCBPAP
0	0.867485	0.848	0.81	0	3	PCSK5
0	0.864991	0.893	0.828	0	3	SPAG16
0	0.848253	0.846	0.773	0	3	FABP6
0	0.836197	0.873	0.734	0	3	C4orf22
0	0.829402	0.842	0.695	0	3	ANKRD45
0	0.823398	0.814	0.768	0	3	GRM7
0	0.811805	0.841	0.802	0	3	TTC26
0	0.807354	0.852	0.822	0	3	MAPRE3
0	0.79661	0.867	0.839	0	3	PROS1
0	0.796573	0.852	0.84	0	3	ERBB4
0	0.795194	0.864	0.838	0	3	CTD-2544H17.1
0	0.793252	0.798	0.754	0	3	CASC2
0	0.786794	0.841	0.749	0	3	POMT2
0	0.781248	0.89	0.785	0	3	SLC13A3
0	0.777053	0.833	0.732	0	3	KCNRG
0	0.769821	0.83	0.557	0	3	ORAI2
0	0.750356	0.817	0.783	0	3	MAP1B
0	0.748702	0.803	0.752	0	3	NEK5
0	0.74326	0.806	0.706	0	3	TTLL7
0	0.70842	0.793	0.591	0	3	C1orf158
0	0.675684	0.807	0.669	0	3	C6ORF165
0	0.562071	0.774	0.581	0	3	IQCH
0	0.495287	0.881	0.637	0	3	RP11-356I2.4
0	0.258835	0.82	0.537	0	3	NEURL1B
2.74e-307	1.23611	0.817	0.796	5.48e-304	3	LRRC46
9.86e-307	0.658213	0.775	0.569	1.97e-303	3	RP11-193M21.1
1.56e-305	0.80908	0.814	0.785	3.13e-302	3	RAB3B
4.04e-305	0.939733	0.806	0.716	8.08e-302	3	SLC22A4
1.24e-304	1.13464	0.797	0.781	2.48e-301	3	DNAI2
6.05e-304	0.871338	0.838	0.816	1.21e-300	3	FAM161A
1.95e-303	0.623691	0.797	0.746	3.89e-300	3	NME9
1.9e-301	0.916428	0.886	0.771	3.8e-298	3	C9orf24
3.41e-299	0.844306	0.804	0.666	6.83e-296	3	SPATA17
1.37e-298	0.916392	0.828	0.785	2.74e-295	3	AK7
7.6e-298	0.317611	0.806	0.715	1.52e-294	3	C1orf141
9.91e-298	0.849493	0.848	0.789	1.98e-294	3	PPIL6
1.04e-293	1.03381	0.801	0.773	2.08e-290	3	KIAA1407
3.13e-293	0.392339	0.813	0.847	6.26e-290	3	FGF14
5.87e-293	0.412857	0.814	0.829	1.17e-289	3	DPY19L2
8.24e-291	0.939165	0.874	0.767	1.65e-287	3	C20orf85
4.2e-290	0.723539	0.794	0.71	8.41e-287	3	PLCH1
5.21e-288	0.591149	0.79	0.685	1.04e-284	3	OXTR
1.06e-286	0.870419	0.789	0.725	2.12e-283	3	GRIN3B
6.26e-286	0.616013	0.79	0.786	1.25e-282	3	ANKFN1
3.87e-283	0.649481	0.809	0.829	7.74e-280	3	SLC4A8
7.58e-283	0.936465	0.875	0.854	1.52e-279	3	ANKRD36
1.32e-282	1.12478	0.852	0.802	2.64e-279	3	CDS1
4.28e-281	0.7337	0.812	0.823	8.55e-278	3	LCA5L
9.29e-281	0.920685	0.814	0.775	1.86e-277	3	DRC1
2.48e-280	0.655952	0.807	0.806	4.96e-277	3	ADAM12
4.36e-279	0.817402	0.78	0.702	8.72e-276	3	SMPD3
5.08e-279	0.825538	0.812	0.783	1.02e-275	3	C20orf96
7.3e-278	0.766206	0.849	0.728	1.46e-274	3	FAM183A
1.07e-277	1.01134	0.817	0.885	2.13e-274	3	DMD
2.17e-277	1.10594	0.786	0.878	4.34e-274	3	ANKRD18A
6.34e-276	0.887349	0.783	0.719	1.27e-272	3	RPGRIP1L
5.09e-274	0.593197	0.762	0.719	1.02e-270	3	RP11-57H12.3
6.01e-272	0.86518	0.819	0.797	1.2e-268	3	FAM81B
1.06e-271	1.30851	0.792	0.804	2.11e-268	3	SLC7A2
2.93e-271	0.756221	0.77	0.722	5.86e-268	3	CXorf22
5.48e-270	0.678012	0.788	0.675	1.1e-266	3	LRRC6
2.04e-269	0.942628	0.833	0.768	4.07e-266	3	IFT57
5.21e-268	0.907714	0.79	0.761	1.04e-264	3	CD164L2
1.24e-267	0.378331	0.746	0.539	2.49e-264	3	AK8
2.12e-266	0.990056	0.797	0.739	4.24e-263	3	MNS1
3.03e-266	0.796578	0.804	0.609	6.07e-263	3	DIAPH2
7.4e-265	0.960717	0.801	0.782	1.48e-261	3	LCA5
8.92e-265	1.09574	0.831	0.836	1.78e-261	3	LRP11
1.09e-261	0.890148	0.818	0.751	2.17e-258	3	MAP9
2.48e-261	0.721615	0.786	0.76	4.95e-258	3	MAP6
4.57e-259	0.925028	0.923	0.768	9.14e-256	3	IK
2.08e-257	0.757015	0.837	0.756	4.17e-254	3	ATF7IP2
2.52e-257	0.949451	0.856	0.731	5.04e-254	3	HSPH1
3.04e-255	0.741338	0.781	0.729	6.08e-252	3	DNAJB13
6.04e-255	0.931559	0.743	0.604	1.21e-251	3	SAMD15
8.61e-255	0.749616	0.797	0.724	1.72e-251	3	ENKUR
2.08e-254	0.845925	0.837	0.809	4.16e-251	3	NME5
2.92e-253	0.906378	0.864	0.834	5.85e-250	3	C21orf59
1.31e-252	0.955463	0.956	0.899	2.62e-249	3	TSPAN1
2.67e-252	0.342335	0.778	0.737	5.35e-249	3	GIPC2
1.49e-251	0.88003	0.796	0.827	2.98e-248	3	IFT81
3.44e-248	0.809784	0.733	0.579	6.88e-245	3	EFCAB6
1.54e-245	0.5126	0.77	0.687	3.07e-242	3	RP11-1C1.7
1.55e-245	0.878391	0.77	0.721	3.09e-242	3	WDR63
4.94e-245	0.830204	0.794	0.818	9.89e-242	3	TNFRSF19
3.8e-243	0.610009	0.793	0.714	7.6e-240	3	TEX9
4.33e-241	0.567555	0.846	0.9	8.66e-238	3	USP51
1.38e-239	0.805778	0.819	0.802	2.76e-236	3	OSCP1
1.45e-239	0.727652	0.823	0.74	2.9e-236	3	CAPSL
9.04e-239	1.08841	0.81	0.808	1.81e-235	3	KIAA1211L
4.79e-238	0.543044	0.792	0.793	9.57e-235	3	PASK
1.22e-237	0.305613	0.847	0.721	2.45e-234	3	BHLHE41
3.95e-235	1.02758	0.81	0.762	7.9e-232	3	AGR3
2.42e-234	0.654385	0.749	0.599	4.84e-231	3	APOBEC4
2.81e-233	0.602251	0.815	0.714	5.62e-230	3	RP11-620J15.3
3.13e-233	0.717565	0.791	0.743	6.26e-230	3	ENPP5
1e-232	0.789482	0.777	0.808	2e-229	3	MDH1B
3.12e-232	0.889611	0.844	0.846	6.24e-229	3	DMKN
5.87e-232	0.764604	0.801	0.684	1.17e-228	3	OMG
9.62e-232	0.734939	0.737	0.614	1.92e-228	3	CDKL1
4.35e-230	0.673398	0.937	0.907	8.71e-227	3	TRIM2
2.71e-229	0.80175	0.784	0.81	5.42e-226	3	AKAP6
7.79e-228	0.770457	0.804	0.763	1.56e-224	3	AC159540.1
4.39e-226	0.742903	0.836	0.777	8.77e-223	3	C11orf88
7.33e-226	0.612892	0.795	0.717	1.47e-222	3	CCDC153
3.57e-225	0.604967	0.761	0.743	7.14e-222	3	RTDR1
6.52e-224	0.840843	0.759	0.689	1.3e-220	3	ZNF487
1.1e-223	0.646472	0.765	0.816	2.21e-220	3	POLQ
2.06e-222	0.610834	0.75	0.686	4.11e-219	3	C2orf73
5.96e-222	0.832437	0.793	0.834	1.19e-218	3	SPATA6
1.1e-220	0.787328	0.739	0.727	2.19e-217	3	WDR93
9.23e-220	0.737445	0.739	0.659	1.85e-216	3	FAM184A
4.59e-219	1.05706	0.901	0.948	9.18e-216	3	IGFBP2
1.07e-217	0.63087	0.801	0.733	2.14e-214	3	ROPN1L
9.12e-217	0.513861	0.749	0.722	1.82e-213	3	HHLA2
2.1e-215	0.646472	0.799	0.674	4.2e-212	3	ANKRD37
2.18e-215	0.847721	0.799	0.836	4.37e-212	3	CCDC113
8.91e-215	0.580491	0.769	0.765	1.78e-211	3	LRRC49
1.52e-214	0.799655	0.806	0.721	3.04e-211	3	C1orf194
9.85e-214	0.865367	0.732	0.681	1.97e-210	3	EFCAB12
1.33e-210	0.698519	0.804	0.717	2.65e-207	3	KIF9
5.47e-209	0.324348	0.796	0.792	1.09e-205	3	RP11-7O14.1
9.09e-207	0.683597	0.804	0.817	1.82e-203	3	C9orf135
5.6e-206	0.76081	0.719	0.625	1.12e-202	3	BAIAP3
1.29e-205	0.533918	0.728	0.569	2.57e-202	3	STX2
1.77e-205	0.381429	0.702	0.494	3.55e-202	3	TXLNB
9.31e-205	0.76063	0.76	0.659	1.86e-201	3	C9orf9
1.11e-204	0.722092	0.78	0.773	2.21e-201	3	WDR38
9.76e-204	0.602579	0.731	0.688	1.95e-200	3	ZNF474
2.61e-201	1.01925	0.909	0.871	5.22e-198	3	PIGR
1.2e-200	0.710708	0.775	0.749	2.4e-197	3	C7orf57
9.07e-200	0.625194	0.758	0.74	1.81e-196	3	IQCD
2.17e-199	0.656099	0.773	0.873	4.34e-196	3	C1orf168
2.11e-198	0.792895	0.747	0.761	4.22e-195	3	RGS22
4.27e-198	0.863498	0.744	0.689	8.53e-195	3	EFHB
1.26e-197	0.520486	0.799	0.667	2.53e-194	3	KCTD12
1.56e-197	0.648144	0.776	0.719	3.13e-194	3	PACRG
1.2e-196	0.810134	0.733	0.63	2.4e-193	3	DNAAF3
1.18e-195	0.449493	0.77	0.725	2.37e-192	3	FBXW9
2.32e-194	0.591474	0.759	0.718	4.64e-191	3	LRRC34
1.3e-193	0.561487	0.824	0.783	2.61e-190	3	TMEM107
7.8e-193	0.960087	0.735	0.75	1.56e-189	3	ARMC4
2.35e-192	0.646191	0.736	0.63	4.69e-189	3	C2orf62
1.4e-191	0.725334	0.727	0.741	2.8e-188	3	TMEM212
3.34e-191	0.747013	0.756	0.698	6.68e-188	3	CD38
1.28e-190	0.525125	0.781	0.574	2.55e-187	3	FAM65B
2.52e-187	0.598812	0.944	0.898	5.04e-184	3	CIB1
6.34e-186	0.77442	0.744	0.714	1.27e-182	3	C22orf15
8.84e-185	0.571629	0.707	0.698	1.77e-181	3	RP1-140K8.5
3.39e-184	0.499563	0.737	0.745	6.78e-181	3	CCDC89
5.87e-179	0.640208	0.772	0.728	1.17e-175	3	MLF1
1.24e-178	0.725022	0.756	0.87	2.48e-175	3	IQCA1
6.08e-178	0.762147	0.788	0.806	1.22e-174	3	SHROOM3
2.98e-176	0.359983	0.835	0.705	5.96e-173	3	SLC43A2
2.25e-175	0.784623	0.831	0.804	4.49e-172	3	PALLD
3.79e-175	0.791189	0.781	0.787	7.57e-172	3	REV3L
4e-174	0.72029	0.712	0.644	8e-171	3	C1orf87
5.89e-174	0.610745	0.739	0.768	1.18e-170	3	C14orf37
6.59e-174	0.891863	0.747	0.661	1.32e-170	3	TMEM190
9.21e-173	0.611398	0.764	0.776	1.84e-169	3	SYTL3
2.14e-172	0.648755	0.843	0.714	4.28e-169	3	BASP1
1.62e-171	0.847005	0.737	0.71	3.24e-168	3	MAP1A
5.89e-171	1.01214	0.805	0.864	1.18e-167	3	SLC27A2
4.78e-170	0.655442	0.773	0.772	9.55e-167	3	RSPH9
3.82e-166	0.753716	0.849	0.84	7.65e-163	3	MRPS31
2.83e-163	0.753771	0.727	0.661	5.65e-160	3	EFCAB10
5.12e-158	0.871565	0.768	0.826	1.02e-154	3	GSTA2
2e-157	0.403375	0.723	0.757	4.01e-154	3	LINC00939
8.11e-156	0.571094	0.707	0.661	1.62e-152	3	C4orf47
1.28e-155	0.511559	0.697	0.594	2.57e-152	3	STMND1
4.9e-154	0.809696	0.738	0.742	9.79e-151	3	CCDC65
8.98e-154	0.924365	0.763	0.764	1.8e-150	3	CETN2
3.35e-153	0.50305	0.766	0.755	6.71e-150	3	PKIG
3.34e-151	0.497722	0.75	0.778	6.68e-148	3	SFXN2
1.96e-149	0.366835	0.725	0.72	3.92e-146	3	PPP1R36
3e-147	0.483781	0.689	0.622	5.99e-144	3	ALS2CR12
1.61e-146	0.776292	0.817	0.823	3.23e-143	3	CKB
6.35e-146	0.618167	0.788	0.77	1.27e-142	3	SQLE
5.22e-145	0.530518	0.702	0.48	1.04e-141	3	C5AR1
1.48e-144	0.557068	0.731	0.763	2.97e-141	3	PIH1D2
3.99e-143	0.652057	0.702	0.695	7.98e-140	3	FSD1L
6.28e-143	0.634176	0.74	0.836	1.26e-139	3	EFHC2
9.6e-143	0.422991	0.736	0.705	1.92e-139	3	C10orf107
4.21e-142	0.565617	0.72	0.68	8.42e-139	3	STOX1
6.31e-142	0.535891	0.701	0.722	1.26e-138	3	CERKL
1.57e-140	1.09282	0.85	0.898	3.15e-137	3	METTL7A
3.65e-136	0.675771	0.747	0.827	7.3e-133	3	DAW1
4.26e-136	0.571008	0.714	0.786	8.53e-133	3	RP11-1008C21.1
7.24e-135	0.265483	0.673	0.509	1.45e-131	3	SPATA4
2.03e-134	0.483253	0.678	0.61	4.06e-131	3	COL28A1
2.21e-134	0.408001	0.817	0.814	4.42e-131	3	TFF3
8.82e-134	0.573573	0.791	0.753	1.76e-130	3	RUVBL2
2.09e-131	0.429595	0.69	0.652	4.18e-128	3	PPP1R32
3.48e-130	0.596935	0.715	0.747	6.95e-127	3	CCDC181
3.71e-130	0.498403	0.752	0.773	7.43e-127	3	LDLRAD4
7.26e-129	0.526062	0.712	0.83	1.45e-125	3	LPPR3
6.54e-128	0.370432	0.673	0.608	1.31e-124	3	ZNF295-AS1
3.79e-126	0.410748	0.77	0.858	7.58e-123	3	NELL2
8.13e-126	0.559767	0.872	0.906	1.63e-122	3	GSTA1
1.18e-125	0.394914	0.662	0.668	2.35e-122	3	IFLTD1
2.19e-125	0.581125	0.772	0.802	4.39e-122	3	BCAS1
2.61e-125	0.799857	0.741	0.788	5.21e-122	3	TUSC3
7.02e-125	0.291942	0.676	0.593	1.4e-121	3	DYDC1
2.42e-120	0.485561	0.716	0.694	4.85e-117	3	MORN5
3.16e-118	0.665024	0.828	0.815	6.32e-115	3	SMIM22
6.36e-118	0.744731	0.81	0.905	1.27e-114	3	IRX3
1.56e-115	0.551163	0.662	0.624	3.12e-112	3	KIF6
9.89e-115	0.291163	0.696	0.698	1.98e-111	3	PLEKHB1
5.48e-114	0.719118	0.775	0.913	1.1e-110	3	HSD17B13
8.26e-114	0.61382	0.653	0.601	1.65e-110	3	RIBC2
1.35e-112	0.695172	0.757	0.781	2.7e-109	3	ENPP4
5.9e-112	0.415435	0.673	0.665	1.18e-108	3	C9orf171
1.32e-111	0.465921	0.764	0.764	2.65e-108	3	ACYP1
3.68e-111	0.572626	0.712	0.793	7.36e-108	3	PPP1R42
9.15e-111	0.628966	0.675	0.621	1.83e-107	3	STOML3
1.07e-110	0.715806	0.792	0.781	2.13e-107	3	UCP2
4.79e-110	0.70215	0.678	0.733	9.59e-107	3	TSNAXIP1
1.2e-109	0.519867	0.877	0.941	2.41e-106	3	DSP
1.28e-107	0.618159	0.693	0.653	2.56e-104	3	CTXN1
1.34e-105	0.28303	0.72	0.655	2.68e-102	3	ATG9B
1.2e-104	0.303379	0.699	0.823	2.4e-101	3	CNTNAP3B
4.21e-104	0.300095	0.705	0.712	8.42e-101	3	TRIP13
1.78e-103	0.629126	0.7	0.826	3.56e-100	3	ARMC9
8.15e-103	0.317435	0.778	0.622	1.63e-99	3	AP2B1
1.01e-102	0.630162	0.801	0.853	2.02e-99	3	PFN2
2.84e-102	0.758106	0.765	0.844	5.69e-99	3	EPCAM
1.01e-101	0.372257	0.752	0.791	2.01e-98	3	NRP2
4.76e-100	0.448534	0.743	0.648	9.53e-97	3	PSENEN
6.84e-95	0.286403	0.653	0.635	1.37e-91	3	TTC30A
1.44e-94	0.52054	0.644	0.611	2.89e-91	3	CCDC147
6.02e-94	0.551205	0.714	0.729	1.2e-90	3	PTPLAD2
3.01e-93	0.531286	0.643	0.637	6.02e-90	3	LEKR1
3.89e-93	0.300172	0.846	0.828	7.77e-90	3	ITGB8
1.05e-92	0.75156	0.708	0.696	2.11e-89	3	PLTP
3.48e-92	0.410434	0.642	0.626	6.95e-89	3	CCDC148
5.12e-92	0.604719	0.794	0.792	1.02e-88	3	NUDC
3.62e-91	0.609643	0.712	0.741	7.24e-88	3	SPA17
1.46e-90	0.50561	0.738	0.779	2.92e-87	3	IFT74
7.89e-89	0.401018	0.644	0.598	1.58e-85	3	RP11-60L3.1
9.83e-89	0.498947	0.76	0.74	1.97e-85	3	CARS
1.52e-88	0.660718	0.675	0.671	3.03e-85	3	DYNLRB2
6.38e-88	0.732837	0.648	0.627	1.28e-84	3	GPR162
1.62e-87	0.395131	0.722	0.734	3.24e-84	3	DPCD
1.1e-86	0.415745	0.681	0.732	2.2e-83	3	TTC29
1.41e-86	0.271076	0.664	0.642	2.81e-83	3	RIBC1
1.35e-85	0.414953	0.73	0.866	2.7e-82	3	HS3ST6
2.25e-85	0.381522	0.752	0.824	4.5e-82	3	LINC00948
2.95e-85	0.515925	0.709	0.766	5.89e-82	3	C9orf116
5.99e-84	0.522613	0.677	0.658	1.2e-80	3	C1orf192
6.12e-84	0.398479	0.648	0.622	1.22e-80	3	WFDC6
9.22e-84	0.55582	0.737	0.756	1.84e-80	3	CLDN3
3.11e-83	0.576945	0.691	0.783	6.21e-80	3	EPPIN
3.99e-83	0.51443	0.795	0.823	7.98e-80	3	IKZF2
1.24e-82	0.475736	0.72	0.773	2.48e-79	3	MORN2
3.03e-82	0.545307	0.723	0.713	6.06e-79	3	B3GNT7
1.7e-81	0.757886	0.718	0.756	3.39e-78	3	FAM174A
3.73e-81	0.683655	0.82	0.879	7.45e-78	3	CLU
1.78e-78	0.553336	0.71	0.763	3.55e-75	3	EPB41L4B
1.14e-77	0.598431	0.688	0.787	2.29e-74	3	ZDHHC1
6.37e-77	0.423144	0.654	0.676	1.27e-73	3	RP11-872J21.3
9.13e-77	0.307482	0.893	0.91	1.83e-73	3	PRDX5
1.4e-76	0.554548	0.682	0.777	2.8e-73	3	PALMD
3.04e-76	0.558426	0.742	0.876	6.07e-73	3	SEMA3C
3.4e-75	0.826136	0.687	0.823	6.81e-72	3	LRRC10B
1.11e-74	0.446429	0.728	0.781	2.21e-71	3	AK1
2.06e-73	0.555838	0.783	0.886	4.12e-70	3	CRNDE
8.6e-73	0.351462	0.914	0.881	1.72e-69	3	DYNLL1
4.71e-72	0.342221	0.669	0.798	9.43e-69	3	RAET1E
1.48e-71	0.6464	0.683	0.734	2.97e-68	3	RUVBL1
3.01e-71	0.250536	0.882	0.927	6.02e-68	3	SERPINF1
1.03e-70	0.402068	0.801	0.805	2.05e-67	3	UFC1
1.02e-67	0.371199	0.649	0.729	2.03e-64	3	CACNG6
9.3e-67	0.369254	0.841	0.858	1.86e-63	3	HIPK2
2.89e-66	0.461423	0.675	0.738	5.79e-63	3	LRTOMT
3.46e-66	0.612648	0.674	0.728	6.93e-63	3	C12orf75
6.53e-66	0.501444	0.642	0.673	1.31e-62	3	AC013264.2
4e-65	0.434912	0.683	0.784	8.01e-62	3	AKAP14
1.74e-64	0.429463	0.695	0.742	3.48e-61	3	HSPBP1
2.47e-64	0.517101	0.722	0.801	4.93e-61	3	CES2
2.45e-63	0.359747	0.701	0.695	4.89e-60	3	CCDC104
5.47e-62	0.603897	0.665	0.736	1.09e-58	3	B9D1
2.1e-60	0.535545	0.611	0.569	4.2e-57	3	ANKRD66
2.23e-60	0.733891	0.699	0.815	4.45e-57	3	CCDC80
4.72e-60	0.355845	0.623	0.644	9.43e-57	3	GBP6
3.72e-59	0.473628	0.649	0.746	7.43e-56	3	SRGAP3-AS2
6.53e-59	0.309523	0.808	0.806	1.31e-55	3	CRELD2
1.16e-58	0.253046	0.698	0.713	2.32e-55	3	P4HA1
3.91e-58	0.465317	0.71	0.838	7.82e-55	3	CCL28
4.08e-58	0.290223	0.636	0.718	8.15e-55	3	RP11-368I7.4
1.44e-56	0.475384	0.79	0.866	2.87e-53	3	TSPAN6
1.44e-55	0.521048	0.622	0.634	2.88e-52	3	C11orf70
4.22e-54	0.430245	0.783	0.816	8.44e-51	3	ARL3
5.82e-54	0.319103	0.764	0.835	1.16e-50	3	BCL7A
9.34e-54	0.289821	0.89	0.926	1.87e-50	3	HMGN3
1.54e-53	0.264503	0.614	0.627	3.07e-50	3	CCDC74B
5.66e-53	0.284688	0.871	0.921	1.13e-49	3	ATPIF1
3.35e-52	0.404006	0.698	0.839	6.71e-49	3	RP11-275I14.4
1.56e-51	0.553544	0.688	0.852	3.11e-48	3	CCDC74A
6.07e-50	0.478599	0.594	0.587	1.21e-46	3	TEKT4
4.01e-49	0.253985	0.79	0.831	8.01e-46	3	HILPDA
6.22e-48	0.682352	0.679	0.801	1.24e-44	3	MUC15
1.28e-46	0.30878	0.585	0.547	2.57e-43	3	DNER
1.57e-46	0.309579	0.817	0.815	3.14e-43	3	HSPB11
2.75e-46	0.290122	0.725	0.829	5.5e-43	3	RALGPS2
1.12e-44	0.452888	0.673	0.67	2.23e-41	3	STOM
1.8e-44	0.43311	0.68	0.776	3.6e-41	3	RABL5
3.53e-44	0.347747	0.633	0.699	7.07e-41	3	PRR7
1.19e-43	0.455777	0.662	0.73	2.37e-40	3	NQO1
7.76e-43	0.298254	0.668	0.783	1.55e-39	3	ATP6V0A4
1.28e-41	0.371069	0.718	0.824	2.57e-38	3	SCIN
1.3e-40	0.359971	0.641	0.669	2.6e-37	3	CRIP1
5.19e-40	0.33902	0.665	0.678	1.04e-36	3	B9D2
2.18e-38	0.498963	0.601	0.715	4.36e-35	3	SEC14L3
3.48e-38	0.296424	0.628	0.739	6.95e-35	3	CATSPERD
4.07e-37	0.307278	0.697	0.769	8.14e-34	3	PPP1R12B
1.99e-36	0.305217	0.699	0.85	3.97e-33	3	ATP12A
4.94e-36	0.492918	0.585	0.653	9.87e-33	3	VSTM2L
1.4e-35	0.339125	0.739	0.749	2.8e-32	3	COPRS
4.66e-35	0.250045	0.602	0.632	9.31e-32	3	SLC34A2
1.27e-33	0.524721	0.632	0.774	2.53e-30	3	PPP1R14C
3.94e-33	0.342965	0.673	0.824	7.88e-30	3	FAM134B
1.91e-32	0.377797	0.651	0.731	3.83e-29	3	CEP78
5.51e-31	0.468483	0.693	0.839	1.1e-27	3	CTNNAL1
1.34e-30	0.388314	0.604	0.761	2.68e-27	3	PTPRT
2.6e-30	0.329937	0.62	0.672	5.19e-27	3	WRB
8.7e-29	0.262835	0.617	0.691	1.74e-25	3	PIH1D3
9.36e-28	0.613221	0.57	0.59	1.87e-24	3	C2orf40
3.36e-27	0.363551	0.677	0.801	6.72e-24	3	AHNAK2
7.09e-27	0.262578	0.664	0.802	1.42e-23	3	ARHGAP42
3.03e-26	0.350043	0.652	0.748	6.07e-23	3	LRRC61
3.34e-25	0.330124	0.656	0.678	6.67e-22	3	C14orf142
6.27e-24	0.384751	0.635	0.793	1.25e-20	3	C8orf47
5.34e-22	0.277137	0.626	0.721	1.07e-18	3	TCTEX1D2
1.18e-20	0.253868	0.752	0.808	2.35e-17	3	FAM214A
1.21e-19	0.291031	0.583	0.736	2.43e-16	3	NCALD
1.6e-19	0.495708	0.706	0.818	3.19e-16	3	PDLIM4
1.11e-18	0.255613	0.675	0.732	2.23e-15	3	DNPH1
6.31e-18	0.313281	0.633	0.789	1.26e-14	3	LRRC73
3.61e-14	0.388344	0.598	0.748	7.22e-11	3	MAPK8IP1
3.05e-12	0.370349	0.591	0.84	6.1e-09	3	FBXO15
4.53e-12	0.324036	0.797	0.891	9.06e-09	3	DHCR24
8.93e-12	0.251925	0.523	0.588	1.79e-08	3	AC005281.1
3.88e-09	0.359806	0.612	0.785	7.75e-06	3	LINC01171
2.85e-08	0.3699	0.505	0.575	5.7e-05	3	CTA-363E6.2
1.34e-07	0.316988	0.627	0.741	0.000267835	3	DEGS2
2.14e-07	0.312971	0.612	0.792	0.000427492	3	MIPOL1
2.85e-07	0.504482	0.565	0.786	0.00057061	3	C17orf97
1.42e-06	0.45937	0.544	0.765	0.00283064	3	INHBB
2.47e-05	0.261801	0.554	0.769	0.0493523	3	WBSCR27
0.000368952	0.489859	0.552	0.762	0.737903	3	CCDC96
0	2.7215	0.937	0.631	0	4	LYZ
0	2.56077	0.966	0.557	0	4	SRGN
0	2.32356	0.983	0.645	0	4	HLA-DRA
0	2.21732	0.972	0.552	0	4	HLA-DPA1
0	2.18518	0.97	0.562	0	4	HLA-DPB1
0	2.18184	0.934	0.745	0	4	TIMP1
0	2.14892	0.98	0.624	0	4	HLA-DRB1
0	2.04452	0.975	0.749	0	4	CD74
0	2.03528	0.947	0.425	0	4	TYROBP
0	2.02095	0.908	0.663	0	4	VCAN
0	2.01341	0.968	0.627	0	4	VIM
0	1.8898	0.999	0.931	0	4	FTL
0	1.83427	0.897	0.518	0	4	AIF1
0	1.78373	0.95	0.595	0	4	THBS1
0	1.6639	0.967	0.723	0	4	HLA-DQB1
0	1.63861	0.9	0.623	0	4	EREG
0	1.62947	0.964	0.617	0	4	COTL1
0	1.58382	0.893	0.521	0	4	LCP1
0	1.56994	0.961	0.528	0	4	HLA-DQA1
0	1.53423	0.919	0.546	0	4	LAPTM5
0	1.52767	0.985	0.747	0	4	HLA-DRB5
0	1.51854	0.861	0.601	0	4	PLAUR
0	1.4801	0.991	0.91	0	4	TMSB4X
0	1.46152	0.914	0.453	0	4	FCER1G
0	1.45107	0.962	0.812	0	4	FOS
1.14e-178	1.4483	0.756	0.683	2.29e-175	4	CD14
1.1e-277	1.40018	0.894	0.722	2.2e-274	4	NAMPT
0	1.39621	0.992	0.838	0	4	JUNB
0	1.37011	0.927	0.777	0	4	CD44
0	1.3201	0.878	0.505	0	4	TNFRSF1B
0	1.30665	0.863	0.498	0	4	LGALS1
9.67e-266	1.29121	0.815	0.553	1.93e-262	4	EMP3
0	1.2906	0.945	0.747	0	4	SH3BGRL3
0	1.28757	0.945	0.555	0	4	GPR183
0	1.28687	0.906	0.465	0	4	LST1
0	1.25164	0.881	0.704	0	4	TGFBI
0	1.24571	0.909	0.409	0	4	MS4A6A
1.24e-277	1.23129	0.794	0.558	2.49e-274	4	SLC11A1
0	1.22931	0.929	0.461	0	4	PTPRC
0	1.19317	0.96	0.581	0	4	RGS2
0	1.1805	0.839	0.577	0	4	ZEB2
0	1.17247	0.934	0.667	0	4	CPVL
4.12e-301	1.16043	0.821	0.421	8.24e-298	4	CYBB
1.49e-288	1.1333	0.948	0.782	2.98e-285	4	SOD2
0	1.11926	0.829	0.479	0	4	CD83
0	1.11264	0.952	0.675	0	4	MSN
0	1.09171	0.949	0.626	0	4	RP11-1143G9.4
0	1.09079	0.986	0.815	0	4	FOSB
0	1.0897	0.962	0.739	0	4	HBEGF
2.91e-215	1.06895	0.907	0.731	5.82e-212	4	DUSP1
0	1.06038	0.841	0.574	0	4	HCST
0	1.06017	0.989	0.735	0	4	NR4A2
4.28e-169	1.05572	0.722	0.63	8.56e-166	4	MS4A7
0	1.03973	0.846	0.539	0	4	CD68
3.8e-59	1.02491	0.663	0.519	7.6e-56	4	IL8
1.38e-11	0.998301	0.555	0.563	2.76e-08	4	G0S2
0	0.988998	0.833	0.499	0	4	ITGB2
0	0.98175	0.899	0.617	0	4	C1orf162
0	0.980886	0.924	0.672	0	4	ARHGDIB
0.000431115	0.977845	0.459	0.436	0.862229	4	CXCL3
0	0.975765	0.84	0.503	0	4	AP1S2
1.02e-260	0.972318	0.818	0.593	2.03e-257	4	SERPINA1
0	0.967454	0.88	0.692	0	4	EMILIN2
3.37e-284	0.966805	0.83	0.602	6.73e-281	4	SOCS3
0	0.966734	0.887	0.705	0	4	SLC16A10
4.23e-250	0.966725	0.811	0.355	8.47e-247	4	SAMSN1
8.9e-203	0.930592	0.776	0.478	1.78e-199	4	CD52
8.31e-281	0.929461	0.838	0.616	1.66e-277	4	PTPRE
1.88e-167	0.92421	0.761	0.586	3.75e-164	4	PLEK
6.9e-171	0.910306	0.864	0.707	1.38e-167	4	IER3
2.03e-16	0.906326	0.552	0.446	4.06e-13	4	CXCL2
0	0.900282	0.857	0.699	0	4	CCDC88A
0	0.884406	0.912	0.667	0	4	INSIG1
9.51e-221	0.883295	0.838	0.66	1.9e-217	4	CTSZ
1.53e-138	0.872315	0.697	0.338	3.06e-135	4	IL7R
0	0.869931	0.954	0.713	0	4	ZNF331
1.61e-180	0.860684	0.949	0.841	3.22e-177	4	BTG1
7.06e-206	0.849153	0.777	0.341	1.41e-202	4	CD48
1.68e-220	0.832204	0.939	0.761	3.35e-217	4	REL
0	0.811119	0.985	0.657	0	4	CD4
4.5e-298	0.811112	0.828	0.548	9e-295	4	GLIPR1
8.1e-229	0.809045	0.894	0.636	1.62e-225	4	IFITM2
0	0.795572	0.936	0.642	0	4	HLA-DMA
0	0.792879	0.883	0.513	0	4	SERPINB9
0	0.792073	0.888	0.477	0	4	CD53
0	0.791427	0.832	0.429	0	4	TNFSF13B
0	0.788449	0.874	0.606	0	4	FXYD5
5.8e-30	0.787316	0.57	0.493	1.16e-26	4	APOE
1.61e-237	0.786982	0.818	0.552	3.22e-234	4	FLNA
0	0.78316	0.942	0.391	0	4	EMR2
1.53e-181	0.779454	0.995	0.911	3.05e-178	4	HSPA1A
0	0.778731	0.938	0.615	0	4	HLA-DMB
0	0.763039	0.894	0.472	0	4	CD37
2.61e-165	0.752291	0.936	0.76	5.21e-162	4	ZFP36
0	0.749344	0.934	0.689	0	4	THBD
0	0.747357	0.92	0.549	0	4	CORO1A
1.14e-201	0.740511	0.846	0.777	2.27e-198	4	TFRC
0	0.739682	0.931	0.485	0	4	MYO1F
2.9e-232	0.739666	0.8	0.375	5.81e-229	4	GMFG
5.27e-248	0.736924	0.954	0.798	1.05e-244	4	TUBA1B
0	0.736498	0.961	0.69	0	4	ARL4C
0	0.735106	0.814	0.466	0	4	CD93
0	0.734991	0.992	0.812	0	4	NR4A1
3.02e-262	0.732213	0.9	0.633	6.04e-259	4	CDKN1A
3.62e-153	0.731072	0.698	0.263	7.23e-150	4	C1QA
0	0.725357	0.907	0.627	0	4	TGFB1
0	0.725246	0.899	0.634	0	4	ACSL4
1.02e-188	0.724563	0.782	0.588	2.04e-185	4	NCF2
3.33e-285	0.722735	0.845	0.568	6.67e-282	4	RAC2
3.7e-68	0.716124	0.694	0.663	7.4e-65	4	MAFB
0	0.702828	0.856	0.574	0	4	IFI30
0	0.697233	0.935	0.538	0	4	NR4A3
3.65e-202	0.6934	0.853	0.623	7.29e-199	4	METRNL
2.34e-80	0.691888	0.688	0.481	4.68e-77	4	C5AR1
2.61e-17	0.690235	0.631	0.711	5.23e-14	4	RGCC
0	0.689859	0.941	0.693	0	4	DUSP2
1.28e-174	0.689249	0.764	0.438	2.55e-171	4	ALOX5AP
0	0.685904	0.874	0.611	0	4	RGS10
1.51e-203	0.67733	0.877	0.681	3.02e-200	4	CREM
1.25e-261	0.672856	0.802	0.473	2.51e-258	4	CD84
1.34e-257	0.667094	0.908	0.801	2.69e-254	4	ID2
0	0.661195	0.926	0.683	0	4	RNASET2
0	0.658381	0.885	0.659	0	4	CECR1
5.41e-256	0.657375	0.771	0.463	1.08e-252	4	HAVCR2
2.35e-216	0.646792	0.793	0.603	4.7e-213	4	FMNL1
0	0.620453	0.94	0.566	0	4	BST2
1.68e-291	0.617088	0.864	0.445	3.36e-288	4	FYB
2.95e-189	0.609862	0.745	0.412	5.89e-186	4	HCK
0	0.606043	0.856	0.609	0	4	LAIR1
6.78e-282	0.604188	0.816	0.678	1.36e-278	4	PLXDC2
1.68e-247	0.600835	0.877	0.599	3.36e-244	4	CLEC7A
0	0.590945	0.89	0.553	0	4	PTGS2
1.78e-221	0.588058	0.815	0.501	3.56e-218	4	LCP2
1.24e-81	0.581176	0.733	0.587	2.47e-78	4	IL1RN
1.43e-168	0.576542	0.98	0.959	2.87e-165	4	RPS3
8.02e-74	0.565292	0.686	0.571	1.6e-70	4	DUSP6
8.4e-51	0.565226	0.604	0.263	1.68e-47	4	C1QB
4.68e-80	0.565105	0.805	0.696	9.36e-77	4	NFKBIA
0.000175841	0.558078	0.486	0.693	0.351681	4	SDC2
1.29e-271	0.558007	0.948	0.761	2.57e-268	4	PYCARD
4.46e-94	0.557023	0.684	0.387	8.92e-91	4	SLA
0	0.556502	0.855	0.608	0	4	2021-03-01
2.21e-239	0.555856	0.843	0.734	4.42e-236	4	LIPA
4.16e-224	0.553475	0.828	0.552	8.32e-221	4	CXCR4
5.98e-216	0.545273	0.782	0.565	1.2e-212	4	PFKFB3
9.83e-202	0.543675	0.875	0.745	1.97e-198	4	ATF3
4.5e-162	0.535401	0.812	0.666	9.01e-159	4	KCTD12
1.38e-177	0.530408	0.779	0.747	2.77e-174	4	PID1
1.22e-18	0.529749	0.573	0.378	2.44e-15	4	IGSF6
9.56e-216	0.529515	0.812	0.599	1.91e-212	4	PPP1R18
1.3e-145	0.52211	0.877	0.676	2.61e-142	4	IFITM3
0.000177473	0.512513	0.544	0.642	0.354945	4	MMP19
0	0.510785	0.909	0.594	0	4	CELF2
1.04e-195	0.507741	0.743	0.47	2.07e-192	4	CSF2RA
2.31e-110	0.506934	0.828	0.697	4.61e-107	4	GADD45B
5.71e-235	0.503995	0.805	0.502	1.14e-231	4	LY96
0	0.502359	0.935	0.778	0	4	PRNP
2.37e-96	0.491878	0.882	0.761	4.74e-93	4	KLF6
9.02e-130	0.490472	0.707	0.558	1.8e-126	4	PILRA
1.31e-93	0.489831	0.771	0.619	2.62e-90	4	CAPG
0	0.486652	0.86	0.328	0	4	THEMIS2
0	0.484105	0.939	0.537	0	4	CSRNP1
7.39e-09	0.482499	0.555	0.584	1.48e-05	4	ACP5
3.34e-79	0.475829	0.786	0.676	6.69e-76	4	CTSL
0.000310912	0.475795	0.542	0.622	0.621825	4	SLC39A8
0	0.475025	0.934	0.61	0	4	ALOX5
5.76e-81	0.473414	0.758	0.586	1.15e-77	4	TNFAIP3
3.19e-11	0.470596	0.433	0.501	6.38e-08	4	RNASE1
9.24e-68	0.467023	0.687	0.63	1.85e-64	4	FNIP2
9.7e-217	0.465257	0.833	0.707	1.94e-213	4	OTUD1
5.61e-116	0.46379	0.843	0.751	1.12e-112	4	LDHA
3.59e-57	0.463602	0.639	0.715	7.17e-54	4	EPB41L3
1.81e-53	0.463476	0.622	0.569	3.61e-50	4	DAB2
1.98e-194	0.460688	0.795	0.616	3.97e-191	4	PHACTR1
6.2e-214	0.455343	0.79	0.489	1.24e-210	4	ICAM1
1.97e-209	0.452088	0.772	0.61	3.94e-206	4	LPXN
2.77e-296	0.450299	0.791	0.479	5.54e-293	4	RNASE6
0	0.437873	0.933	0.65	0	4	AREG
0	0.436096	0.887	0.627	0	4	NFKBID
2.63e-142	0.434673	0.998	0.979	5.27e-139	4	RPS18
6.86e-09	0.431821	0.549	0.494	1.37e-05	4	PLIN2
3.48e-91	0.43094	0.763	0.627	6.96e-88	4	PPIF
3.06e-145	0.429992	0.702	0.595	6.13e-142	4	FAM49A
6.2e-282	0.428914	0.872	0.578	1.24e-278	4	C4orf48
7.7e-141	0.424859	0.799	0.717	1.54e-137	4	ABL2
6.4e-48	0.423637	0.676	0.605	1.28e-44	4	LTA4H
1.54e-20	0.42129	0.594	0.485	3.08e-17	4	HMOX1
1.63e-104	0.417479	0.775	0.594	3.25e-101	4	GLRX
1.43e-290	0.416724	0.804	0.609	2.87e-287	4	CFP
1.16e-134	0.410693	0.811	0.704	2.32e-131	4	C19orf10
1.26e-22	0.409503	0.638	0.713	2.51e-19	4	LGMN
1.02e-243	0.40796	0.775	0.338	2.05e-240	4	DOCK2
0	0.404734	0.985	0.815	0	4	LTC4S
2.6e-152	0.403278	0.945	0.7	5.21e-149	4	SERPINB1
2.78e-102	0.402707	0.883	0.742	5.55e-99	4	SGK1
2.18e-119	0.397291	0.829	0.773	4.36e-116	4	TUBB
2.94e-155	0.396628	0.801	0.669	5.89e-152	4	MFSD12
1.38e-241	0.395933	0.805	0.54	2.76e-238	4	CSF3R
6.9e-89	0.394843	0.696	0.551	1.38e-85	4	SNX10
1.47e-48	0.393751	0.694	0.647	2.95e-45	4	CREG1
2.87e-256	0.392299	0.966	0.767	5.74e-253	4	BTG2
7.14e-117	0.390589	0.714	0.513	1.43e-113	4	EVI2B
0	0.390132	0.882	0.626	0	4	LIMD2
3.82e-104	0.388704	0.893	0.785	7.64e-101	4	ATP6V0B
3.29e-222	0.387855	0.786	0.625	6.58e-219	4	ITPR2
6.17e-14	0.383275	0.603	0.582	1.23e-10	4	ACSL1
1.5e-56	0.381666	0.684	0.626	3.01e-53	4	ST3GAL1
5.11e-104	0.376983	0.82	0.794	1.02e-100	4	ANPEP
1.48e-163	0.375882	0.72	0.365	2.96e-160	4	PDE4B
3.13e-18	0.375632	0.642	0.66	6.27e-15	4	FBP1
1.25e-119	0.375329	0.741	0.613	2.5e-116	4	PNP
5.09e-60	0.374352	0.872	0.757	1.02e-56	4	PPP1R15A
8.81e-165	0.369751	0.866	0.647	1.76e-161	4	IER5
1.71e-120	0.3667	0.697	0.482	3.42e-117	4	FCGR1A
2.43e-178	0.365762	0.837	0.606	4.85e-175	4	EHD1
0	0.364525	0.955	0.639	0	4	RUNX3
0	0.361199	0.916	0.7	0	4	LGALS2
4.66e-21	0.359575	0.595	0.369	9.32e-18	4	BCL2A1
1.05e-80	0.354285	0.676	0.609	2.11e-77	4	SIRPA
9.33e-08	0.352806	0.509	0.421	0.000186527	4	SLC7A11
6.77e-43	0.35165	0.381	0.492	1.35e-39	4	CCL20
4.26e-143	0.34919	0.719	0.469	8.51e-140	4	EVI2A
6.86e-29	0.348943	0.676	0.642	1.37e-25	4	KYNU
2.84e-301	0.340531	0.82	0.612	5.67e-298	4	LILRB3
0.000108078	0.33909	0.541	0.541	0.216156	4	GPNMB
0	0.33853	0.939	0.702	0	4	AKAP12
2.74e-130	0.336083	0.944	0.824	5.47e-127	4	HERPUD1
2.29e-123	0.330002	0.787	0.696	4.57e-120	4	MALT1
6.58e-34	0.32967	0.707	0.716	1.32e-30	4	SLC43A2
4.88e-80	0.327953	0.785	0.76	9.76e-77	4	HNMT
3.14e-137	0.327412	0.713	0.602	6.28e-134	4	SCIMP
1.2e-48	0.324887	0.66	0.534	2.4e-45	4	UPP1
3.71e-98	0.321637	0.891	0.847	7.43e-95	4	PLD3
8.47e-138	0.320791	0.986	0.902	1.69e-134	4	HSPA1B
6.24e-267	0.317407	1	0.98	1.25e-263	4	FTH1
2.33e-119	0.31463	0.689	0.306	4.65e-116	4	CYTIP
2.68e-87	0.311772	0.663	0.51	5.36e-84	4	RIPK2
0	0.311687	0.953	0.697	0	4	SPN
0	0.311198	0.803	0.552	0	4	CD33
7.79e-97	0.310009	0.746	0.524	1.56e-93	4	WARS
4.16e-67	0.306506	0.788	0.752	8.31e-64	4	SDF2L1
3.62e-175	0.305395	0.822	0.689	7.25e-172	4	GM2A
8.22e-301	0.303351	0.815	0.439	1.64e-297	4	NCF4
3.4e-13	0.30278	0.614	0.752	6.81e-10	4	NRP1
1.14e-18	0.299675	0.626	0.658	2.29e-15	4	CPM
1.59e-101	0.298633	0.973	0.827	3.19e-98	4	IER2
7.28e-74	0.296775	0.659	0.435	1.46e-70	4	RP11-290F20.3
3.35e-227	0.296616	0.784	0.47	6.7e-224	4	RASSF2
5.77e-45	0.295161	0.751	0.713	1.15e-41	4	NABP1
4e-87	0.293719	0.903	0.837	8.01e-84	4	ATP1B3
1.28e-57	0.290377	0.642	0.605	2.57e-54	4	RASSF4
3.8e-50	0.289292	0.707	0.7	7.59e-47	4	CFD
8.3e-98	0.28757	0.878	0.799	1.66e-94	4	GRN
2.3e-05	0.287261	0.538	0.594	0.0460849	4	NCF1
7.02e-32	0.28671	0.669	0.667	1.4e-28	4	MYADM
2.02e-173	0.282833	0.951	0.76	4.03e-170	4	RHOB
6.6e-153	0.281064	0.94	0.739	1.32e-149	4	VEGFA
2.51e-18	0.280551	0.825	0.845	5.02e-15	4	HSPA5
2.5e-28	0.277572	0.592	0.551	5.01e-25	4	RP11-386I14.4
2.28e-06	0.275148	0.756	0.875	0.00456419	4	CD36
3.61e-60	0.266519	0.682	0.67	7.21e-57	4	MITF
7.44e-117	0.260247	0.741	0.531	1.49e-113	4	LINC00152
0.00129637	0.256013	0.476	0.553	1	4	IL3RA
3.26e-165	0.255335	0.981	0.919	6.53e-162	4	ALDH2
2.58e-36	0.254618	0.703	0.705	5.16e-33	4	NPC1
1.06e-49	0.25445	0.701	0.667	2.12e-46	4	ATF5
3.15e-161	0.253777	0.778	0.657	6.31e-158	4	POU2F2
1.9e-40	0.25289	0.726	0.679	3.8e-37	4	KLF2
0.00427411	0.252702	0.53	0.628	1	4	SLC16A6
0	3.05368	1	0.91	0	5	CAPS
0	3.01333	0.991	0.726	0	5	TUBA1A
0	2.97	0.981	0.758	0	5	C20orf85
0	2.92056	0.981	0.763	0	5	C9orf24
0	2.91123	0.984	0.839	0	5	IGFBP7
0	2.81451	0.999	0.835	0	5	PIFO
0	2.62052	0.989	0.877	0	5	TUBB4B
0	2.61487	0.985	0.812	0	5	RSPH1
0	2.60921	0.99	0.707	0	5	C1orf194
0	2.57788	0.981	0.752	0	5	MORN2
0	2.56957	0.992	0.852	0	5	RP11-356K23.1
0	2.56473	0.985	0.788	0	5	TPPP3
0	2.52063	0.965	0.745	0	5	C9orf116
0	2.48251	0.982	0.73	0	5	SNTN
0	2.48213	0.977	0.747	0	5	CETN2
0	2.46783	0.995	0.94	0	5	IGFBP2
0	2.46509	0.985	0.765	0	5	C11orf88
0	2.45583	0.995	0.909	0	5	APOD
0	2.41872	0.994	0.797	0	5	RRAD
0	2.40999	0.975	0.749	0	5	AGR3
0	2.39222	0.992	0.897	0	5	TSPAN1
0	2.37995	0.995	0.747	0	5	CCDC170
0	2.32983	0.999	0.894	0	5	CIB1
0	2.31027	0.983	0.718	0	5	ROPN1L
0	2.30334	0.981	0.897	0	5	GSTA1
0	2.30105	0.979	0.718	0	5	FAM183A
0	2.29566	0.998	0.745	0	5	C1orf173
0	2.29017	0.994	0.901	0	5	PRDX5
0	2.27468	0.985	0.763	0	5	TCTEX1D4
0	2.26718	0.973	0.728	0	5	CAPSL
0	2.26668	0.995	0.643	0	5	ODF3B
0	2.26528	0.998	0.772	0	5	DNAH5
0	2.25013	0.953	0.672	0	5	OMG
0	2.24518	0.992	0.86	0	5	CES1
0	2.2432	0.926	0.647	0	5	TMEM190
0	2.23709	0.968	0.63	0	5	PSENEN
0	2.23522	0.989	0.901	0	5	CYP4B1
0	2.21505	0.974	0.783	0	5	C5orf49
0	2.18119	0.964	0.809	0	5	GSTA2
0	2.16525	0.988	0.756	0	5	IFT57
0	2.14857	0.989	0.907	0	5	NUCB2
0	2.11248	0.988	0.771	0	5	FAM92B
0	2.0684	0.994	0.748	0	5	EFHC1
0	2.06676	0.972	0.705	0	5	DNALI1
0	2.06479	0.986	0.802	0	5	SMIM22
0	2.06144	0.985	0.875	0	5	DYNLL1
0	2.04878	0.994	0.867	0	5	CCDC146
0	2.0079	0.96	0.805	0	5	C9orf135
0	2.00763	0.984	0.911	0	5	ATPIF1
0	2.00581	0.979	0.764	0	5	IK
0	1.96676	0.99	0.719	0	5	LRRC23
0	1.96577	0.977	0.719	0	5	SPA17
0	1.96409	0.975	0.807	0	5	RSPH4A
0	1.96004	0.994	0.787	0	5	SPAG6
0	1.94613	0.959	0.643	0	5	CRIP1
0	1.94208	0.984	0.787	0	5	DYNLT1
0	1.92627	0.997	0.814	0	5	LRRC48
0	1.9248	0.98	0.719	0	5	WDR54
0	1.92362	0.991	0.791	0	5	TMC5
0	1.91736	0.999	0.724	0	5	CDHR3
0	1.91675	0.973	0.673	0	5	MORN5
0	1.91339	0.977	0.791	0	5	UFC1
0	1.90515	0.979	0.788	0	5	FOXJ1
0	1.89127	0.975	0.777	0	5	CTGF
0	1.88513	0.993	0.812	0	5	LRRIQ1
0	1.87694	0.977	0.729	0	5	ZMYND10
0	1.87542	0.995	0.917	0	5	HMGN3
0	1.86863	0.993	0.795	0	5	DNAAF1
0	1.86534	0.943	0.807	0	5	SCGB2A1
0	1.85768	0.974	0.777	0	5	NUDC
0	1.84636	0.985	0.846	0	5	FAM154B
0	1.82918	0.957	0.801	0	5	ARL3
0	1.81773	0.909	0.709	0	5	NQO1
0	1.81209	0.959	0.648	0	5	DYNLRB2
0	1.81184	0.985	0.783	0	5	FAM81B
0	1.80758	0.98	0.711	0	5	MLF1
0	1.79461	0.958	0.807	0	5	FAM229B
0	1.79195	0.977	0.703	0	5	KIF9
0	1.78768	0.99	0.813	0	5	PROM1
0	1.78381	0.97	0.703	0	5	CYSTM1
0	1.77865	0.981	0.67	0	5	CCDC78
0	1.7754	0.994	0.921	0	5	CHST9
0	1.76703	0.995	0.726	0	5	DNAH12
0	1.76546	0.967	0.867	0	5	CLU
0	1.76539	0.995	0.873	0	5	SLC44A4
0	1.76146	0.975	0.677	0	5	IFI27
0	1.75977	0.994	0.894	0	5	AGR2
0	1.75764	0.991	0.735	0	5	CCDC17
0	1.74427	0.949	0.706	0	5	C12orf75
0	1.74358	0.999	0.863	0	5	PIGR
0	1.72003	0.991	0.763	0	5	ANKUB1
0	1.71875	0.977	0.762	0	5	FABP6
0	1.70838	0.974	0.81	0	5	CKB
0	1.70111	0.966	0.726	0	5	MNS1
0	1.68954	0.966	0.711	0	5	RUVBL1
0	1.68744	0.985	0.703	0	5	BASP1
0	1.65761	0.973	0.802	0	5	HSPB11
0	1.64537	0.957	0.708	0	5	EFCAB1
0	1.63774	0.946	0.758	0	5	RSPH9
0	1.62771	0.945	0.757	0	5	LINC01171
0	1.62552	0.968	0.838	0	5	TSTD1
0	1.61976	0.98	0.67	0	5	CCDC19
0	1.6153	0.99	0.769	0	5	SYNE1
0	1.60993	0.95	0.636	0	5	C1orf192
0	1.60229	0.952	0.694	0	5	TCTEX1D2
0	1.59964	0.968	0.654	0	5	WDR78
0	1.5995	0.958	0.735	0	5	TSPAN19
0	1.57616	0.974	0.792	0	5	DYX1C1
0	1.57605	0.965	0.784	0	5	LRRC46
0	1.57245	0.974	0.848	0	5	POLR2I
0	1.56833	0.948	0.832	0	5	MRPS31
0	1.56583	0.986	0.824	0	5	DNAH9
0	1.56292	0.982	0.789	0	5	OSCP1
0	1.5505	0.965	0.686	0	5	FAM216B
0	1.54828	0.991	0.706	0	5	WDR66
0	1.54316	0.939	0.801	0	5	NME5
0	1.53285	0.952	0.781	0	5	PPIL6
0	1.5315	0.981	0.828	0	5	CCDC173
0	1.53122	0.994	0.887	0	5	TTLL10
0	1.52424	0.949	0.762	0	5	CCDC11
0	1.52245	0.973	0.825	0	5	C21orf59
0	1.52097	0.975	0.81	0	5	ARMC3
0	1.5043	0.979	0.734	0	5	FAM174A
0	1.49692	0.959	0.775	0	5	IQCG
0	1.49578	0.948	0.712	0	5	ENKUR
0	1.49012	0.971	0.72	0	5	CCDC39
0	1.48929	0.985	0.845	0	5	HYDIN
0	1.48535	0.953	0.759	0	5	WDR38
0	1.48442	0.978	0.794	0	5	NEK10
0	1.48229	0.968	0.779	0	5	DPY30
0	1.48192	0.968	0.764	0	5	DTHD1
0	1.48032	0.98	0.801	0	5	TFF3
0	1.47752	0.999	0.918	0	5	ABCA13
0	1.4759	0.972	0.822	0	5	SPAG16
0	1.47375	0.963	0.724	0	5	CCDC65
0	1.47189	0.965	0.704	0	5	CCDC153
0	1.4705	0.966	0.738	0	5	CLDN3
0	1.46549	0.983	0.77	0	5	SPATA18
0	1.46048	0.99	0.849	0	5	SLC27A2
0	1.45429	0.983	0.748	0	5	NPHP1
0	1.45411	0.997	0.781	0	5	DNAH11
0	1.4487	0.994	0.807	0	5	RFX3
0	1.44654	0.941	0.644	0	5	EFCAB10
0	1.44536	0.958	0.658	0	5	TEKT1
0	1.44428	0.959	0.852	0	5	TRAF3IP1
0	1.44396	0.984	0.796	0	5	TMEM231
0	1.4434	0.959	0.74	0	5	MAP9
0	1.43626	0.948	0.824	0	5	CCDC113
0	1.43575	0.937	0.763	0	5	AKAP14
0	1.43394	0.956	0.871	0	5	CRNDE
0	1.42841	0.976	0.722	0	5	HSPH1
0	1.42837	0.986	0.829	0	5	DYNC2H1
0	1.4252	0.965	0.739	0	5	RUVBL2
0	1.42516	0.978	0.85	0	5	TSPAN6
0	1.42245	0.967	0.767	0	5	UCP2
0	1.41851	0.967	0.836	0	5	DMKN
0	1.41491	1	0.946	0	5	ALDH1A1
0	1.41384	0.936	0.711	0	5	DNPH1
0	1.40845	0.961	0.702	0	5	MS4A8
0	1.4025	0.985	0.795	0	5	WDR96
0	1.39441	0.978	0.824	0	5	LRP11
0	1.38769	0.985	0.762	0	5	DHRS9
0	1.38427	0.965	0.714	0	5	DPCD
0	1.38047	0.978	0.801	0	5	P4HTM
0	1.37968	0.977	0.762	0	5	DRC1
0	1.37273	0.983	0.803	0	5	SPEF2
0	1.35833	0.987	0.791	0	5	CDS1
0	1.35685	0.984	0.826	0	5	EPCAM
0	1.3563	0.985	0.834	0	5	IFT172
0	1.35445	0.954	0.801	0	5	LRRC10B
0	1.34984	0.991	0.768	0	5	DNAH7
0	1.34948	0.91	0.636	0	5	CTXN1
0	1.34479	0.946	0.721	0	5	CC2D2A
0	1.34338	0.97	0.758	0	5	DNAL1
0	1.33917	0.972	0.896	0	5	HSD17B13
0	1.33298	0.956	0.762	0	5	AK1
0	1.33149	0.977	0.669	0	5	TNFAIP8L1
0	1.3314	0.972	0.812	0	5	FHAD1
0	1.32306	0.972	0.756	0	5	DNAJA4
0	1.31811	0.986	0.841	0	5	KIAA1377
0	1.31797	0.972	0.67	0	5	UBXN10
0	1.31698	0.978	0.813	0	5	RP1
0	1.31326	0.957	0.774	0	5	AK7
0	1.30348	0.988	0.811	0	5	PCDP1
0	1.30024	0.984	0.683	0	5	C9orf117
0	1.29709	0.975	0.769	0	5	TUSC3
0	1.29589	0.981	0.891	0	5	IRX3
0	1.29323	0.982	0.809	0	5	MGST3
0	1.29139	0.924	0.755	0	5	RABL5
0	1.28923	0.972	0.808	0	5	DAW1
0	1.28442	0.964	0.801	0	5	DZIP3
0	1.28213	0.87	0.613	0	5	C11orf70
0	1.28203	0.943	0.704	0	5	RP11-620J15.3
0	1.27976	0.984	0.887	0	5	METTL7A
0	1.27818	0.968	0.824	0	5	NWD1
0	1.27317	0.923	0.657	0	5	SPATA17
0	1.2714	0.959	0.692	0	5	MAP1A
0	1.27055	0.966	0.667	0	5	MAP3K19
0	1.27047	0.99	0.81	0	5	CLMN
0	1.27046	0.99	0.824	0	5	TMEM67
0	1.26756	0.992	0.919	0	5	KRT8
0	1.26387	0.974	0.719	0	5	C1orf110
0	1.26189	0.981	0.807	0	5	EFCAB2
0	1.25644	0.968	0.716	0	5	SPAG17
0	1.25626	0.926	0.796	0	5	CCDC80
0	1.25291	0.907	0.651	0	5	AC013264.2
0	1.2508	0.945	0.688	0	5	C10orf107
0	1.25018	0.977	0.77	0	5	TCTN1
0	1.24772	0.977	0.734	0	5	CSPP1
0	1.24755	0.979	0.694	0	5	IFT88
0	1.24674	0.96	0.724	0	5	CARS
0	1.24649	0.944	0.713	0	5	B9D1
0	1.2419	0.932	0.674	0	5	EFHB
0	1.24017	0.906	0.602	0	5	STOML3
0	1.24006	0.971	0.769	0	5	LCA5
0	1.23271	0.972	0.688	0	5	CCDC42B
0	1.22855	0.975	0.85	0	5	WDR60
0	1.22476	0.955	0.718	0	5	CCDC176
0	1.22334	0.973	0.732	0	5	METRN
0	1.22072	0.959	0.758	0	5	STK33
0	1.21912	0.95	0.762	0	5	CASC1
0	1.21519	0.997	0.871	0	5	MUC16
0	1.214	0.986	0.706	0	5	CCDC114
0	1.21049	0.963	0.744	0	5	SPAG1
0	1.20695	0.947	0.778	0	5	FANK1
0	1.20646	0.985	0.859	0	5	FRMPD2
0	1.202	0.956	0.787	0	5	C6orf118
0	1.20004	0.941	0.677	0	5	PLTP
0	1.19301	0.97	0.727	0	5	C4orf22
0	1.18913	0.963	0.821	0	5	FILIP1
0	1.18538	0.974	0.726	0	5	FAM227A
0	1.1844	0.965	0.772	0	5	TMEM107
0	1.1794	0.946	0.751	0	5	TCTEX1D1
0	1.16967	0.99	0.771	0	5	RABL2B
0	1.16924	0.977	0.814	0	5	WDR52
0	1.16733	0.965	0.756	0	5	SQLE
0	1.16203	0.989	0.783	0	5	MOK
0	1.15632	0.946	0.705	0	5	PACRG
0	1.15308	0.934	0.676	0	5	CCDC104
0	1.15188	0.981	0.762	0	5	MAPK15
0	1.15054	0.975	0.654	0	5	WDR16
0	1.13286	0.984	0.726	0	5	DNAH10
0	1.12662	0.982	0.735	0	5	TTC18
0	1.12429	0.934	0.734	0	5	COPRS
0	1.11989	0.942	0.644	0	5	C9orf9
0	1.11205	0.96	0.771	0	5	ZBBX
0	1.10275	0.945	0.746	0	5	PIH1D2
0	1.10233	0.985	0.818	0	5	TTC40
0	1.09909	0.939	0.598	0	5	DIAPH2
0	1.09611	0.948	0.633	0	5	DNAH6
0	1.09283	0.926	0.767	0	5	RPA3
0	1.09249	0.951	0.797	0	5	CBR1
0	1.08081	0.929	0.699	0	5	C22orf15
0	1.07917	0.977	0.739	0	5	ECT2L
0	1.07857	0.955	0.841	0	5	ZC2HC1A
0	1.07495	0.968	0.682	0	5	CDHR4
0	1.06602	0.962	0.669	0	5	FAM166B
0	1.05699	0.952	0.715	0	5	DNAJB13
0	1.05665	0.959	0.796	0	5	KIAA1211L
0	1.05406	0.967	0.79	0	5	SLC7A2
0	1.05071	0.935	0.742	0	5	PKIG
0	1.0494	0.971	0.851	0	5	IGFBP5
0	1.04914	0.97	0.839	0	5	PFN2
0	1.04845	0.877	0.681	0	5	C11orf74
0	1.04841	0.977	0.79	0	5	DNAH2
0	1.0465	0.948	0.765	0	5	ZDHHC1
0	1.04458	0.84	0.55	0	5	ANKRD66
0	1.04247	0.983	0.908	0	5	PLEKHS1
0	1.03201	0.916	0.724	0	5	HSPBP1
0	1.03082	0.955	0.668	0	5	TMEM232
0	1.02864	0.927	0.8	0	5	PDLIM4
0	1.02791	0.968	0.673	0	5	WDR65
0	1.02547	0.911	0.691	0	5	LDLRAD1
0	1.02398	0.943	0.747	0	5	ATF7IP2
0	1.0219	0.948	0.664	0	5	RFX2
0	1.01801	0.917	0.664	0	5	STOX1
0	1.01387	0.943	0.78	0	5	RP11-7O14.1
0	1.00945	0.904	0.818	0	5	IFT81
0	1.00579	0.968	0.761	0	5	DNAH3
0	1.00431	0.923	0.731	0	5	CCDC96
0	1.0034	0.952	0.669	0	5	C17orf72
0	1.00258	0.945	0.772	0	5	C20orf96
0	0.999538	0.981	0.784	0	5	CCDC30
0	0.998111	0.959	0.768	0	5	DNAI2
0	0.992556	0.963	0.821	0	5	MAATS1
0	0.992477	0.981	0.781	0	5	C11orf16
0	0.979743	0.942	0.724	0	5	SPEF1
0	0.978769	0.979	0.737	0	5	CCDC108
0	0.97859	0.951	0.739	0	5	AK9
0	0.977937	0.948	0.772	0	5	MAP1B
0	0.977888	0.963	0.831	0	5	PROS1
0	0.977333	0.954	0.807	0	5	LINC00948
0	0.974239	0.946	0.749	0	5	CD164L2
0	0.973148	0.939	0.819	0	5	CTNNAL1
0	0.969843	0.985	0.765	0	5	DLEC1
0	0.969165	0.957	0.744	0	5	RGS22
0	0.969129	0.941	0.83	0	5	ALDH1L1
0	0.968361	0.979	0.829	0	5	CES4A
0	0.967476	0.946	0.765	0	5	ENPP4
0	0.966853	0.973	0.824	0	5	TTC21A
0	0.96587	0.944	0.7	0	5	VWA3B
0	0.964617	0.828	0.715	0	5	DYDC2
0	0.964134	0.974	0.633	0	5	B3GNT5
0	0.962813	0.918	0.776	0	5	PPP1R42
0	0.961373	0.936	0.733	0	5	ARMC4
0	0.958714	0.971	0.733	0	5	C7orf57
0	0.956641	0.891	0.783	0	5	MUC15
0	0.955362	0.943	0.702	0	5	TEX9
0	0.950496	0.961	0.795	0	5	PPOX
0	0.950022	0.954	0.751	0	5	HAGHL
0	0.949148	0.975	0.605	0	5	KLHL6
0	0.948876	0.843	0.663	0	5	C14orf142
0	0.945324	0.83	0.676	0	5	TEX26
0	0.943652	0.957	0.783	0	5	SCCPDH
0	0.940671	0.871	0.824	0	5	RP11-275I14.4
0	0.940491	0.894	0.668	0	5	PIH1D3
0	0.940102	0.977	0.726	0	5	C7orf63
0	0.938235	0.935	0.716	0	5	TEKT2
0	0.937833	0.969	0.725	0	5	AC079354.1
0	0.935528	0.937	0.649	0	5	STOM
0	0.934974	0.941	0.762	0	5	KIAA1407
0	0.934661	0.972	0.781	0	5	CCDC40
0	0.927898	0.881	0.835	0	5	CCDC74A
0	0.925613	0.948	0.874	0	5	PRR15
0	0.924915	0.908	0.718	0	5	DEGS2
0	0.922898	0.96	0.711	0	5	BCYRN1
0	0.911159	0.941	0.679	0	5	KIF19
0	0.903746	0.974	0.784	0	5	ZNF440
0	0.899673	0.875	0.734	0	5	CCDC181
0	0.896513	0.946	0.866	0	5	TSGA10
0	0.894778	0.914	0.785	0	5	CES2
0	0.891915	0.93	0.697	0	5	MYCBP
0	0.890837	0.914	0.709	0	5	WDR63
0	0.890209	0.925	0.664	0	5	ANKRD37
0	0.889626	0.941	0.643	0	5	SPAG8
0	0.886699	0.894	0.715	0	5	TTC29
0	0.885497	0.954	0.704	0	5	SLC22A4
0	0.880747	0.94	0.82	0	5	EFHC2
0	0.880366	0.908	0.824	0	5	SPATA6
0	0.878844	0.952	0.756	0	5	C21orf58
0	0.878059	0.966	0.816	0	5	CCDC81
0	0.876823	0.965	0.683	0	5	C12orf55
0	0.876253	0.961	0.607	0	5	AP2B1
0	0.875799	0.954	0.78	0	5	SLC13A3
0	0.874369	0.909	0.625	0	5	KCNE1
0	0.872499	0.972	0.639	0	5	CCDC37
0	0.86929	0.959	0.712	0	5	GRIN3B
0	0.867273	0.941	0.614	0	5	C2orf62
0	0.863292	0.936	0.795	0	5	PALLD
0	0.862172	0.937	0.855	0	5	IQCA1
0	0.85968	0.972	0.793	0	5	VWA3A
0	0.856712	0.838	0.722	0	5	CATSPERD
0	0.854226	0.95	0.722	0	5	KCNRG
0	0.852827	0.955	0.782	0	5	IQUB
0	0.852114	0.943	0.653	0	5	NEK11
0	0.850545	0.879	0.58	0	5	STMND1
0	0.84856	0.912	0.658	0	5	B9D2
0	0.848087	0.912	0.749	0	5	MAP6
0	0.847962	0.879	0.799	0	5	ENDOG
0	0.843724	0.934	0.614	0	5	DNAAF3
0	0.843192	0.952	0.763	0	5	C1orf222
0	0.840961	0.822	0.586	0	5	RAMP1
0	0.840298	0.95	0.705	0	5	C16orf93
0	0.836591	0.877	0.721	0	5	LRTOMT
0	0.834414	0.965	0.804	0	5	TNFRSF19
0	0.83413	0.903	0.806	0	5	SLC25A4
0	0.833309	0.91	0.727	0	5	IQCD
0	0.830318	0.887	0.767	0	5	EPPIN
0	0.828324	0.851	0.73	0	5	SRGAP3-AS2
0	0.826971	0.886	0.553	0	5	RP11-128M1.1
0	0.823738	0.943	0.738	0	5	CCDC180
0	0.818717	0.984	0.93	0	5	ANK3
0	0.817667	0.966	0.771	0	5	DNAI1
0	0.817291	0.939	0.815	0	5	MAPRE3
0	0.817037	0.952	0.645	0	5	WRB
0	0.816123	0.885	0.823	0	5	CCL28
0	0.81387	0.972	0.85	0	5	TMEM173
0	0.812994	0.865	0.774	0	5	C8orf47
0	0.812366	0.978	0.743	0	5	PTRH1
0	0.811337	0.954	0.776	0	5	DCDC1
0	0.810057	0.892	0.816	0	5	LCA5L
0	0.807374	0.928	0.75	0	5	ACYP1
0	0.8057	0.97	0.764	0	5	FAM179A
0	0.805281	0.948	0.793	0	5	TTC26
0	0.803646	0.849	0.763	0	5	PALMD
0	0.803413	0.941	0.617	0	5	RPGR
0	0.802608	0.917	0.814	0	5	ADGB
0	0.802023	0.916	0.605	0	5	GPR162
0	0.801882	0.957	0.767	0	5	DCDC2B
0	0.797506	0.966	0.793	0	5	MAPK10
0	0.793414	0.921	0.6	0	5	WFDC6
0	0.791303	0.981	0.872	0	5	SORBS2
0	0.78957	0.876	0.669	0	5	LRRC6
0	0.789373	0.921	0.701	0	5	SLFN13
0	0.787564	0.916	0.769	0	5	RP11-1008C21.1
0	0.783824	0.955	0.762	0	5	DZIP1L
0	0.783777	0.916	0.676	0	5	PRR7
0	0.782899	0.963	0.814	0	5	SPATA6L
0	0.772807	0.963	0.811	0	5	BEST4
0	0.772216	0.881	0.679	0	5	ZNF487
0	0.771771	0.951	0.548	0	5	ORAI2
0	0.771063	0.952	0.718	0	5	TUBB2A
0	0.7645	0.89	0.707	0	5	LRRC34
0	0.75988	0.858	0.769	0	5	IFT74
0	0.75673	0.928	0.563	0	5	FAM65B
0	0.750323	0.951	0.852	0	5	OCIAD2
0	0.748517	0.945	0.764	0	5	DUSP18
0	0.746183	0.886	0.815	0	5	FBXO15
0	0.744635	0.914	0.754	0	5	C14orf37
0	0.743711	0.931	0.73	0	5	DIXDC1
0	0.741634	0.947	0.731	0	5	ENPP5
0	0.733427	0.931	0.794	0	5	SHROOM3
0	0.715062	0.937	0.777	0	5	RABL2A
0	0.712495	0.934	0.674	0	5	OXTR
0	0.711538	0.907	0.586	0	5	APOBEC4
0	0.709914	0.883	0.675	0	5	C2orf73
0	0.706754	0.867	0.73	0	5	LRRC61
0	0.699705	0.95	0.862	0	5	OSBPL6
0	0.698874	0.972	0.857	0	5	SEMA3C
0	0.694824	0.872	0.773	0	5	FAM104B
0	0.692252	0.939	0.826	0	5	WDR49
0	0.687255	0.867	0.586	0	5	C1orf158
0	0.682466	0.895	0.852	0	5	HS3ST6
0	0.680639	0.949	0.832	0	5	ERBB4
0	0.679321	0.954	0.871	0	5	POU2AF1
0	0.678869	0.961	0.76	0	5	ZNF273
[truncated: 2,537 more rows]

## Sheet: B
gene	COVID1	COVID2	COVID3	COVID4	COVID5	CTRL1	CTRL2	CTRL3	CTRL4	CTRL5
PDIA6	1.08767	0.749128	1.35887	1.26584	0.820941	0.38765	0.0865382	0.288308	1.03902	0.210028
PDIA4	0.711912	0.0226194	0.611743	0.690871	0.435137	0.245971	0.538164	0	0.393625	0.949667
UBA1	0.528592	0.547036	0.459857	0.388781	0.327624	0.226173	0	0.105611	0.361608	0.129697
HSPA5	1.61012	1.61345	2.07774	2.08414	1.50341	0.970362	0.301541	0.564096	1.34247	0.782513
UBC	2.54414	2.6719	2.58356	2.37179	2.65484	2.01773	0.865218	1.48612	2.47823	1.96981
PDIA3	1.53165	1.45994	1.73963	1.58976	1.33356	1.49544	0.77234	1.94097	1.33512	0.321982
CALR	1.75154	1.73477	1.9556	2.17222	1.83155	1.3292	0.595279	0.442152	1.97167	0.805949
AP006222.2	0.309387	0.135809	0.13404	0.66856	0.222662	0.106868	0	0	0.0236002	0.336198
NOC2L	0.0228656	0.417859	0.130711	0	0.134895	0.0409574	0	0.288308	0.233397	0.129697
HES4	0.271399	0.280957	0.386647	0.220891	0.313997	0.139024	0	0	0.417742	0.109956
ISG15	1.74858	1.96133	1.63348	0.901407	2.52041	0.242394	0.0865382	0.798236	0.4083	0.0909633
TNFRSF18	0.0862983	0.328481	0.118893	0	0.141935	0.0956517	0.433313	0	0.0356606	0.109956
SDF4	0.587112	0.568839	0.660817	0.321466	0.534665	0.247035	0	1.30025	0.731115	0.159535
UBE2J2	0.181077	0.397886	0.287127	0.338119	0.143924	0.101514	0.478398	0	0.532006	0.966493
AURKAIP1	0.451869	1.37212	0.75273	0.820655	0.66131	1.04897	1.14937	0.919492	1.1398	1.00398
CCNL2	0.320043	0.271484	0.252047	0.215068	0.279773	0.279867	0	0.270351	0.181173	0.0834312
MRPL20	0.717736	0.695891	0.783666	0.87236	0.551471	0.886341	0.502217	0.39836	0.620225	0.237158
ATAD3B	0.0395571	0	0.0890515	0.45097	0.141323	0.0444401	0.0865382	0	0.0937933	0.109956
SSU72	0.836693	0.700741	0.823587	0.49121	0.490739	0.820692	1.34575	0.442152	0.92453	0.756246
SLC35E2B	0.27535	0.29835	0.0371297	0.0512986	0.104173	0.215171	0	0.288308	0.0605987	0
CDK11A	0.214654	0.273071	0.207808	0.23516	0.28873	0.244535	0.0865382	0	0.729272	0.0339012
GNB1	1.25276	1.27996	1.15256	0.84948	1.03197	0.927772	0	1.2849	0.678594	1.24477
C1orf86	0.231746	0.607662	0.505688	0.240921	0.267112	0.682551	0	1.35215	0.254421	1.22183
RER1	1.00939	0.92661	0.825137	1.02907	0.995943	0.393742	0	0.351933	0.420673	0.144944
RP3-395M20.12	0.39114	0.320591	0.302794	0.0512986	0.119536	0.442215	1.32194	0	0.0331428	0.420906
TNFRSF14	0.536981	0.7202	0.896926	0.872805	0.968348	0.0240171	0	0.144284	0.530098	0.528127
C1orf174	0.0578075	0.260984	0.15633	0.359806	0.0641047	0.0193642	0	0.105611	0.106448	0.109956
KCNAB2	0.591172	0.38163	0.37462	0.300329	0.461084	0.0284514	0.239945	0	0.351844	0
RPL22	2.55679	2.44105	2.25917	1.9676	2.2003	3.10725	3.10851	2.9658	2.51482	3.25906
CAMTA1	0.528126	0.499317	0.522625	0.48662	0.576635	0.701265	0	0.384178	0.550473	0.322239
VAMP3	0.760665	0.20423	0.714552	1.1235	0.331602	0.234972	1.06287	0	0.173136	0.0834312
PARK7	1.41799	1.04288	1.16288	1.02586	1.20796	1.73234	0.427048	0.427359	1.09534	1.61297
RERE	0.0641091	0.130553	0.203735	0.209655	0.220003	0.395045	0	0.351933	0.391867	0.162948
ENO1	2.01564	1.91479	1.93594	1.96462	1.76797	1.18649	1.78847	1.83361	1.65974	0.624355
GPR157	0.445798	0.25536	0.0485961	0	0.37672	0.184517	0.239945	0	0.424574	0.564246
KIF1B	0.533304	0.280196	0.522379	0.705991	0.294494	0.315361	0	0.105611	0.357442	0.0748634
PGD	1.18432	0.958364	0.867805	0.831533	1.17228	0.440695	0.445959	0.270351	0.33248	0.0511949
TARDBP	0.471592	0.132736	0.386504	0.172044	0.310316	0.512013	0	0	0.540257	0.0909633
SRM	0.410351	0.236704	0.367054	0.808468	0.301523	0.232592	0	0.337072	0.571579	0.83764
FBXO6	0.24505	0.527202	0.433079	0.310125	0.209489	0.0811198	0.0865382	0.201126	0.0426108	0.774701
AGTRAP	0.774041	0.569687	0.615571	0.873743	0.634427	0.0154972	0	0.270351	0.725465	0
MIIP	0.420087	0.366469	0.258271	0.309265	0.318371	0.0356412	0	1.34167	0.0932891	0.14038
TNFRSF1B	1.68344	1.73194	1.22976	1.41676	1.5556	0.730596	0.0865382	0.921065	1.57766	0.456564
DHRS3	0.675013	0.518732	0.11324	0.343567	0.50732	0.251345	0.30864	0	0.245775	0.144511
PRDM2	0.662876	0.421528	0.464896	0.138981	0.487104	0.486385	0.502217	0.484658	0.173522	0.0748634
EFHD2	1.93115	1.79783	1.68699	1.68333	1.94206	1.47765	1.22664	1.45636	1.38701	1.04949
DDI2	0.422526	0.191285	0.12362	0.320169	0.247755	0.0860894	0	0.144284	0.124472	0.0589728
PLEKHM2	0.685003	0.457039	0.601462	0.675555	0.592461	0.181061	0.239945	0.305289	0.179291	0.0989408
SPEN	0.396377	0.256322	0.653438	0.217662	0.419552	0.525377	0.685135	0.236337	0.354378	0.31933
SZRD1	0.699234	0.670511	0.42003	0.0512986	0.372253	0.216037	0	0.320627	0.364513	0.025925
NECAP2	0.0801505	0.827254	0.639959	0.497839	0.605428	0.333639	0.886128	1.2865	0.503307	0.0666907
ATP13A2	0.205498	0.210606	0.147645	0.164227	0.163734	0.0952702	0	0	0.0179893	0.420906
SDHB	0.51404	0.557192	0.715652	0.710918	0.649667	0.471645	0.0865382	0.874062	0.421373	0.577772
RCC2	0.302679	0.239672	0.442739	0.442616	0.298417	0.261614	0.372918	0.105611	0.24346	0.240751
UBR4	0.389292	0.311231	0.610621	0.809085	0.66826	0.154363	0	0	0.361705	0.14038
MRTO4	0.132621	0.214107	0.23419	0	0.439011	0.130996	0.0865382	0.105611	0.145806	0
AKR7A2	0.130169	0.155317	0.106864	0.425487	0.0267303	0.203837	1.71469	0	0.225374	0.0589728
CAPZB	1.49297	1.06159	1.55995	1.41062	1.36648	1.10838	1.83339	1.25604	1.23709	1.2165
MINOS1	1.00598	0.437025	1.07757	1.10776	0.86781	1.32189	1.14377	0.671815	0.878622	1.32445
DDOST	0.290857	0.212821	0.557859	0.496132	0.431013	0.704819	0.0865382	0.144284	0.431821	0.968232
HP1BP3	0.192491	0.0825408	0.826462	0.476097	0.52514	0.555253	1.1556	0.39836	0.776116	0.301187
EIF4G3	0.114068	0.179547	0.422611	0.26834	0.312671	0.219827	0.0865382	0	0.347095	0.460871
ECE1	0.264951	0.125572	0.174306	0.538105	0.379843	0.290794	0	0	0.388439	0.0511949
USP48	0.234179	0.332278	0.281908	0.379191	0.342346	0.1521	0	0.351933	0.709489	0.025925
CDC42	1.99763	1.89242	1.92909	2.04714	1.77463	2.05187	1.11519	1.7595	1.44746	1.40072
C1QA	2.18077	1.34271	2.84199	1.46403	1.52361	1.19111	0.420744	2.17668	1.53667	0.787934
C1QC	1.68664	0.981042	2.40513	1.47315	1.63184	0.839706	0	1.79571	1.382	1.40305
C1QB	2.10451	1.57643	2.8719	1.63066	1.90631	0.420798	1.23194	1.60478	1.04672	1.13841
LUZP1	0.0251611	0.145005	0.159532	0.170959	0.294368	0.357348	0.0865382	0.105611	0.047801	0.144511
HNRNPR	0.132328	1.31012	0.822328	0.564374	1.02197	0.400663	0.0865382	0.201126	0.62807	0.0834312
RPL11	2.97373	2.84734	2.86868	2.84684	2.88703	3.76001	4.14216	4.05053	3.45377	4.14182
TCEB3	0.450087	0.152589	0.2715	0.189818	0.460977	0.0431638	0	0.201126	0.126964	0
PITHD1	0.283152	0.197545	0.400143	0.316957	0.157741	0.166898	0.538164	0.21964	0.0478382	0.583762
LYPLA2	0.233663	0.174232	0.165555	0.464995	0.401839	0.166898	0	0	0.0478382	0.109956
FUCA1	0.143553	0.0629177	0.601025	0.664575	0.199829	0.254366	0	0.776498	0.413355	0
SRRM1	1.00508	1.06639	0.838437	0.583835	0.730688	0.961235	0.433313	0.661044	1.20197	0.469039
CLIC4	0.303556	0.387908	0.497179	0.613537	0.314183	0.0671818	0	0.236337	0.36518	0
RUNX3	0.266305	0.469835	0.181218	0.0980601	0.171893	1.28339	0.490266	0.552092	0.957258	1.15071
SYF2	0.941697	1.06132	1.03325	0.11133	1.00222	0.600645	0	0.624532	0.819032	0.144511
C1orf63	0.821871	1.09388	1.0064	0.696533	0.980689	0.763315	0.16618	0.929026	0.932391	0.296154
TMEM50A	0.922031	1.11347	1.19826	1.49421	1.08979	0.887622	0	0.21964	1.00199	0.189841
TMEM57	0.294632	0.139315	0.15098	0.13467	0.0335305	0.0478289	1.29754	0	0.122937	0.0909633
MTFR1L	0.0649516	0.398526	0.116834	0.357362	0.302481	0.188469	0	1.30025	0.0687254	0.0339012
ZNF593	0.148131	0.306675	0.213565	0.214217	0.362347	0.550482	1.34575	0.399618	0.301361	0
SH3BGRL3	3.08262	3.0256	3.17564	3.65974	3.18884	2.45714	2.41881	2.12752	2.72685	2.62957
UBXN11	0.213984	0.0204152	0.224548	0.141889	0.168862	0.173069	0	0.105611	0.328544	0
CD52	1.53954	1.47291	1.44402	1.67172	1.02672	1.39799	0.852546	1.23641	1.49051	0.289609
HMGN2	1.2015	1.01911	1.30858	1.44012	0.643735	0.754118	0.86088	1.63994	1.14406	0.340339
RPS6KA1	0.311687	0.159913	0.418869	0.189156	0.451108	0.309789	0	0	0.307368	0.230255
ARID1A	0.516695	0.550934	0.344944	0.890615	0.421457	0.222347	0.589592	0.144284	0.383716	0.0984391
NUDC	0.492748	0.0818786	0.697229	0.56008	0.689481	0.284487	0	0.21964	0.306832	0.604086
WASF2	0.749063	0.877184	0.904681	1.16344	0.773669	1.10161	0.0865382	0.885551	0.598267	1.26297
FGR	0.999394	1.04351	0.953689	0.559338	1.04179	0.703557	0	0.413585	0.579703	0.541231
IFI6	1.47212	1.43085	1.80352	1.62198	1.98921	0	0	1.48216	0.413066	0.0748634
STX12	0.398551	0.46106	0.583045	0.885312	0.419858	0.360248	0	0	0.5001	0.196615
THEMIS2	0.324995	0.496829	0.577758	0.514444	0.593003	0.591139	0	0.484658	0.760454	0.16741
RPA2	0.00817652	0.458444	0.290751	0	0.169166	0.271957	0.538164	0.288308	0.422299	0.763912
EYA3	0.0527017	0.487243	0.245978	0.0822453	0.291442	0.0200187	0	0	0.0866642	0.0339012
PTAFR	1.18489	0.627354	0.825996	0.797605	0.948993	0.407404	0	0.320627	0.300508	0.144511
DNAJC8	1.34041	1.28694	1.13875	0.690586	0.701835	0.420686	1.47548	0.399618	0.749017	0.213273
ATPIF1	1.03538	0.961349	0.619753	1.0258	0.547913	0.599747	1.14377	1.46167	1.01022	0.216667
PHACTR4	0.557666	0.353188	0.360051	0.523872	0.292931	0.298256	0.16618	0.144284	0.26575	0.0909633
TRNAU1AP	0.216644	0.583122	0.243208	0.151181	0.39532	0.425977	0	0	0.174368	0.735251
GMEB1	0.197781	0.386543	0.169596	0.450775	0.206681	0.153946	0.0865382	0.776498	0.130168	0.0339012
YTHDF2	0.558756	0.696017	0.400678	0.0980601	0.240203	0.27613	0	1.40904	0.304538	0.144944
SRSF4	0.16334	0.473077	0.42631	0.6009	0.63506	0.555928	0	0	0.438255	0.0589728
LAPTM5	2.14831	2.0632	2.4955	2.2508	2.20411	1.93731	1.21097	2.39313	1.82755	2.29802
PUM1	0.278033	0.741066	0.341925	0.714719	0.654978	0.472996	0	0.236337	0.465133	0.0909633
SNRNP40	0.0659604	0.164857	0.200704	0.294662	0.101731	0.114647	0	0.337072	0.130573	0.0666907
ZCCHC17	0.303976	0.383973	0.262239	0.315617	0.261016	0.0396445	0.638504	0	0.319428	0.0589728
PTP4A2	1.36301	1.29753	0.993651	1.19846	1.18548	1.14857	0.490266	0.981723	1.48117	1.12562
KHDRBS1	0.605309	0.730889	0.768732	0.917177	1.02999	0.744115	0.239945	0.457296	0.643854	0.38552
EIF3I	0.602808	1.00057	0.596788	0.57957	0.458454	0.454006	0.366262	0.236337	0.715081	0.796373
HDAC1	0.309545	0.401012	0.278055	0.180644	0.281363	0.339783	0	0.498632	0.79329	0.025925
MARCKSL1	0.251413	1.10928	0.43152	0.329053	0.699875	1.23626	0.725034	0	0.29746	0.29787
ZBTB8OS	0.416247	0.547391	0.681804	0.622225	0.482897	0.638747	0	0	0.337583	0.0339012
RBBP4	0.723619	0.26732	0.669799	0.339212	0.428286	0.748768	0	0.600293	0.584444	0.487448
SYNC	0.232119	0.0240185	0.135612	0.152241	0.0728933	0.139319	0.16618	0	0.0331428	0
YARS	0.339269	0.272544	0.30834	0.283086	0.309228	0.204396	0	0.144284	0.040873	0.0909633
RNF19B	0.557752	0.364408	0.434648	0.347772	0.612213	0.126976	0	0.105611	0.196952	0.661806
AK2	0.588551	0.279872	0.354908	0.318642	0.289814	0.152206	0	0.305289	0.196836	0.175688
PHC2	0.313492	0.227497	0.407912	0.578029	0.684134	0.44057	0	0.105611	0.855446	0.760097
SMIM12	0.11538	0.484109	0.370944	0.22751	0.317453	0.474702	0	0.201126	0.141157	0.0589728
SFPQ	1.10396	0.880978	1.14701	0.743262	1.06822	1.32475	0.433313	0.427359	1.36605	0.591953
ZMYM4	0.0160665	0.284652	0.258745	0.235672	0.454423	0.101251	0	0	0.153782	0.420906
PSMB2	0.569805	0.959855	0.76531	0.556313	0.565042	0.212677	0.538164	0.201126	0.690526	0.983662
AGO4	0.626026	0.128318	0.242567	0.0776595	0.361151	0.0240171	0	0.455541	0.755647	0.336198
AGO1	0.120453	0.0226194	0.11217	0.116967	0.0664245	0.406998	0	0.144284	0.495152	0.173917
AGO3	0.396403	0.607681	0.302852	0.692964	0.364424	0.582381	0.0865382	0.270351	0.374153	0.236605
ADPRHL2	0.040972	0	0.140724	0.151181	0.345009	0.0243836	0.0865382	0.144284	0.015808	0.727416
TRAPPC3	0.804516	0.384273	0.56125	0.447666	0.29888	0.0939152	0	0	0.310544	0.109956
MAP7D1	0.677131	0.477721	0.586485	0.584485	0.321442	0.529119	0	0	0.394205	0.254018
THRAP3	0.227303	0.718512	0.779335	0.19961	0.636613	0.540524	0.0865382	0	0.335358	0.264036
EVA1B	0.0452201	0.415909	0.372798	0.921701	0.212495	0.26571	0	0	0.266239	0.106357
STK40	0.137863	0.279896	0.440854	0.0512986	0.323152	0.150514	0.0865382	0.105611	0.400087	0.025925
LSM10	0.227582	0.439502	0.483385	0.456797	0.670271	0.173689	1.28582	0.144284	0.371504	0.308025
MRPS15	0.853382	0.709754	0.329902	0.603469	0.306072	0.303655	0.0865382	0.51129	0.458902	0.121962
CSF3R	0.169828	0.274153	0.710251	0.358305	0.715423	0.585225	0.0865382	0.884037	0.774061	0.301187
ZC3H12A	0.264803	0.346503	0.518346	0.37032	0.461678	0.196508	0	0.105611	0.658855	0.0748634
MEAF6	0.392142	0.352889	0.39452	0.565027	0.193778	0.199648	0	0	0.236302	0.357465
GNL2	0.429824	0.239052	0.304007	0.180644	0.396001	0.148338	0	0.105611	0.228714	0.106357
YRDC	0.300815	0	0.288897	0.544483	0.327253	0.153257	0.0865382	0.105611	0.0542496	0.0666907
C1orf122	0.954795	1.05526	1.02736	1.20669	1.05584	0.196056	1.24322	0	0.167875	0.191825
MTF1	0.673468	0.784885	0.762037	0.620299	0.443583	0.0154972	0	0.236337	0.21594	0.428782
SF3A3	0.426688	0.638587	0.451982	0.164977	0.17438	0.243047	0.0865382	0.201126	0.283285	0.121962
UTP11L	0.433144	0.45235	0.338882	0.467099	0.51118	0.187059	0	0.826469	0.184557	0.025925
RRAGC	0.258222	0.251233	0.60933	0.831774	0.525943	0.272562	0.16618	0.575956	0.145134	0.454807
MYCBP	0.122655	0.419658	0.10344	0.15097	0.0232103	0.252789	0	0	0.0163985	0.025925
AKIRIN1	0.580368	0.749508	0.534457	0.188498	0.364485	0.586817	0	0.201126	0.313072	0.162948
NDUFS5	1.48803	1.30497	1.17817	1.47946	0.98977	0.940645	0.0865382	1.97826	0.934579	2.0355
MACF1	1.09158	0.803581	0.897781	0.520078	0.967254	0.618153	0.0865382	0.105611	0.831938	0.0984391
PABPC4	0.772997	0.964962	0.877633	0.539213	1.19852	0.820914	0.16618	0.201126	0.469108	0.791817
MFSD2A	0.353817	0.191842	0.324539	0.187411	0.0968192	0.105235	0	0	0.488707	0.0748634
CAP1	1.54535	1.16905	1.60237	1.39674	1.51055	0.933363	0.589592	0.847158	1.20762	0.566725
PPT1	0.84514	0.863024	1.16556	1.05936	0.767161	0.682576	1.097	0.748109	0.753874	1.05985
RLF	0.0646955	0.132476	0.286184	0.212119	0.272633	0.216225	0	0	0.125815	0.0339012
ZMPSTE24	0.370739	0.0792733	0.272427	0.259278	0.265294	0.209176	0.232339	0.105611	0.123607	0
SMAP2	0.604616	1.08437	1.05372	0.902022	0.758832	0.687082	0.16618	0.660076	0.404227	0.075842
NFYC	0.331343	0.0787188	0.27768	0.309748	0.302853	0.171392	0	1.30025	0.276397	0.0984391
FOXJ3	0.180369	0.234231	0.135824	0.402231	0.165287	0.179915	0	0.288308	0.136725	0
PPCS	0.693473	0.311383	0.550264	0.68685	0.629126	0.657612	1.32194	0.776498	0.313278	0.0589728
YBX1	2.54544	2.57	2.80556	2.55367	2.45559	2.48803	2.67584	3.39673	2.44046	2.20605
C1orf50	0.170817	0	0.0639589	0.153534	0.0368195	0.161218	0	0.105611	0.0734054	0.0339012
CCDC23	0.323096	0	0.313551	0.435985	0.388062	0.0606793	0.538164	1.21	0.170147	0.0339012
EBNA1BP2	0.370841	0.215073	0.229559	0	0.215817	0.480139	0	0.337072	0.0927755	0.0339012
ELOVL1	0.0780237	0.486498	0.3793	0.127451	0.338346	0.196317	0.0865382	0.892182	0.230593	0.598306
MED8	0.569404	0.51105	0.447938	0.830999	0.372507	0.120028	0	0.236337	0.126461	0.025925
KDM4A	0.157024	0.409286	0.0645481	0	0.281822	0.0911235	0.16618	0.105611	0.140218	0
ATP6V0B	2.07472	2.21205	2.00497	2.48494	1.9688	1.17626	0.372918	1.50973	1.64847	1.60341
DMAP1	0.332796	0.0240185	0.0868943	0.0664502	0.108376	0.0151337	0	0	0.108302	0.0339012
ERI3	0.0986667	0.143007	0.0944214	0	0.114541	0.11558	0	0.105611	0.0503053	0.0339012
RNF220	0.441773	0.411613	0.192235	0.164227	0.214339	0.108731	0	0.105611	0.0963972	0
RPS8	3.22169	3.23709	3.04806	3.1722	3.00071	3.89004	4.2069	3.23075	3.30485	3.33788
PLK3	0.539364	0.814312	0.679268	0.323695	0.577855	0.332646	0.0865382	0	0.338388	0.915711
UROD	0.35151	0.291642	0.253276	0.552235	0.234431	0.100798	1.32194	0	0.14954	0
PRDX1	2.3256	2.19528	2.45097	2.23942	2.23889	1.84561	2.46119	0.201126	1.67859	1.68742
AKR1A1	0.878434	0.803927	1.18558	1.07537	0.760742	0.78655	0.502217	1.5173	0.441392	0.553782
NASP	0.15029	0.208723	0.390334	0	0.32048	0.364613	0	0.288308	0.180855	0.0666907
GPBP1L1	0.366498	0.379235	0.342367	0.432812	0.353323	0.377726	1.71469	0.144284	0.295682	0.481736
TSPAN1	0.491781	0.49501	0.0604852	0.248676	0.163137	0.04081	0.445959	0	0.222898	1.10971
UQCRH	1.40573	1.6327	1.4605	1.83879	1.39936	1.62412	1.42551	1.47759	1.36261	1.81197
MKNK1	0.412054	0.2096	0.462002	0.240921	0.317326	0.277077	0	0.413585	0.279873	0.174338
EFCAB14	0.62922	0.0787002	0.463528	0.549289	0.598847	0.367699	0	0.337072	0.38489	0.594756
CMPK1	0.226903	0.554592	0.423896	0.767183	0.438057	0.318019	0	0.471656	0.31614	0
RNF11	0.201645	0.0656111	0.419984	0.447009	0.16488	0.483566	0	0	0.20486	0.0748634
EPS15	0.384728	0.182544	0.504298	0.11133	0.393115	0.175454	0	1.51681	0.303585	0
NRD1	0.394494	0.614913	0.853218	0.238268	0.368212	0.409796	0.239945	0.320627	0.416683	0.887027
TXNDC12	0.39203	0.531121	0.597763	0.497176	0.402127	0.158247	0	0.320627	0.342614	0.430548
BTF3L4	0.636464	0.82525	0.445352	0.783457	0.643971	0.14577	0.445959	0.337072	0.425285	0.144511
PRPF38A	0.751397	0.307787	0.29187	0	0.193065	0.0665425	0	0.337072	0.28012	0.288535
SCP2	0.788896	0.695671	0.841708	1.13162	0.67886	0.598488	0.0865382	0.588719	0.941037	0.107306
CPT2	0.186324	0.234231	0.0889192	0.217364	0.0356025	0.0594515	0	0	0.0873408	0.0339012
C1orf123	0.261836	0.224794	0.285469	0.339705	0.210038	0.0435172	0	0.928561	0.232507	0.0339012
MAGOH	0.694989	0.360128	0.565066	0.717356	0.596794	0.7701	0.638504	0.53885	0.403668	0.0834312
YIPF1	0.177386	0.179547	0.206897	0.160343	0.08158	0	0	0.144284	0.100821	0.751627
HSPB11	0.719791	0.335004	0.315556	0.813215	0.189798	0.283704	0	0	0.148435	0.712317
TMEM59	1.04933	1.37018	1.02109	0.865942	0.85422	0.387805	0.0865382	0.600293	0.797602	0.075842
MRPL37	0	0.2581	0.182588	0.164227	0.371037	0.139942	0	0.21964	0.219888	0.0339012
USP24	0.0572282	0.268082	0.291527	0.0512986	0.229168	0.238027	0	0.270351	0.23261	0.0511949
MYSM1	0.324356	0.324697	0.219471	0.240921	0.21717	0.31244	0	0.201126	0.435644	0.0511949
JUN	1.75577	1.32462	1.90414	1.93063	1.34532	0.842326	0.16618	0.442727	1.57945	0.802386
TM2D1	0.190379	0.611494	0.351326	0.310679	0.401831	0.0644237	0	0	0.226836	0.185018
USP1	0.256108	0.243376	0.324134	0	0.313899	0.230783	0	0.144284	0.124876	0.555966
ATG4C	0.0408315	0.040422	0.120282	0.151181	0.257084	0.24283	0	0.105611	0.165933	0
ITGB3BP	0.389573	0.164857	0.0332051	0.200348	0.0110575	0.286338	0	0.144284	0.408571	0.025925
JAK1	1.19112	1.23753	1.26624	0.804207	1.25628	0.753754	0.239945	1.47526	0.665361	0.760097
LEPROT	1.35967	1.19844	0.933318	1.18396	0.936219	0.599054	0.0865382	0.549414	0.25933	0
PDE4B	0.445453	0	0.814402	0.54636	0.560337	1.12352	0.239945	0	0.59954	0.155941
MIER1	0.277344	0.490254	0.551157	0.686848	0.676969	0.429755	0.16618	0.236337	0.615617	0.0589728
SERBP1	1.05605	1.15825	1.28049	0.886849	1.01427	0.615681	1.64237	1.60129	0.924224	0.819785
SRSF11	0.823063	0.682957	0.7377	0.873455	0.831478	0.792323	1.32194	0.236337	0.803634	1.29402
ZRANB2	0.429153	0.565975	0.448663	0.368131	0.496934	0.812391	0.16618	0.738133	0.531189	0.177281
ACADM	0.176232	0.122406	0.261438	0.164227	0.247783	0.0577829	0	0.270351	0.0699915	0.727416
RABGGTB	0.407055	0.230983	0.412906	0.230506	0.375997	0.267869	0.502217	0.105611	0.155344	0.837616
ZZZ3	0.301259	0.260681	0.0943866	0	0.157706	0.210613	0.0865382	0.288308	0.497472	0
USP33	0.0160665	0.19808	0.358405	0.217662	0.260909	0.257033	0	0.442152	0.159617	0.0984391
FUBP1	0.37938	0.708769	0.436879	0.324633	0.475033	0.42115	0	0.105611	0.363722	0.109956
GNG5	1.92842	1.87094	2.04511	2.1419	1.641	1.76619	1.93068	2.3473	1.61097	1.63828
CTBS	0.217284	0.362472	0.442122	0.313385	0.552836	0.0487692	0	0	0.637624	0.133213
C1orf52	0.459526	0.38409	0.26913	0.197427	0.170471	0.245027	0.0865382	0.201126	0.345504	0
BCL10	0.106236	0.417648	0.459432	0.367902	0.642891	0.317737	0.0865382	1.42542	0.445617	0
ZNHIT6	0.0908973	0.179915	0.220992	0.139159	0.116897	0.228585	0.0865382	0.288308	0.0325324	0
SH3GLB1	1.46459	1.50001	1.4203	0.915546	1.34309	0.24596	0.589592	0.288308	0.233271	0.0834312
2021-09-15	0.651139	0.494772	0.868044	0.905215	0.972108	0.769662	0.0865382	0.892182	1.0053	0.853368
LMO4	0.355865	0.536811	0.430416	0.163731	0.591841	0.568892	0.445959	0.105611	0.369881	0.0339012
GTF2B	0.38833	0.629785	0.505298	0	0.462025	0.605265	0	0.201126	0.258232	0.798921
GBP3	0.399154	0.297417	0.437743	0.425902	0.198492	0.0324363	0	0.105611	0.121701	0.0339012
GBP1	1.01867	1.36274	1.97243	0.703413	1.23368	0.214392	0	0.848729	0.362661	0.420906
GBP2	0.735767	0.722785	1.07968	0.611094	0.720634	0.576138	0	0	0.16459	0.390252
GBP4	0.0836776	0.655114	1.03031	0.13467	0.526397	0.266713	0	0.105611	0.487794	0
LRRC8B	0.102296	0.0204152	0.127377	0.248105	0.11406	0	0	0.144284	0.183538	0.0339012
LRRC8C	0.294406	0.163656	0.27935	0.211704	0.0823854	0.0601804	0	0	0.0177772	0.3517
ZNF326	0.35257	0.340026	0.400207	0.352118	0.516919	0.278641	0	1.30025	0.131799	0.0511949
ZNF644	0.207681	0.667868	0.54427	0.54517	0.229745	0.396105	0.0865382	0.105611	0.29487	0.268658
RPAP2	0.0475922	0.128318	0.115614	0	0.144577	0.138647	1.06287	0	0.451327	0.0339012
EVI5	0.0836776	0.144786	0.190297	0.163731	0.210049	0.162289	0	0.427359	0.361556	0.162948
RPL5	2.26851	2.06416	2.20247	2.08044	1.96594	2.72109	2.7684	2.72715	2.2913	2.88266
MTF2	0.229485	0.130553	0.150277	0	0.0445226	0.317775	0.638504	0.105611	0.0623131	0
TMED5	0.887211	0.909172	0.923182	1.04911	0.869759	0.349402	0.0865382	0.470485	0.466858	0.554239
DR1	0.513435	0.427044	0.474927	0.153534	0.312762	0.202709	1.09362	0	0.23557	0.344763
DNTTIP2	0.733561	0.358596	0.864975	1.06073	0.496867	0.423754	1.097	0.21964	0.296625	0.401427
PTBP2	0.152655	0.126779	0.13618	0.153534	0.28781	0.141885	0	0	0.0576293	0.0339012
DPYD	0.461337	0.517638	0.873977	0.412627	0.577298	0.325138	0	0.574397	0.578973	0
HIAT1	0.198287	0.367229	0.257733	0.0776595	0.170979	0.0777081	0	0.144284	0.195493	0.0589728
RNPC3	0.399807	0.125806	0.1379	0.227255	0.0828402	0.156298	0	0.105611	0.369066	0.0339012
SLC25A24	0.239297	0.714866	1.07981	0.871935	0.746661	0.314994	0	0.144284	0.194305	0
FAM102B	0.225308	0.464295	0.377762	0.221673	0.254458	0.313477	0.0865382	0	0.615119	0.025925
PRPF38B	0.431058	0.641797	0.63443	0.437011	0.278202	0.963937	0	0.105611	0.445544	0.213273
STXBP3	0.385901	0.480919	0.490048	0.151181	0.449859	0.170342	0	0.236337	0.178336	0.025925
TAF13	0.549979	0.363039	0.358684	0.337511	0.222705	0.10833	0	0.105611	0.295941	0.109956
TMEM167B	0.26439	0.210353	0.520789	0.449973	0.376744	0.154028	0	0.105611	0.151979	0.025925
SARS	0.746068	0.580168	0.44773	0	0.523143	0.227322	0	0.399618	0.826828	0.0989408
SORT1	0.0748746	0.414832	0.233436	0.588136	0.227563	0.0240171	0	0.144284	0.12207	0
PSMA5	0.740156	0.918018	0.948135	0.72157	0.929142	0.601195	0.579218	0.21964	0.584127	0.631155
GNAI3	0.411013	0.525451	0.92498	0.86644	0.448745	0.411855	0	0.288308	0.384	0.0666907
AHCYL1	0.362489	0.514681	0.574932	0.451448	0.292142	0.123669	0	0	0.362961	0.0339012
LAMTOR5	1.16848	0.94051	0.95588	0.656795	0.99739	0.587632	0.5846	0.874062	0.606603	1.17269
CD53	1.55569	1.33226	1.51708	1.41425	1.53025	1.3572	0.848431	1.55439	0.799645	1.14696
LRIF1	0.193184	0.178619	0.295494	0	0.197023	0.128477	0.232339	0	0.458183	0.0748634
DRAM2	0.239629	0.179409	0.44324	0.392481	0.555026	0.528248	0	0.144284	0.177957	0.0339012
CEPT1	0.0627922	0.312066	0.372893	0.238852	0.361668	0.309516	0	0.497493	0.098043	0.0984391
ATP5F1	1.00695	0.843219	0.987201	1.17113	0.692568	0.750313	0.445959	0.51129	1.30485	0.595176
C1orf162	1.25605	1.12893	1.17029	1.2364	1.21466	0.603276	1.19977	0.828196	1.36601	0.258093
RAP1A	1.21793	0.872939	0.946081	1.02221	0.853642	1.15803	0.898385	0.413585	1.07831	0.0666907
CTTNBP2NL	0.293647	0.337722	0.180191	0	0.226618	0.255253	0.0865382	0	0.086578	0.0748634
CAPZA1	1.2084	1.08938	1.2224	1.5859	1.2773	1.28012	1.22664	0.828196	0.945464	0.381297
RHOC	0.351836	0.279947	0.391274	0.0664502	0.637427	0.633891	1.47548	0	0.194133	0.0589728
RSBN1	0	0.278729	0.273748	0.385933	0.105449	0.135935	1.29754	0.236337	0.16936	0.025925
HIPK1	0.410469	0.136962	0.274493	0.618932	0.273769	0.471618	0.16618	0.21964	0.749328	0.0909633
TRIM33	0.631198	0.38765	0.557394	0.236572	0.447975	0.128773	0	0	0.224973	0.106357
BCAS2	0.587796	0.444087	0.497751	0	0.247154	0.177776	0	0.105611	0.74543	0.0666907
NRAS	0.277072	0.715838	0.391632	0.634537	0.619229	0.69453	0	0.105611	0.0820023	0.0989408
CSDE1	0.876536	0.897592	1.18699	1.10259	1.01706	0.888671	0	0.497493	0.954554	0.145423
SIKE1	0.157758	0.0447384	0.202319	0.511667	0.107186	0.09809	0	0.105611	0.0847387	0
ATP1A1	0.667675	0.832295	0.841669	0.823964	0.928272	0.774545	0	0.201126	1.13057	0.560104
CD58	0.800121	0.665979	0.73351	0.616184	0.622922	0.162037	0	0.236337	0.294888	0.166517
MAN1A2	0.140384	0.417759	0.204576	0.393929	0.122855	0.194517	0	0.105611	0.529156	0.0666907
NOTCH2	0.222199	0.160725	0.521692	0.590516	0.680433	0.214219	0	0.587678	0.564698	0
RP11-343N15.5	0.284839	0.143007	0.187288	0.203098	0.499805	0.206482	0	0.305289	0.160864	0.0984391
PDE4DIP	0.939461	1.38689	1.18557	1.27215	1.2204	0.566244	0.239945	0	0.210507	0.727316
NOTCH2NL	0.445191	0.395877	0.435381	0	0.452555	0.189183	0	0.624532	0.143942	0.0748634
NBPF10	0.506571	0.53694	0.625623	0.215234	0.391749	0.575616	0	0.537756	0.323329	0.0666907
TXNIP	1.55498	1.51239	1.34545	1.76523	1.4185	1.2473	0.445959	1.73547	1.20795	0.982302
POLR3GL	0.0160665	0.0204152	0.22019	0.78093	0.275133	0.271194	0	0.236337	0.71419	0.326382
RBM8A	0.990048	0.757155	0.912794	1.42325	1.34043	0.733446	0.16618	0.564096	0.968996	0.210883
RNF115	0.203347	0.139315	0.3358	0	0.359303	0.23166	0.0865382	0	0.0594262	0.025925
FCGR1A	0.500088	0.258899	1.00539	1.01086	0.538388	0.0391493	0	0.105611	0.616897	0.0748634
HIST2H2AC	0.0241132	0.27647	0.30272	0.151181	0.353716	0.113365	0.0865382	0.236337	0.182429	0.109956
PLEKHO1	0.846005	1.02886	1.28391	0	1.24224	1.60843	1.53071	1.21201	0.833993	0.86826
ANP32E	0.19822	0.391149	0.331443	0.0980601	0.401398	0.249402	0.301541	0.144284	0.390739	0
APH1A	0.243391	0.634353	0.390466	0.32083	0.542701	0.668597	1.06287	0.648709	0.535622	0.0666907
C1orf54	0	0.313459	0.313277	0	0.170893	0.510233	0.0865382	0.21964	0.365599	0.336198
MRPS21	1.10858	0.878031	0.57125	0.79995	0.679177	0.23032	0.16618	0.790009	0.614104	0.0666907
PRPF3	0.15712	0.200404	0.3264	0	0.315581	0.0675605	0.0865382	0.144284	0.206254	0
MCL1	1.43069	1.49458	1.55213	1.42637	1.59108	1.1517	0.30864	0.384178	2.00863	1.47007
ENSA	0.696597	1.1557	0.641835	0.498573	0.424765	0.625488	1.29128	0.337072	0.851558	0.711896
CTSS	2.60882	2.66746	2.98684	2.64119	2.44867	1.61005	1.23194	2.80181	2.39982	1.83072
CERS2	0.0679497	0.471406	0.373035	0.11133	0.290476	0.0912082	0.0865382	0.144284	0.553857	0.0339012
C1orf56	0.792076	0.43557	0.276596	0.265426	0.439882	0.131174	0.0865382	0.270351	0.568939	0
CDC42SE1	0.662983	0.491	0.909273	0.90019	0.913903	0.336117	1.29754	0.351933	0.555973	0.0998961
GABPB2	0.28359	0.300035	0.0697407	0.189156	0.098555	0.0243836	0	0.427359	0.129114	0
TNFAIP8L2	0.0553902	0.237084	0.36338	0.494657	0.298446	0.19724	0.232339	0.384178	0.106872	0.497492
SCNM1	0.707744	0.359387	0.419037	0	0.393283	0.419049	1.28302	0.384178	0.300358	0.0909633
PIP5K1A	0.198309	0.119884	0.149051	0	0.0479154	0.116549	0.538164	0	0.139119	0.025925
PSMD4	0.959811	0.516867	0.797441	0.951246	0.867737	0.773164	0	0.368496	0.471691	1.14846
PI4KB	0.231484	0.361379	0.248664	0.592626	0.250194	0.142363	0	0	0.0627899	0.106357
RFX5	0.212953	0.0852261	0.135323	0.44053	0.128499	0.108789	0.0865382	0.351933	0.0427936	0
PSMB4	1.15556	0.995322	0.756068	1.05884	0.948532	1.07593	0	0.21964	0.487202	0.972793
POGZ	0.0651352	0.0240185	0.241426	0.158487	0.174153	0.45487	0.239945	0.320627	0.522622	0.0511949
SNX27	0.378653	0.208242	0.39336	0.412764	0.419839	0.127519	0	0.427359	0.729629	0.0339012
MRPL9	0.299655	0.277229	0.162309	0.281562	0.179248	0.0304	0	0	0.0948497	0.025925
S100A10	2.97309	3.02379	2.92231	3.42014	2.87104	2.332	1.56724	2.90962	1.78114	3.12511
S100A11	3.74634	3.66522	3.72492	3.97205	3.41358	2.71356	2.69961	3.67141	3.00825	3.19756
S100A9	3.88785	3.94283	3.48114	4.5573	3.72833	1.07488	0	3.55206	3.67975	2.73983
S100A12	0.999907	0.720865	1.11798	1.99725	0.999186	0.392535	0	0.87418	0.562344	0.328357
S100A8	3.32896	3.28	3.33499	3.8437	3.44157	0.679743	0	2.7608	3.01777	1.20361
S100A6	3.40992	3.11852	3.27398	4.00236	3.30881	2.93337	3.19619	3.43637	2.83006	3.37432
S100A4	2.53159	2.51705	2.58417	3.32485	2.56725	1.97126	1.20795	2.77749	2.66147	2.24617
CHTOP	0.340057	0.394456	0.347683	0.235672	0.485074	0.462433	0	0.144284	0.223639	0.133213
SNAPIN	0.356597	0.174232	0.240327	0.597809	0.399331	0.240342	0	0.236337	0.531357	0.624907
ILF2	0.351156	0.460533	0.519021	0.392165	0.328402	0.310812	0.589592	0.305289	0.52224	0.480211
INTS3	0.137761	0.140578	0.0941011	0.167267	0.0657515	0.0243836	0.0865382	0	0.0179893	0
DENND4B	0.35246	0.176337	0.230232	0	0.229993	0.241123	0.16618	0.105611	0.572459	0.162948
CRTC2	0.171387	0.043954	0.0914122	0.0980601	0.177982	0.0483422	0	0	0.206071	0.257705
SLC39A1	0.316668	0.568486	0.431711	0.263896	0.352857	0.1543	0.0865382	0	0.244039	0.144511
JTB	1.06261	0.825237	0.945629	0.911682	0.962891	0.381678	0.16618	0.144284	0.685733	1.23593
RPS27	3.37915	3.26556	3.1287	2.84167	3.06283	4.00621	3.92302	3.63283	3.28116	3.80137
TPM3	2.20585	2.31505	2.30049	2.20756	2.20654	1.7262	1.64834	2.20341	1.54244	1.7649
C1orf43	0.81988	0.940705	0.791177	1.07295	0.492328	0.673498	1.09362	0.337072	0.469786	0.287019
UBAP2L	0.535047	0.122162	0.272835	0.331014	0.335572	0.218046	0	0.288308	0.154019	0
HAX1	0.28555	0.271237	0.358186	0.480712	0.407605	0.427519	0.16618	0.144284	0.19605	0.114661
IL6R	0.494367	0.437483	0.511158	0.616203	0.445508	0.424037	0	0	0.466122	0.0748634
UBE2Q1	0.36332	0.156542	0.293329	0	0.565376	0.109643	0.232339	0.105611	0.281432	0.188509
ADAR	0.822521	0.730529	1.06173	0.811248	1.18612	0.390821	0	0.808468	0.58119	0.0589728
PMVK	0.166122	0.0204152	0.252612	0.141889	0.220205	0.059992	0.232339	0.305289	0.192282	0
FLAD1	0	0.17157	0.0853788	0.166497	0.130291	0.119025	0	0.144284	0.0881028	0.0339012
ZBTB7B	0.173934	0.23796	0.0980584	0	0.0513005	0.0820526	0.232339	0.105611	0.474847	0
ADAM15	0.25648	0.133129	0.164025	0.197427	0.0932015	0	0	0.351933	0.198379	0.0748634
SLC50A1	0.106224	0.0656111	0.306321	0.19961	0.187882	0.120346	0	0.201126	0.114919	0.0984391
KRTCAP2	0.402493	0.629357	0.618429	0.219872	0.677559	0.726644	0	0	0.330211	0.191825
MUC1	0.314702	0.543664	0.00176342	0.728848	0.288627	0.301283	0	0.776498	0.513857	1.14806
MTX1	0.185358	0.234231	0.200654	0.229319	0.309829	0.0647349	0.445959	0	0.494665	0.0984391
FDPS	0.439486	0.439652	0.364307	0.294419	0.338546	0.0445786	0.445959	1.21116	0.476243	0.0511949
ASH1L	0.80214	0.614849	0.69221	0	0.5922	0.982779	0	0.270351	0.351961	0.878497
YY1AP1	0.101686	0.0787188	0.269257	0	0.137952	0.214494	0	0.201126	0.321514	0.025925
DAP3	0.317571	0.238869	0.393888	0.387143	0.573219	0.0988697	0.0865382	0.305289	0.228244	0.191825
GON4L	0.35875	0.178619	0.344633	0	0.175112	0.195919	0.0865382	0	0.258007	0.025925
RIT1	0.920713	0.651548	0.95038	0.991315	0.388216	0.439768	0.0865382	0	0.150101	0.27075
ARHGEF2	0.183878	0.405629	0.449602	0.472805	0.283457	0.489316	0.0865382	0.351933	0.313716	0.0748634
SSR2	1.11334	0.530453	1.04035	1.35959	0.963916	1.20088	1.3581	0.779174	0.693564	1.03397
LAMTOR2	0.939972	0.702294	0.7246	0.957902	0.689651	0.451602	0.420744	1.80582	0.719443	0.0339012
LMNA	0.273477	0.937824	0.944079	1.14955	0.807561	0.845024	0.30864	0.776498	0.775013	1.21511
SLC25A44	0.0976728	0.122162	0.0789798	0	0.0393391	0.142056	0	0.105611	0.0315804	0.0748634
C1orf85	0.600545	0.865026	0.472666	0.595177	0.599379	0.0594515	0	0	0.167307	0.354789
CCT3	0.240105	0.489224	0.749921	0.780197	0.620532	0.313404	0	0.51129	0.364728	0.025925
MEF2D	0.162005	0.353063	0.233322	0.0664502	0.146521	0.637559	0.239945	0.105611	0.570447	0.270981
APOA1BP	0.361078	0.218669	0.226593	0.141889	0.289645	0.177002	0.0865382	1.25359	0.256608	0.025925
ISG20L2	0.323352	0.22128	0.187795	0.215068	0.192694	0.262688	0	0.105611	0.203187	0.106357
HDGF	0.6333	0.342154	0.673415	0.797042	0.683518	0.553221	0.0865382	0	0.419251	0.731384
ARHGEF11	0.232444	0.0474736	0.283596	0.0664502	0.210754	0.0240171	0	0.144284	0.120613	0
ETV3	0.51479	0.25536	0.27512	0	0.340013	0.94055	0.894572	0	0.762734	0.213273
MNDA	1.17941	1.43395	1.3142	1.20711	1.33884	1.10396	0	1.89233	1.46208	0.189841
IFI16	0.878174	1.51275	1.39462	1.37967	1.51477	0.991404	0.445959	0.894565	1.05882	0.79399
DUSP23	0.449992	0.48553	0.454995	0.648275	0.485499	0.587285	0.445959	0	0.318429	0.486948
SLAMF8	0.797256	0.671905	0.693215	0.495159	0.771429	0.299172	0	1.56378	0.204088	0.0339012
TAGLN2	1.33316	1.4825	1.5479	1.61406	1.46375	1.59852	1.74671	1.25525	1.06761	1.38205
PEA15	0.4483	0.698941	0.856119	0.411224	0.556715	0.65058	0.88242	0.320627	0.460064	0.320032
DCAF8	0.00817652	0.145005	0.0977386	0.15097	0.1544	0.0206884	0	1.30025	0.218872	0.025925
COPA	0.336222	0.439368	0.513823	0.313741	0.427802	0.553511	0	0.470485	0.80645	1.09457
NCSTN	0.585916	0.22128	0.328476	0.194941	0.483825	0.0478289	0.0865382	0	0.259737	0.0339012
CD84	1.05914	0.856687	1.01891	1.06201	0.945214	0.292597	0	1.20827	0.744545	0.730146
CD48	1.05517	1.54616	1.63375	1.75932	1.38035	0.791874	0.538164	0.93836	1.16892	1.05051
SLAMF7	1.29997	0.922334	1.61464	1.11489	0.872972	0.453364	0.0865382	0.201126	0.0179893	0.336198
TSTD1	0.607606	0.162689	0.190957	0.332917	0.432159	0.197645	0.0865382	1.21	0.21539	0.97592
ARHGAP30	0.426211	0.82932	0.684202	0.277921	0.699518	0.380825	0	0.587678	0.894437	0.764778
PFDN2	0.698924	0.647124	0.864188	0.348882	0.564419	0.574375	0.16618	0.399618	0.805722	0.970681
NIT1	0.0768293	0.203432	0.196898	0	0.186662	0.0431638	0.0865382	0	0.0509664	0.420906
DEDD	0	0.246675	0.204897	0.266285	0.12937	0.0154972	0	0.236337	0.148108	0.0339012
UFC1	0.797881	0.40269	0.80993	0.723532	0.337725	1.03687	1.30777	0.384178	0.583245	0.937617
NDUFS2	0.412968	0.585429	0.475608	0.833197	0.415816	0.175219	0.0865382	0.144284	0.371589	0.314047
FCER1G	3.002	3.08653	3.31986	3.80787	2.98817	2.15055	1.92473	2.31531	1.96968	1.8808
SDHC	0.349291	0.0204152	0.492084	0.36766	0.483899	0.326432	0	1.03685	0.55914	1.04522
FCGR2A	1.40269	1.49038	1.62332	1.43683	1.11357	0.692322	0	0	1.0309	0.413325
ATF6	0.213285	0.42241	0.454502	0.691251	0.461363	0.241457	0	0.52379	0.426533	0.0589728
UHMK1	0.597166	0.431482	0.512565	0.14972	0.570402	0.49706	0	1.34167	0.75734	0.14038
MGST3	1.23989	1.28464	1.07837	1.89129	1.25867	0.815757	0	1.9083	0.381234	0.553262
ALDH9A1	0.140676	0.469647	0.268838	0.152241	0.491291	0.0154972	0.0865382	0	0.2017	0.106357
TMCO1	0.630116	1.01238	0.788739	1.26126	0.685116	0.59603	0.301541	0.39836	0.741373	0.813023
CREG1	1.16858	1.46721	1.60615	1.76948	1.562	0.393834	0	1.32694	0.424307	0.144511
RCSD1	0.299138	0.329746	0.364712	0.160343	0.394919	0.14707	0	0.836929	0.183561	0
MPZL1	0.362604	0.262326	0.328872	0.35375	0.29589	0.0644237	0	0.382289	0.0315804	0
MPC2	0.352198	0.194448	0.215994	0.23516	0.243967	0.518212	0.445959	0	0.532311	0.0339012
DCAF6	0.289301	0.121832	0.150279	0.0822453	0.319731	0.0594515	0.0865382	0.337072	0.196555	0.763912
TIPRL	0.197492	0.462299	0.453497	0.447807	0.187326	0.549119	0.555478	0	0.0254594	0.787632
SFT2D2	0.357997	0.342682	0.404959	0.400272	0.496901	0.662277	0	0.144284	0.355429	0.341089
ATP1B1	0.627938	0.402715	0.291997	0.444157	0.254196	0.526874	0.445959	0	0.614155	0.422429
BLZF1	0.0251611	0.234231	0.273542	0.197427	0.261361	0.202662	0	0.144284	0.0756451	0.727316
SELL	0.287657	0.119884	0.292847	0	0.0727307	0.0949583	0	0.692567	0.366705	0.597577
PRRC2C	1.1608	1.1793	1.29007	0.967197	1.33754	1.17105	0.372918	0.737236	1.30463	0.551031
PIGC	0.287569	0.335469	0.112895	0.259472	0.101803	0.0873032	0	0.105611	0.146786	0
PRDX6	0.895216	0.78138	1.00834	0.650916	0.975885	0.958069	0.16618	0.144284	0.64137	0.408569
RC3H1	0.474479	0.486981	0.3949	0.128759	0.195606	0.267151	0.0865382	0.270351	0.188937	0.873038
RABGAP1L	0.113455	0.430267	0.127253	0	0.314368	0.271951	0	0.748996	0.145834	0.025925
CACYBP	0.648402	0.289692	0.95523	0.197427	0.839822	1.01744	0	0.874062	0.120444	0.0984391
MRPS14	0.258272	0.344816	0.279803	0.283496	0.245827	0.0154972	0.538164	0	0.139022	0
RASAL2	0.213227	0.309773	0.216376	0	0.0784788	0.128038	0.16618	0	0.0514892	0.420906
TOR3A	0.210013	0.339913	0.221442	0	0.153506	0.461987	0.16618	0.144284	0.10385	0.662416
ABL2	1.15289	0.838145	0.834118	0.616621	0.58081	0.416377	0.16618	0.105611	0.363603	0.286603
SOAT1	0.634415	1.37364	0.914411	0.780783	1.11936	0.392184	0	0.826469	0.608481	0.442212
TOR1AIP2	0.491594	1.05802	0.398486	0	0.636201	0.579386	0	0.236337	0.152199	0.025925
TOR1AIP1	0.0160665	0.157098	0.272569	0.231636	0.326946	0.159857	0	0.413585	0.219755	0.0989408
CEP350	1.02319	0.361953	0.549995	0.472083	0.957673	0.40225	0.366262	0.427359	0.908504	0.20661
QSOX1	0.126495	0.727605	0.346022	0.793204	0.548788	0.560294	0.0865382	0.368496	0.595009	0.527805
STX6	0.262731	0.125572	0.373723	0.211704	0.285804	0.16879	0.0865382	0.201126	0.39202	0.485623
MR1	0.156662	0	0.35297	0.311071	0.256976	0.0249091	0	0.351933	0.478436	0.177281
IER5	0.41457	0.73146	0.662884	1.11207	0.682908	0.739995	0.239945	0.201126	0.956333	1.39915
GLUL	1.88502	2.1703	2.44815	2.9901	2.15749	0.681731	0	0.427359	2.00731	0.941672
NPL	0.485602	0.586485	0.941591	0.705022	0.720679	0.622778	0	0.892182	0	0.336198
DHX9	0.392959	0.278979	0.478987	0.0980601	0.187349	0.175825	0	0.39836	0.448788	0.455265
SMG7	0.491156	0.043954	0.292397	0.206898	0.323108	0.0758846	0	0	0.129405	0.0339012
NCF2	1.5878	1.34255	1.63727	1.3317	1.38694	0.521157	0.886128	1.20436	0.952829	0.114661
ARPC5	1.77872	2.3279	2.17786	2.41344	1.89568	1.70385	2.36014	1.83846	1.83648	1.55373
EDEM3	0.272585	0	0.35897	0.300428	0.234321	0.170097	0	0.270351	0.175646	0.144511
FAM129A	0.404371	0.426425	0.517772	0.447241	0.468494	0.115566	0	0.144284	0.362428	0.311951
RNF2	0.244658	0	0.212006	0.167267	0.0419281	0.0714568	0.0865382	0.337072	0.0867736	0.106357
IVNS1ABP	0.621084	0.924397	1.00584	0.301583	0.841765	0.962588	0.0865382	0.201126	1.04784	0.241946
TPR	0.759913	0.645868	0.696708	0.904247	0.57111	0.55255	0	0.201126	0.744824	0.217516
PTGS2	1.18671	0.656805	1.19638	0.1995	0.493857	0.557066	0	0	0.586375	0.553621
RGS2	0.854221	0.685062	0.908938	0.843093	0.998749	1.91877	1.46809	0.105611	1.74174	1.00958
UCHL5	0.137233	0.135809	0.222418	0.183705	0.191908	0.177009	0.0865382	0	0.0518738	0.0666907
TROVE2	0.281377	0.597654	0.317507	0.419155	0.347922	0.241743	0	0.201126	0.241091	0.0511949
CDC73	0.342271	0.49072	0.475994	0	0.380712	0.343377	1.06635	0.337072	0.115001	0.0511949
DENND1B	0.544674	0.133129	0.223764	0.285175	0.315455	0.475885	0.0865382	0.105611	0.623474	0.166517
NEK7	0.275776	0.0204152	0.212653	0.214642	0.221452	0.135191	0	0	0.241128	0.14038
PTPRC	1.52058	1.8417	1.99716	1.7216	1.60893	1.75037	1.36656	2.03436	1.99761	1.03936
DDX59	0.426703	0.313066	0.132085	0.194941	0.195589	0.0485207	0	0.270351	0.0587121	0.0339012
NAV1	0.109634	0.184086	0.0202689	0.151181	0.301563	0.404095	0	0.21964	0.0177772	0
IPO9	0.130558	0.219071	0.134574	0	0.272101	0.195856	0.0865382	0.144284	0.0665564	0
TIMM17A	0.211839	0.79988	0.417018	0.461524	0.382296	0.37748	0	0.21964	0.282762	0.349002
RNPEP	0.218471	0.840315	0.281134	0.386341	0.474361	0.374821	0.0865382	0.144284	0.195993	0.025925
ELF3	0.443793	0.759985	0.0598314	0.404825	0.303483	0.307274	0	0	0.42077	0.583762
ARL8A	0.590438	0.297852	0.613933	0.834756	0.677151	0.554743	0.0865382	0.144284	0.208954	0.0748634
KDM5B	0.404928	0.178619	0.191528	0.1995	0.0730906	0.329422	0	0	0.182334	0.241946
RABIF	0.454896	0.0240185	0.210469	0.354664	0.0875263	0.040028	0	0	0.0652376	0.796551
ADIPOR1	0.125166	0.68226	0.489822	0.851553	0.503046	0.23583	0.538164	0	0.265766	0.470677
TMEM183A	0.258922	0.180018	0.389034	0.167267	0.361706	0.446221	1.06635	0.144284	0.439699	0.0339012
BTG2	0.76627	0.867222	0.624582	0.638792	1.02665	1.11783	1.41397	0.320627	1.26368	1.53958
ZC3H11A	0.721182	0.0204152	0.693047	0.212119	0.574285	0.289402	0	0.320627	0.341877	0.832484
ZBED6	0.0251611	0.23733	0.156102	0.235672	0.0359183	0.152418	0	0.144284	0.0753221	0
SNRPE	0.988609	0.772036	0.642288	1.03448	0.53043	0.672807	0.76788	0.684364	0.54244	0.776189
PPP1R15B	0.194565	0.20827	0.649082	0.598516	0.566283	0.712511	0.239945	0.105611	0.545011	0.152504
MDM4	0.314723	0.387186	0.428483	0.169093	0.731895	0.679111	0.0865382	0.587678	0.463846	0.466041
ELK4	0.0395571	0.0852261	0.308216	0	0.183427	0.238654	0.239945	0.537232	0.103293	0
NUCKS1	0.76551	0.34196	0.682623	0.825007	0.832044	0.859746	0.301541	1.30025	0.610083	0.616418
RAB7L1	0.0328709	0.143124	0.249662	0.164977	0.183982	0.186419	0	0.105611	0.134555	0.758996
SRGAP2	0.509065	0.500583	0.331659	0.114529	0.572973	0.197989	0.0865382	0.144284	0.150034	0
RASSF5	0.485295	0.464498	0.412041	0.579083	0.349996	0.631505	0	0.201126	1.06001	0.334474
MAPKAPK2	0.527368	0.225552	0.454743	0.308537	0.29142	1.03444	0.589592	0.105611	0.940258	0.573262
PIGR	0.303949	0.0474736	0.0644838	0.390115	0.108876	0.249637	0	0	1.01704	1.47795
CD55	0.866116	1.50677	1.16541	1.25267	1.07795	0.783518	0.433313	0.660076	1.4997	0.579917
CD46	0	0.32214	0.858105	0.886621	0.733575	0.331385	0	0.670399	0.711612	0.0909633
G0S2	2.55274	1.98442	2.04807	2.38866	2.01241	1.45636	1.64056	0	1.00884	1.0376
RCOR3	0.294267	0.130553	0.244882	0.369893	0.244255	0.129119	0	0	0.129844	0.0339012
SLC30A1	0.183835	0.647794	0.163702	0.335827	0.434243	0.0911235	0	0.201126	0.0625537	0.0666907
LPGAT1	0.438393	0.217312	0.443611	0.669906	0.51001	0.417601	0	0.52379	0.263053	0.470677
NENF	0.532199	0.861003	0.507748	0.860341	0.5932	0.590944	1.06635	0	0.186303	0.763912
ATF3	0.966806	0.431722	0.829166	0.784511	0.998788	0.770066	0.734633	0	1.47199	1.02184
BATF3	0.271043	0.334611	0.0748839	0.370306	0.212157	0.285101	0.538164	0	0.0414489	0.74386
NSL1	0.407748	0.340366	0.223262	0.530733	0.170337	0.0883553	0.0865382	0.105611	0.113162	0.106357
ANGEL2	0.199497	0.27556	0.262364	0.359807	0.210159	0.222197	0	0.105611	0.028939	0
RPS6KC1	0	0.0240185	0.146159	0.202976	0.118677	0.132597	0.0865382	0	0.17428	0.155941
GPATCH2	0.112565	0.187048	0.0836326	0.426689	0.0989046	0.173188	1.29754	0.144284	0.0428176	0.109956
RRP15	0.686952	0.0240185	0.102709	0.173143	0.063326	0.131662	0.232339	0	0.040873	0.0589728
EPRS	0.242366	0.428139	0.352426	0.461658	0.277746	0.0647349	0	0.144284	0.142252	0.0666907
IARS2	0.273894	0.291055	0.29493	0.151181	0.252335	0.102222	0	0.201126	0.479014	0.755141
2021-03-02	0.137233	0	0	0	0	0	0	0	0.0430004	0
2021-03-01	0	0	0.0553315	0	0.00604717	0	0	0.105611	0	0
MIA3	0.396218	0.304129	0.496532	0.139159	0.430104	0.726961	0	0.427359	0.1779	0.354789
AIDA	0.175543	0.231441	0.485272	0.139159	0.457899	0.13846	0	0.144284	0.467779	0.583762
BROX	0.636056	0.391389	0.527602	0.446802	0.598544	0.204353	0	0.368496	0.0926484	0.294675
CAPN2	0.55325	0.683903	0.735221	0.855861	0.783892	0.220293	0	0.442727	0.612293	0.390252
TP53BP2	0.554207	0.550696	0.43307	0.323106	0.714059	0.120731	0.16618	0	0.243732	0.159063
FBXO28	0.387292	0.0398262	0.189639	0.426689	0.281082	0.126929	0.232339	0	0.0793499	0
DEGS1	0.638683	0.322216	0.513929	0.836909	0.607665	0.161677	0.502217	0.320627	0.298402	0.614836
CNIH4	0.57346	1.13873	0.585537	1.1525	0.835957	0.594674	1.06635	0	0.229687	0.0339012
WDR26	0.212957	0.561971	0.559411	0.633647	0.832733	0.515727	0.239945	0.270351	0.390286	0.181679
LBR	0.646302	0.613429	0.604966	0.237023	0.332961	0.219594	0.0865382	0	0.492275	0.145423
SRP9	0.958587	0.805779	0.763321	0.510417	0.947063	0.914171	0	1.30025	0.505526	0.382789
PYCR2	0.203041	0.119884	0.152065	0.189818	0.235017	0	0	0.236337	0.146188	0.373041
H3F3A	2.9908	2.91045	2.90564	3.53873	2.76738	2.85167	2.54436	2.68145	2.87453	2.64857
ACBD3	0.172988	0.508484	0.687312	0.593589	0.458603	0.164383	0	0.337072	0.284765	0.213273
PARP1	0.23688	0.485676	0.163229	0.145895	0.206574	0.215623	0	0	0.774751	0.025925
ARF1	1.20521	1.44457	1.2294	1.35016	1.48152	1.05646	0.16618	0.88355	0.827776	1.24211
C1orf35	0.216446	0.0204152	0.1608	0.194941	0.0819778	0.249318	0	0.144284	0.0585342	0.14038
MRPL55	0.17629	0.613017	0.120145	0.266098	0.272487	0.636893	0.16618	0	0.182589	0.0984391
GUK1	1.45886	1.5239	1.26727	1.23035	0.957915	1.19582	1.3555	1.89737	0.95679	0.694669
RNF187	0.246034	0.104887	0.16933	0.317591	0.370077	0.35675	0	1.33015	0.287471	0.0339012
RAB4A	0.504295	0.0240185	0.22882	0.163731	0.136937	0.222418	0.600777	0.21964	0.19724	0.378685
CCSAP	0	0.209443	0.177493	0.238793	0.0212927	0.0952702	0.502217	0	0.0348277	0.0339012
NUP133	0.156662	0	0.160332	0.160343	0.15176	0.0151337	0.0865382	0.270351	0.0897603	0.52259
TAF5L	0.273374	0.228013	0.107388	0.129588	0.0579834	0.0841389	0	0.288308	0.0448735	0
GALNT2	0.381726	0.125572	0.185756	0.294233	0.185678	0.262461	0.0865382	0.105611	0.0987857	0
TTC13	0.120184	0.0204152	0.0171108	0.435488	0.0320112	0.0151337	0	0.144284	0.309065	0.0666907
C1orf131	0.18972	0.122495	0.228398	0.384393	0.37094	0.242866	0	0	0.0906978	0.0984391
TSNAX	0.354944	0.194157	0.108888	0.114529	0.32466	0.35142	0	0.413585	0.740704	0.44329
COA6	0.880189	0.619598	0.770863	0.935499	0.404156	0.0623433	0	1.42529	0.28132	0.0666907
IRF2BP2	0.496017	0.523698	0.580194	0.43406	0.686519	0.870329	0.555478	0.636694	0.787283	0.970321
TOMM20	0.784124	1.04045	0.808101	0.594302	0.900785	0.823139	1.53579	0.564096	0.433242	0.774842
ARID4B	0.532021	1.05496	0.841765	1.12398	0.740344	0.906363	0.301541	0.337072	0.641896	0.377169
GGPS1	0.175887	0.307214	0.26351	0	0.338592	0.212776	0	0.144284	0.0490153	0.0748634
LYST	0.5179	0.653699	0.864114	0.362104	0.720993	0.528407	0	1.12784	0.492093	0.0909633
GPR137B	0.487252	0.650202	0.817655	1.06504	0.887449	0.345582	0.638504	0	0.163822	0.0339012
ERO1LB	0.194083	0.156623	0.187468	0.342614	0.117536	0.132795	0.0865382	0.144284	0.134687	0.0748634
LGALS8	0.306822	0.535247	0.429956	0.287364	0.374225	0.395019	0	0	0.628657	0.025925
OPN3	0.536292	0.137122	0.327576	0.421941	0.168299	0.781888	0	0	0.0881467	0.0511949
CHML	0	0.418214	0.188865	0.0664502	0.400629	0.236992	0.0865382	0.105611	0.225074	0.0511949
CEP170	0.944303	0.755651	1.05729	0.684997	0.795229	0.826206	1.18367	0.144284	0.565208	0.0511949
SDCCAG8	0.755538	0.586686	0.574158	0.523401	0.335498	0.355402	0.239945	0.574397	0.149102	0.0666907
ADSS	0.490761	0.744868	0.72447	0.584321	0.528038	0.33136	0.958011	1.2438	0.39194	0
DESI2	0.606656	0.423549	0.206536	0.179151	0.19372	0.349041	0	0.105611	0.0409664	0.710616
COX20	0.967738	0.962789	0.606897	0.513206	0.602473	0.931351	0.16618	0.236337	0.275894	1.32458
HNRNPU-AS1	0.0170742	0.162082	0.179862	0	0.268132	0.383611	0.0865382	0.39836	0.611961	0.075842
HNRNPU	1.14382	1.1931	1.62212	0.882093	1.36889	1.26596	0.490266	1.19721	1.66192	0.784001
SCCPDH	0.384824	0.368085	0.319636	0.317271	0.0678441	0.0243836	0	0	0.0702136	0.336198
AHCTF1	0.0488216	0.875156	0.445714	0.390165	0.145268	0.174085	0.0865382	0.144284	0.0721873	0.114661
ACP1	0.479317	0.413463	0.631576	0.906173	0.730469	0.543953	0.0865382	0.21964	0.785179	0.121962
TMEM18	0	0.248582	0.123637	0.298635	0.237837	0.0151337	0	0.105611	0.0462136	0.763937
TRAPPC12	0.0251611	0.330866	0.0898553	0.214217	0.0966907	0.0825742	0	1.24268	0.0530536	0.0666907
ADI1	0.242653	0.275865	0.531195	0.336728	0.210225	0.516988	0	0.201126	0.445051	0.751982
RPS7	2.70506	2.63367	2.55968	2.61326	2.52802	3.2132	3.62288	3.66578	2.72851	3.68554
ID2	0.994776	0.785795	0.903057	1.10417	1.01433	1.2207	0.30864	0.551012	1.33596	1.51358
KIDINS220	0.444673	0.674104	0.511712	0.520735	0.430128	0.213635	0.0865382	0.351933	0.565167	0.162948
ITGB1BP1	0.404949	0.648058	0.460025	0.622956	0.298004	0.181977	0	0.105611	0.191656	0.377696
CPSF3	0.0982416	0.319798	0.162838	0.355596	0.217854	0.0965168	0.589592	0.105611	0.0789923	0
IAH1	0.175605	0.344161	0.562881	0.230506	0.573776	0.0390027	0.0865382	0	0.540566	0.701784
ADAM17	0.435963	0.850582	0.729395	0.409728	0.804379	0.355605	0	0.382289	0.39794	0.0989408
YWHAQ	0.407166	0.613693	0.741332	1.05102	0.913636	0.314669	0.478398	0.105611	0.570548	0.144511
HPCAL1	0.735397	0.705347	0.54156	0.699379	0.49496	0.0561157	0	0.144284	0.223802	0.0909633
ODC1	0.358339	0.430504	0.31571	0.352415	0.0743494	0.317035	0	0	0.0978754	0.409897
PQLC3	0	0.544129	0.162636	0.304125	0.250366	0.0356412	0	0.144284	0.225003	0.144511
LPIN1	0.393969	0.278874	0.205477	0.171229	0.229511	0.491539	0.0865382	0	0.273298	0
DDX1	0.407963	0.281848	0.267088	0.265426	0.122367	0.0877967	0	0.105611	0.172517	0.0339012
FAM49A	0.958439	0.34905	0.685608	0.307356	0.580239	0.692357	0	0.201126	0.505224	0.0909633
LAPTM4A	0.895158	0.81696	1.02336	1.38814	0.98926	0.663711	0.922715	0.320627	0.688334	0.531779
PUM2	0.54166	0.609523	0.3723	0.276643	0.618318	0.270116	0	0.105611	0.13754	0.14038
RHOB	0.628551	0.550454	0.567437	0.862886	0.424661	0.299556	0	0.105611	1.31671	0.025925
SF3B14	0.883774	0.990915	0.655772	0.778095	0.709151	0.865322	1.37639	0.588719	0.494643	0.650259
TP53I3	0.156968	0.332509	0.0747805	0.145895	0.20762	0.0193642	0	0.144284	0.14582	0
ITSN2	0.455714	0.728979	0.598384	0.154079	0.652216	0.509092	0	0.838128	0.760472	0.0339012
NCOA1	0.300963	0.1615	0.327362	0	0.244271	0.0897446	0	0.351933	0.409731	0.0339012
PTRHD1	0.326705	0.15452	0.269728	0.406422	0.249519	0.787037	0.16618	0.384178	0.658073	0.973773
DNMT3A	0.150722	0.244589	0.137917	0.221673	0.134155	0.0409574	0	0	0.0859327	0.025925
ASXL2	0.42458	0.425812	0.319814	0	0.212596	0.264359	0	0.892182	0.176558	0.0984391
RAB10	1.21837	1.10401	1.3553	1.15624	1.24501	0.673997	0	0.575956	0.82721	1.49636
HADHA	0.893962	0.708791	0.940524	1.06439	0.740484	0.656369	0.0865382	1.63865	0.859984	1.2865
HADHB	0.536674	0.696891	0.587459	0	0.471157	0.163951	0	0.270351	0.383346	0.0589728
SLC35F6	0.239705	0.297458	0.334088	0.282294	0.236133	0.0240171	0	0	0.163881	0.025925
TMEM214	0.2171	0.10089	0.091246	0.421838	0.0555535	0	1.29754	0	0.237037	0.025925
OST4	1.75126	1.52488	1.67817	1.91533	1.37413	1.16373	0.16618	1.71105	1.25483	1.11339
ATRAID	0.60035	0.524584	0.680647	0.738464	0.478058	0.415972	0.0865382	1.34772	0.608911	0.52259
MPV17	0.278224	0.135157	0.282696	0.452787	0.220333	0.157969	0	0	0.0895275	0.0589728
EIF2B4	0.227366	0	0.186368	0.206458	0.080033	0.18588	0.0865382	0.144284	0.0721873	0.109956
SNX17	0.0739763	0.529829	0.331552	0.491555	0.261266	0.432335	0	0.399618	0.814171	0.465183
PPM1G	0.573633	0.543902	0.577998	0.588829	0.525997	0.432732	1.12673	0.144284	0.395714	0.0834312
NRBP1	0.537789	0.378536	0.507001	0.362234	0.410575	0.46644	0.638504	0.201126	0.179961	0.839608
SLC4A1AP	0.301525	0.739121	0.263675	0	0.15232	0.105631	0	0.144284	0.0762443	0.14038
MRPL33	0.845137	0.608207	0.732552	0.51543	0.632781	0.729187	0.538164	0	0.982218	0.590212
FOSL2	0.663395	0.787908	0.656332	0.753206	0.731172	0.582506	0.0865382	0	1.25224	0.347093
PPP1CB	0.900431	0.786059	0.913851	0.84066	1.03376	0.796051	0.30864	0.455541	0.940429	0.272359
WDR43	0.43257	0.387796	0.278154	0.439549	0.279976	0.37613	0	0.270351	0.0325324	0.0589728
CLIP4	0.342021	0.33467	0.318047	0.45143	0.205997	0.0644237	0	0.144284	0.468128	0.025925
YPEL5	0.760932	0.502767	0.619206	0.138981	0.556916	0.616058	0.16618	0.105611	0.696161	1.38751
DPY30	0.39843	0.325901	0.272684	0.330009	0.167701	0.237993	0	0.270351	0.446417	0.583762
YIPF4	0.172934	0.406491	0.470188	0.188447	0.352424	0.51474	0.16618	0.746796	0.353824	0
BIRC6	0.580156	0.512541	0.5243	0.570672	0.550731	0.397941	0	0.270351	0.538087	0.144944
FEZ2	0.296264	0.256648	0.488182	0.278961	0.161204	0.186247	1.29754	0	0.254655	0.268658
STRN	0.147192	0.236067	0.249921	0.353396	0.174926	0.0472775	0.0865382	0	0.250892	0
GPATCH11	0.0170742	0.0204152	0.192821	0	0.169729	0.197206	0.239945	0	0.0709691	0.779848
EIF2AK2	0.81116	0.631129	0.7787	0.389957	1.20718	0.0813665	0	0.320627	0.74194	0.0834312
CEBPZ-AS1	0.0170742	0.10089	0.254904	0.132694	0.209488	0.412648	0	0.270351	0.227926	0.0339012
CEBPZ	0.468895	0.664734	0.478599	0.214642	0.397392	0.400163	0.922715	0.201126	0.239968	0.0834312
PRKD3	0.40014	0.0240185	0.172032	0	0.223951	0.120938	0.16618	0.144284	0.0785023	0
CDC42EP3	0.251003	0.664417	0.57211	0.214642	0.844746	0.0794442	0	0.320627	0.0693351	0
CYP1B1	1.12131	1.23837	1.21214	1.5552	0.674637	0	0	1.41676	0.694578	0.0748634
SRSF7	0.564151	0.974664	0.711541	0.896416	0.576781	1.21549	1.50262	0.894565	0.954548	0.433712
MORN2	0.569386	0.151022	0.11643	0.153534	0.01151	0.0324363	0	0	0.0825402	1.52076
SOS1	0.16334	0.121832	0.260633	0.345808	0.383231	0.0154972	0	0.305289	0.196814	0.752381
THUMPD2	0.00817652	0	0.104483	0.238268	0.214374	0.200765	0.0865382	0	0.0460644	0.0339012
SLC8A1	0.518758	0.722353	0.801646	0	0.594683	0.78989	0.366262	1.14823	0.89045	0.521991
EML4	0.924865	0.84876	0.887793	0.593749	0.696559	0.772781	0	0.288308	0.507943	0.559415
COX7A2L	0.617219	1.00294	0.648552	0.945824	0.766974	0.529222	0	0.413585	0.593877	1.50191
ZFP36L2	0.936956	0.943815	0.797383	0.647369	0.911439	0.428863	0.0865382	0.682018	0.749835	0.332149
LRPPRC	0.118722	0.59858	0.363461	0.218983	0.21189	0.0796852	0	0.105611	0.228166	0
PPM1B	0.0659604	0.313673	0.25651	0.172903	0.21873	0.718002	0.239945	0.270351	0.244221	0
EPAS1	0.136362	0.0594521	0.2128	0.304125	0.0726858	0.0521591	0	0	0.137367	0.0339012
RHOQ	1.05877	0.921459	0.981682	1.32583	0.864732	0.546812	1.88582	0.497493	0.708871	0.205752
CRIPT	0.406934	0.198408	0.121515	0.151181	0.531896	0.119025	0	0.337072	0.226838	0.0339012
MCFD2	0.51703	0.578415	0.448187	0.570245	0.467447	0.227996	0	0.201126	0.43899	0.0339012
TTC7A	0.0659576	0.236546	0.219811	0.559498	0.250631	0.38012	0	0.236337	0.0542496	0.025925
CALM2	1.85136	1.72773	1.66788	1.93977	1.70632	1.23088	2.20896	1.668	1.26428	2.08739
FBXO11	0.445373	0.434309	0.41268	0.116967	0.162143	0.354338	0.301541	0.236337	0.301019	0
FOXN2	0.511217	0.353458	0.480296	0.453058	0.596849	0.113614	0	0.337072	0.0747035	0.106357
ERLEC1	0.189439	0.358779	0.401244	0.180343	0.214497	0.56434	0.0865382	0	0.115299	0.107306
PSME4	0.172962	0.374105	0.30129	0.304125	0.105337	0.298781	0	0.236337	0.354727	0.144511
RTN4	1.24694	1.56267	1.63767	1.70488	1.44094	0.965609	0.0865382	1.8071	0.866496	0.748939
RPS27A	2.66864	2.76253	2.91471	2.96074	2.70545	3.48138	4.03716	4.02359	3.15696	3.60793
CCDC88A	0.722659	0.713017	1.11838	0.973137	1.20792	1.19757	0.372918	0.484658	1.21756	0.15341
SMEK2	0.179058	0.188301	0.377636	0	0.397622	0.183782	0.0865382	0.305289	0.180998	0.174803
PNPT1	0.355641	0.596445	0.38564	0.183705	0.608988	0.126882	0.0865382	0.201126	0.130613	0
VRK2	0.430357	0.439871	0.390783	0.507276	0.156215	0.0739386	0.445959	0.236337	0.204074	0
BCL11A	0.243581	0.214107	0.0698241	0.164227	0.187036	0.554357	0	0	0.0869482	0.0909633
REL	1.63253	1.30204	1.48464	0.765878	1.21384	2.00004	1.83247	0.682471	1.77677	1.68878
PEX13	0.120184	0.178146	0.203177	0.442738	0.011811	0.101181	0	0	0.753458	0.0339012
AHSA2	0.19916	0.0204152	0.107932	0	0.113195	0.339215	0.0865382	0	0.155963	0.277229
USP34	0.422666	0.2499	0.498943	0.164227	0.264588	0.55926	0	0.537756	0.31104	0.0909633
XPO1	0.337303	0.608187	0.775369	0.448341	0.642097	0.454572	0.606045	0.320627	0.429473	0.0339012
CCT4	0.8241	0.594286	0.753486	0.644885	0.44139	0.208864	0.30864	0	0.618618	0.783289
COMMD1	0.549137	0.237589	0.339293	0.475852	0.24534	0.247973	0.0865382	0.270351	0.206746	0.0589728
B3GNT2	0.0717903	0.187048	0.489486	0.417524	0.451546	0.112317	0.0865382	0	0.145477	0
MDH1	0.831867	0.554492	0.648341	0.926257	0.430922	0.472912	0	1.39308	0.449897	0.602813
UGP2	0.785807	0.901523	0.87917	0.618556	1.03403	0.259789	0	1.25635	0.364978	0.114661
PELI1	0.166122	0.649894	0.367157	0.248105	0.276404	0.417783	0	0.144284	0.0680694	0.326382
AFTPH	0.284279	0.56346	0.594226	0.545862	0.4805	0.233414	0	0.105611	0.391403	0.217113
SERTAD2	0.312154	0.29059	0.343684	0.331865	0.623054	0.158153	0.538164	0.236337	0.0952754	0.0589728
SLC1A4	0.490056	0	0.116499	0.270593	0.169062	0.159451	0	0.144284	0.0542496	0.107306
RAB1A	0.731667	0.916702	1.04935	1.03681	1.06577	0.579052	0.0865382	0.551012	0.320203	0.159535
ACTR2	1.74007	1.68483	1.73966	1.7289	1.73857	1.70758	1.59379	2.10894	1.66013	1.54331
C1D	0.403341	0.387077	0.590254	0.302262	0.424719	0.453684	0.16618	0.601813	0.222846	0.0984391
PNO1	0.154957	0.132736	0.184332	0	0.129916	0.35376	1.58922	0.201126	0.183048	0.0834312
PPP3R1	0.357151	0.664289	0.194885	0.154079	0.170612	0.125804	0.0865382	0.144284	0.158099	0.326382
PLEK	2.03086	1.7629	2.42207	2.05602	1.54327	1.58425	1.55522	0.904225	1.01414	0.977062
ARHGAP25	0.372622	0.26686	0.383254	0.164227	0.549831	0.282527	0	0	0.0319513	0.0984391
RP11-427H3.3	0	0.264917	0.276012	0.31488	0.122106	0.139552	0	0.105611	0.0924753	0.0339012
AAK1	0.448775	0.143007	0.381819	0.206458	0.282344	0.456724	0.589592	0.105611	0.373569	0.109956
ANXA4	0.56118	0.423605	0.873797	0.92729	0.658297	0.254123	1.06287	0.351933	0.153788	0
GMCL1	0.030858	0.2992	0.118228	0.42855	0.0399487	0.0206884	0	0.105611	0.0747397	0.025925
SNRNP27	0.51749	0.578979	0.399107	0.180343	0.264036	0.240135	0.0865382	0.236337	0.135372	0
MXD1	1.19988	1.28975	1.2772	1.11412	1.05144	0.641295	0.372918	0.105611	1.06817	0.607208
PCBP1	1.51869	1.67131	1.39816	1.90004	1.3956	0.980273	1.64622	0.838128	1.2065	0.751725
TIA1	0.109746	0.23796	0.214041	0.313686	0.196905	0.12441	0	0.236337	0.131312	0.025925
SNRPG	1.31919	0.934286	1.07654	1.40907	1.13868	1.12818	0.532908	2.14949	0.603573	1.30564
FAM136A	0.144437	0.311165	0.248673	0.441938	0.353438	0.147695	0	0.144284	0.133041	0.0666907
TEX261	0.040972	0.265366	0.0817828	0.0980601	0.114453	0.225766	0	0	0.142544	0.0339012
NAGK	0.606971	0.902809	1.09586	0.747939	0.909611	0.260473	0.886128	0.427359	0.572036	0.763912
MPHOSPH10	0.162269	0	0.250187	0.174818	0.538569	0.059181	0.0865382	0.105611	0.0736379	0.241946
ZNF638	0.426428	0.515624	0.639992	0.584075	0.36953	0.63579	0.16618	0.624532	0.751123	0.209011
SFXN5	0.269131	0	0.148816	0.141889	0.0255303	0.129268	0.0865382	0	0.0853265	0.730146
CCT7	0.385906	0.386366	0.455017	0.974857	0.38643	0.273036	0	0.498632	0.315061	0.107306
TPRKB	0.501537	0.457057	0.354246	0.424434	0.383622	0.379709	1.02161	1.35918	0.196895	0.106357
DUSP11	0.0706637	0.135809	0.166644	0.0800043	0.178243	0.351099	0.0865382	0.21964	0	0
DGUOK	0.960616	0.375382	0.341198	0.444987	0.250236	0.580956	0	0.399618	0.575618	0
BOLA3	0.0493975	0.061572	0.473203	0.455608	0.186785	0.206308	1.58509	0	0.171042	0.0339012
MOB1A	1.03032	1.38099	1.41019	1.02517	1.15158	0.994535	0.685135	1.59032	0.764263	0.935358
MTHFD2	0.665688	1.00076	1.14004	1.25507	0.997005	0.686533	0.239945	0.201126	0.382747	1.08214
DCTN1	0.310182	0.339502	0.171623	0.169093	0.0934712	0.194671	0	0.144284	0.096468	0
AUP1	0.207696	0.771495	0.508762	0.688976	0.569128	0.227823	0	0.144284	0.395789	0.114661
POLE4	0.275109	0.471828	0.602389	1.05237	0.459184	0.0304	0	0.575956	0.831844	0.803533
MRPL19	0.10541	0.067718	0.281477	0	0.0364481	0.0596886	0	0.144284	0.0910976	0.0589728
SUCLG1	0.202355	0.25452	0.412778	0	0.215149	0.0553429	0.0865382	0.21964	0.341072	0.0666907
TMSB10	3.81922	3.68946	4.02957	3.74072	3.68724	4.45622	4.52663	4.5172	4.03962	4.39455
KCMF1	0.0530365	0.521013	0.213244	0.331935	0.202357	0.351393	0	0.236337	0.133266	0.0909633
TGOLN2	1.05188	0.98498	0.942333	1.27593	0.799339	0.644587	0	1.03685	0.910096	0.0909633
CAPG	1.83656	1.90492	1.98691	2.25235	1.85981	1.50524	0.532908	1.93962	0.920158	0.786585
MAT2A	0.62665	0.311504	0.612452	0.557853	0.74528	0.594808	0	0.382289	1.32264	0.817188
VAMP8	1.75137	1.55343	1.54345	1.71792	1.26255	1.2807	2.18664	1.6175	1.68477	1.72271
VAMP5	0.710853	0.641953	1.31321	0.767532	0.858285	0	0	0.39836	0.614736	0.173917
RNF181	0.64039	0.472173	0.870148	0.955062	0.675318	0.950778	0.301541	1.80551	0.384499	0.834313
USP39	0.171429	0.0204152	0.222775	0.375814	0.0625169	0.237698	0	0	0.549258	0.025925
C2orf68	0.0691974	0.458279	0.173178	0.250403	0.210244	0.274745	0	0.201126	0.079817	0.0666907
ST3GAL5	0.19451	0.15059	0.439182	0.0822453	0.310265	0	0	0.144284	0.473018	0.560668
PTCD3	0	0.464211	0.150802	0.297566	0.165784	0.26071	0.0865382	0	0.0354523	0.0339012
IMMT	0.128246	0.230108	0.518188	0.232133	0.422087	0.0193642	0.0865382	0.236337	0.349783	0.767759
KDM3A	0.23156	0.278295	0.254008	0.172903	0.203764	0.26952	0	0.105611	0.0960837	0
CHMP3	0.65079	0.574695	0.699058	0.491025	0.442955	0.222937	0	0.320627	0.991248	0.460465
RMND5A	0.156849	0.144849	0.178309	0.249939	0.204338	0.122341	0.232339	0.144284	0.0653178	0.162948
LINC00152	0.295567	0.904393	0.733663	0.444254	0.367879	0.920651	1.83543	0.105611	0.471286	0.445582
KRCC1	0.120453	0.335632	0.223417	0.604521	0.364818	0.0832051	0	0.201126	0.456738	0.075842
RPIA	0.329076	0.174051	0.179085	0	0.0450454	0.120028	0.0865382	0.144284	0.713085	0.025925
MRPS5	0.217703	0.258732	0.417511	0.345808	0.176549	0.401665	1.89971	0.484658	0.328056	0
DUSP2	0.499731	0.677687	0.809254	0.211704	0.628618	0.936416	0.894572	0	1.34937	1.37356
TMEM127	0.177002	0.182196	0.400964	0.231636	0.274055	0.172734	0	0.144284	0.518951	0
CIAO1	0.147187	0.211286	0.376942	0.249825	0.340893	0.255385	0	0	0.237401	0.0666907
SNRNP200	0.0418146	0.314577	0.360262	0.171229	0.217908	0.340391	0	0.320627	0.74302	0.210028
ARID5A	0.783544	0.234648	0.392874	0.299884	0.30975	0.948079	0	0.384178	0.52375	0.283438
AC159540.1	0.16334	0.0240185	0.0279446	0.139159	0.300429	0.275243	0.0865382	0	0.715245	0
COX5B	1.52208	0.953957	1.64784	1.50221	1.26804	1.09385	0.589592	1.75408	1.44335	1.94062
TMEM131	0.401386	0.344561	0.362959	0.481368	0.172256	0.375923	0.0865382	0.105611	0.664873	0.0589728
INPP4A	0.201172	0.23141	0.241594	0.174818	0.0634428	0.287478	0	0	0.133959	0.819228
UNC50	0.33303	0.596405	0.213053	0.518701	0.2651	0.0952702	0	0.144284	0.281079	0.0339012
MGAT4A	0.353502	0.668401	0.555416	0.486627	0.275197	0.306842	0	0	0.191626	0.0511949
C2orf15	0	0	0.00176386	0	0	0.274745	0	0	0.328987	0
TXNDC9	0.17497	0.35324	0.311107	0.50242	0.135762	0.142199	0.0865382	0.21964	0.048373	0.241946
EIF5B	0.787136	0.668295	0.85518	0.219079	0.947156	0.68603	0.0865382	2.23084	0.749743	0.174338
REV1	0.185358	0.0474736	0.228171	0.36878	0.086492	0.0911235	0	0.105611	0.468486	0.0834312
PDCL3	0.158361	0.194157	0.238979	0.636754	0.325717	0.478938	0.0865382	0.826469	0.628439	0.460008
RPL31	1.86819	1.92249	1.87235	1.8826	1.73096	2.59547	2.99424	3.00952	1.97168	2.67094
RNF149	0.840549	0.73044	1.08353	0.707419	0.768011	0.881288	0	0.39836	1.16384	0.778485
MAP4K4	0.805693	0.489638	0.718264	0.214627	0.675582	0.290198	0.239945	0.382289	0.544851	0.0511949
IL1R1	0.511322	1.14766	0.352291	0	0.887417	0.483351	0.30864	0	0.177503	0.14038
MRPS9	0.0679194	0.480952	0.123717	0.336632	0.0731519	0.133461	0.0865382	0	0.0735744	0.0339012
C2orf49	0.0901522	0.0240185	0.248803	0	0.220818	0.15199	0	0.368496	0.240591	0.697627
UXS1	0.721586	0.277574	0.263889	0.273921	0.246135	0.0644237	0	0.105611	0.144306	0
GCC2	0.74286	0.546617	0.5558	0.19961	0.603268	0.967159	0	0.105611	0.314826	0.0339012
LIMS1	2.09545	1.96347	1.8169	1.47037	1.76042	1.45027	1.45699	0.288308	1.1209	1.36535
RANBP2	0.61968	0.607082	0.641744	0.618317	0.625735	0.564485	0.0865382	0.39836	0.867171	0.144944
LINC00116	0.347814	0.310869	0.514349	0.474617	0.438449	0.308873	0.0865382	0	0.200791	0.209011
BCL2L11	0.1745	0.358574	0.225569	0.0822453	0.124151	0.156316	1.097	0.144284	0.331865	0.025925
MIR4435-1HG	0.739117	0.497023	0.470953	0.664372	0.460956	0.642601	0	0.144284	0.218263	0.684473
TTL	0.45187	0.445568	0.471972	0.153988	0.211124	0.188161	0.0865382	0	0	0.109956
CHCHD5	0.328298	0.774932	0.333327	0.787528	0.441085	0.194086	0.804668	0	0.592732	0.0748634
SLC20A1	0.525693	0.499691	0.61247	0.211704	0.705836	0.90856	0	0.337072	0.378884	0.844181
IL1B	3.71652	3.41649	3.3394	2.91567	3.0507	1.31606	0	0	2.33473	1.78128
IL1RN	2.61037	2.16297	2.15504	1.55431	2.21383	1.52105	0	0	1.00616	0.700059
PSD4	0.166673	0.16028	0.0727536	0	0.0996968	0.132557	0	0.105611	0.0893935	0.025925
SLC35F5	0.106842	0.329473	0.259501	0.164227	0.320077	0.236783	0.538164	0.144284	0.0903607	0
ACTR3	1.808	1.79076	1.86212	1.83416	1.79195	1.15383	0.538164	1.21879	1.16633	0.620207
DDX18	0.643056	0.337404	0.711894	0.571158	0.604422	0.628041	0.502217	0.21964	0.587043	0
CCDC93	0.0418146	0.294318	0.6204	0.190152	0.305472	0.182278	0	0.144284	0.158796	0
DBI	1.93547	1.84811	1.74561	1.84335	1.60331	1.20008	0.725034	1.88346	1.54687	1.62673
RALB	0.573501	0.591169	0.534103	0.425569	0.365439	0.300459	0	0	0.248239	0.122452
NIFK	0.824333	0.203432	0.354682	0.344736	0.372226	0.17247	0.0865382	0.105611	0.232441	0.0339012
TSN	0.174911	0.348769	0.296007	0.278779	0.0792435	0.0481868	0.0865382	0.144284	0.184307	0.0339012
GYPC	0.321014	0.886897	0.787456	0.571169	0.630476	0.395717	0.16618	0	0.226201	0.0511949
BIN1	0.0408315	0	0.165963	0	0.275792	0.127172	0.0865382	0.776498	0.206836	0.661732
MAP3K2	0.886104	0.347472	0.895259	0.18407	0.627413	0.950855	0.30864	1.16203	0.821004	0.196615
IWS1	0.250736	0.410732	0.327315	0	0.777674	0.244501	0.16618	0	0.264757	0.0834312
WDR33	0.246775	0.217628	0.288559	0.189818	0.53633	0.272934	0	0.21964	0.331665	0.268658
UGGT1	0.229828	0.187048	0.288288	0.230506	0.142657	0.212739	0	0.105611	0.0640728	0
MZT2B	0.29493	0.49514	0.642374	0.978731	0.402992	1.10375	0.589592	1.86284	1.05201	1.35769
CCDC115	0.370493	0.338593	0.245708	0.333012	0.34368	0.319073	0.232339	0.105611	0.120521	0
IMP4	0.162097	0.128318	0.157241	0.0512986	0.306623	0.422012	0.0865382	1.21116	0.126942	0.0984391
PTPN18	0.569544	0.305181	0.310615	0.39742	0.30083	0.0901396	0.232339	0.470485	0.521481	0.0984391
FAM168B	0.18962	0.139315	0.168609	0.231636	0.180932	0.16017	0	0.105611	0.132937	0
PLEKHB2	1.05478	1.18695	1.09742	0.87378	0.769323	0.359313	0	1.56816	0.431923	1.11085
MZT2A	0.482911	0	0.224931	0.235672	0.261478	0.780175	0.589592	0.399618	0.87431	0.763937
CCNT2	0.24501	0.0852261	0.225046	0.0822453	0.431139	0.214397	0	0.270351	0.281949	0.025925
RAB3GAP1	0.42574	0.689509	0.342744	0.316914	0.229308	0.226225	0.0865382	0.236337	0.571008	0.262356
R3HDM1	0.277538	0.187048	0.0926326	0	0.0499229	0.114031	0.16618	0.105611	0.0789533	0.0511949
UBXN4	0.62517	0.948128	1.05935	1.28608	0.886855	0.730652	0.595279	0	0.838784	0.0909633
DARS	0.293645	0.465458	0.489498	0.304389	0.543455	0.192486	0	0	0.360815	0.0834312
CXCR4	0.667482	0.798634	0.833271	0.632487	0.77061	1.70141	1.67868	0.144284	1.53454	1.48313
HNMT	0.997408	0.825763	0.945263	0.476952	0.852725	0.336511	0	0.320627	0.50223	0.390252
SPOPL	0.41537	0.424883	0.267151	0	0.171049	0.0511882	0	0.288308	0.185148	0.106357
KYNU	1.10721	1.26128	1.21826	1.28057	1.28362	0.971285	0.490266	0.105611	0.552656	0.205752
ZEB2	1.6842	1.72491	1.99087	1.71018	1.62319	1.15095	0.30864	1.89017	1.4849	0.27075
EPC2	0.157725	0.0240185	0.19894	0.235672	0.242469	0.114856	0.0865382	0	0.117961	0
MMADHC	0.530966	0.37568	0.545876	0.602977	0.323033	0.323319	0.0865382	0.144284	0.143154	0.465183
NMI	0.498068	0.469549	0.798398	0.611182	0.594055	0.297941	0	0.201126	0.312108	0.0339012
RIF1	0.349472	0.669796	0.476667	0.291782	0.527059	0.275126	0.0865382	0.144284	0.292292	0
ARL5A	0.300123	0.339078	0.271608	0.670031	0.426299	0.633658	0	1.30961	0.24657	0.19616
STAM2	0.19657	0.140578	0.431024	0.138981	0.289036	0.0796814	0	0.826469	0.098824	0
PRPF40A	0.8134	1.13949	1.04358	1.09692	0.766547	0.623451	0.0865382	0.144284	1.10502	0.260372
NR4A2	0.723875	0.419434	0.389994	0.813853	0.283595	1.53569	0.595279	0	1.63635	1.67787
CYTIP	0.698569	0.746861	0.421842	0.419739	0.64395	0.849333	1.18367	0	0.55876	0.324378
BAZ2B	0.637846	0.322642	0.506276	0.651891	0.562764	0.479852	0	0.236337	0.720945	0.0339012
2021-03-07	0.305731	0.208242	0.657572	0.581257	0.34893	0.339482	0.16618	0	0.288857	0.481736
CD302	0.246749	0.174232	0.381598	0.493986	0.397686	0.31157	0	0.382289	0.695147	0.0511949
LY75	0	0.105132	0.0267451	0.35639	0.0207206	0.23186	0	0.236337	0.0528204	0.025925
RBMS1	0.533315	0.661349	0.82977	0.733311	0.946681	0.617647	0	0.351933	0.887074	0.0909633
TANK	0.831808	1.07241	0.852516	0.843143	0.842541	0.392783	0.638504	0.427359	0.659068	1.14578
PSMD14	0.704458	0.468774	0.538386	0.588867	0.560834	0.25299	0.0865382	0.337072	0.199999	0
IFIH1	0.519228	0.77678	0.962287	0.0776595	0.939197	0.0814287	0	0.105611	0.0715641	0
GCA	0.837183	0.547745	0.856868	0.54104	0.92395	0.660644	1.89303	0.716526	0.914889	0.512849
PPIG	0.930648	0.764936	0.758433	0.916992	0.547771	0.692253	0.910493	0.427359	0.793864	0.980795
SSB	1.17056	0.809289	1.12384	0.974732	1.16826	0.744692	0.638504	0.288308	0.743933	0.865758
METTL5	0.679854	0.145005	0.316827	0.685511	0.13405	0.184261	0	0.21964	0.0460644	0.432526
GORASP2	0.363038	0.168222	0.146815	0	0.120273	0.124033	0	0.144284	0.0369679	0.420906
TLK1	0.512427	0.164857	0.520108	0.249825	0.515987	0.294538	0.16618	0.270351	0.121609	0.025925
DYNC1I2	0.754771	0.871925	0.713762	0.798967	1.01246	0.36785	0.958011	0.236337	0.336206	0.0339012
HAT1	0.236315	0.0461069	0.335444	0.359301	0.186247	0.0502489	0	0.144284	0.140772	0.0339012
MLTK	0.327154	0.68777	0.600318	0.248105	0.606189	0.284925	0	0.270351	0.596977	0.0339012
SP3	0.367301	0.477907	0.344633	0.0664502	0.493445	0.492861	0.0865382	0.288308	0.456757	0.610777
OLA1	0.438986	0.315936	0.582286	0.303144	0.264013	0.142743	0.600777	0.105611	0.225982	0.162948
CIR1	1.10377	0.665941	1.31453	0.835274	0.937217	0.399701	0.538164	0.601813	0.0954981	0.0666907
WIPF1	0.81963	0.963206	1.07601	0.853593	0.886207	0.835619	0.239945	0.320627	0.777321	0.924976
ATF2	0.26855	0.19141	0.459766	0.466166	0.193588	0.299117	0	1.30025	0.0863492	0.025925
ATP5G3	1.63358	0.854013	1.41529	1.43598	0.974548	1.10742	0.886397	0.105611	1.0372	1.64316
MTX2	0.0775706	0.365739	0.268414	0.180644	0.213565	0.0193642	0	0.105611	0.0252734	0
HNRNPA3	1.26619	1.20303	1.49715	1.64225	1.2252	1.52422	0.638849	0.808867	1.4231	1.12472
NFE2L2	1.32489	0.937445	1.40234	1.25419	1.1641	1.19227	0.852546	0.236337	1.18086	1.0501
AGPS	0.0228656	0.325977	0.331551	0.354948	0.467622	0.0705481	0	0	0.297651	0.173917
PLEKHA3	0.471319	0.410389	0.244515	0.437906	0.265164	0.215127	0	1.241	0	0.0511949
CWC22	0.166438	0.181995	0.304703	0.309375	0.192226	0.237609	0	0	0.129279	0.0589728
UBE2E3	0.410813	0.350922	0.251804	0.523296	0.321124	0.273261	0	0.144284	0.182878	0.833835
SSFA2	0.448938	0.514493	0.334269	0.32935	0.470629	0.138633	0.0865382	0.201126	0.462264	0.025925
DNAJC10	0.370696	0.39085	0.352124	0.63984	0.290108	0.0710868	0.232339	0.105611	0.11154	0.0339012
ZC3H15	0.688619	0.59795	0.893479	1.02321	0.639549	0.844743	0.30864	1.43598	0.582122	0.968228
ITGAV	0.2689	0.599119	0.474857	0.216935	0.493282	0.424345	0.0865382	0	0.417407	0
CALCRL	0.137233	0.132476	0.0639736	0	0.248095	0.640799	0.433313	0.21964	0.0313699	0
TFPI	0.541444	0.757758	0.288713	0.424926	0.926664	0.17026	0	0	0.0179893	0.025925
ASNSD1	0.156341	0	0.205633	0.250722	0.175472	0.0779387	0.16618	0.236337	0.0252734	0
ORMDL1	0.175665	0.325268	0.470096	0.539182	0.585238	0.0712111	0.16618	0.52379	0.44893	0.731379
NAB1	0.157981	0.204294	0.267671	0.211704	0.338499	0.133254	0	0.144284	0.131632	0.025925
GLS	0.573845	0.452638	0.863188	0.517169	0.590068	0.607062	0.0865382	0.320627	0.566434	0.20661
STAT1	1.2628	1.15079	1.97658	0.74928	1.35532	0.413264	0	1.06052	0.118815	0.378685
NABP1	1.50206	1.32386	1.23998	0.686194	1.2424	1.22086	0.239945	0.715609	0.689441	0.619932
SLC39A10	0.336536	0.134724	0.343346	0.450809	0.0344126	0.0948667	0	0.305289	0.225365	0.454807
STK17B	0.571496	0.907666	0.717477	0.568147	0.745281	1.28108	0.16618	0.484658	0.790475	0.668284
ANKRD44	0.261701	0.0787188	0.190779	0.169093	0.0457602	0.174561	0.0865382	0.105611	0.189093	0.241946
SF3B1	0.681171	0.555273	1.07728	0.754721	0.90502	0.687979	0.638504	0.737236	1.00219	0.188509
COQ10B	0.411579	0.414236	0.426562	0.388482	0.303385	0.200524	0	0.21964	0.214121	0
HSPD1	0.790874	0.811287	1.4177	0.803923	0.565922	0.571302	0.16618	0.471656	0.66629	0.452367
HSPE1	1.11283	1.03061	1.37115	1.13869	0.611032	0.762735	0.239945	0.716526	0.90978	0.683348
MOB4	0.113194	0.470307	0.339152	0.561713	0.297375	0.127628	0	0.105611	0.092831	0
SPATS2L	0.385202	0.142553	0.613729	0.672355	0.607093	0.33405	0.420744	0.270351	0.0906242	0.13689
BZW1	1.10035	1.16776	1.18336	1.35041	1.01163	1.14586	0.239945	1.53528	1.11905	0.689679
CLK1	0.75015	0.439299	0.508657	0.458877	0.602331	0.677456	0.16618	0	0.511703	0.025925
PPIL3	0.326655	0.0599032	0.0843879	0.15097	0.145149	0.218449	0	0.337072	0.0396193	0
NDUFB3	1.04612	0.832123	0.935171	0.832798	0.899542	0.247768	0.555478	0.589217	0.531544	0.3212
CFLAR	1.14976	1.3464	1.50907	0.803203	1.4884	1.02354	0.433313	0.484658	1.42133	0.591062
CASP8	0.274571	0.142553	0.233796	0.311746	0.207682	0.221623	0	0.427359	0.110048	0
SUMO1	0.960054	0.952288	0.785503	0.69978	0.85578	0.639579	0.445959	0.413585	0.727043	0.268658
NOP58	0.2738	0.163223	0.472373	0.180644	0.347062	0.35325	0.232339	0.144284	0.328376	0
BMPR2	0.257846	0.496086	0.252414	0.0980601	0.375947	0.0526702	0	0	0.0592778	0.0339012
NBEAL1	0.675441	0.897346	0.666711	0.364868	0.60275	0.83696	1.3633	0.79908	0.364393	0.58924
CYP20A1	0.304555	0	0.195059	0.281562	0.19106	0.0838338	0.0865382	0.105611	0.452911	0.0748634
NRP2	0.374233	0.168487	0.696331	0.0512986	0.517471	0.221129	0.0865382	0	0.0236002	0
INO80D	0.387733	0.779244	0.362633	0	0.546966	0.60831	0	0.105611	0.265527	0.0339012
NDUFS1	0.417917	0.295312	0.407673	0.153534	0.331006	0.64863	0	0.368496	0.420155	0.025925
EEF1B2	1.88368	1.94205	1.87589	1.55329	1.50884	2.81861	3.02137	2.59548	2.02167	3.26217
KLF7	0.207724	0.0398262	0.348361	0.197427	0.194985	0.0154972	0.0865382	0.236337	0.300391	0
CREB1	0.4576	0.395287	0.32762	0.505349	0.264964	0.683132	0	0.144284	0.256891	0.0589728
CCNYL1	0.0160665	0.172669	0.242667	0.13467	0.388453	0.135967	0.0865382	0	0.329485	0
IDH1	0.545446	0.0204152	0.600934	0.627387	0.245487	0.0900439	0	0	0.21752	0.732928
PIKFYVE	0.0228656	0.195745	0.194023	0.169093	0.477721	0.144962	0	0	0.669853	0.109956
RPE	0	0.190773	0.229739	0.221328	0.0825189	0.0324363	0	0.144284	0.0794571	0.198585
XRCC5	0.507667	1.16269	1.04212	0.980644	0.800554	0.561773	0	1.01292	1.03927	0.240751
RPL37A	2.96024	2.61131	2.68342	2.55884	2.8218	3.24137	4.05278	3.5001	3.18074	3.32859
ARPC2	2.42493	2.39029	2.33456	2.58184	2.3925	2.37878	1.30055	2.78014	1.97894	2.30551
AAMP	0.289409	0.0240185	0.150845	0.139294	0.261972	0.373112	0.538164	0.337072	0.225628	0.505234
PNKD	0.373056	0.612951	0.45884	0.853058	0.537166	0.18048	0	0.368496	0.291996	0.025925
TMBIM1	0.327078	0.874062	0.615599	0.749786	0.562874	0.290235	0	0.39836	0.148542	0.0748634
SLC11A1	1.70908	1.49403	1.45723	1.46501	1.64299	0.906422	0	0.288308	1.72051	0.144511
CTDSP1	0.367416	0.623511	0.34805	0.14972	0.501693	0.552862	0.232339	0	0.601055	0.155941
USP37	0.0418146	0.201604	0.275296	0	0.335525	0.141233	0.0865382	0	0.159297	0.209011
CYP27A1	1.12257	1.50939	1.02603	0.970755	1.37889	0.166976	0	0.776498	0.0805976	0
CNPPD1	0.184402	0.121832	0.128571	0.300329	0.257844	0.132	0	0.105611	0.0460644	0
ZFAND2B	0.16334	0.268313	0.186426	0	0.360367	0.0595649	0	0.144284	0.508852	0.795533
ATG9A	0.170066	0.0204152	0.0879936	0	0.273814	0.0154972	0	0.144284	0.505798	0.025925
TUBA4A	0.224131	0.505151	0.0901091	0.42728	0.142674	0.0348547	0.538164	0	0.105124	0.129697
ACSL3	0.777037	0.669859	0.520471	0.540805	0.547626	0.100433	0	0.236337	0.333508	0.0339012
WDFY1	0.226263	0.894386	0.632114	0.538826	0.486353	0.178835	0	0.201126	0.0888024	0
CUL3	0.385788	0.467517	0.398657	0.342574	0.552509	0.200956	0.538164	0.144284	0.244323	0.025925
DOCK10	0.732818	0.182242	0.677321	0	0.479423	0.567667	0.0865382	0	0.85336	0.0339012
MFF	0.198621	0.16326	0.404943	0.814532	0.280143	0.182015	0	0.442152	0.480578	0.0339012
AGFG1	0.717234	0.840956	0.810679	0.232632	0.689316	0.28679	0.239945	0.305289	0.59415	0.779043
PID1	0.829174	0.564828	0.332196	1.04513	1.04366	0.202364	0	0.427359	0.474052	0
TRIP12	0.717047	0.971807	0.973939	0.956385	0.623219	0.402696	0.0865382	0.670399	0.438745	0.368896
SP110	0.229388	0.583266	0.651457	0.346569	1.18331	0.646198	0.579218	0.105611	0.26939	0.0909633
SP100	0.797589	1.36214	1.10493	1.11937	1.10882	0.656417	0.16618	1.40676	0.712406	0.205752
CAB39	0.388112	0.212878	0.518874	0.288356	0.495955	0.102084	0	0.611735	0.527398	0.460008
PSMD1	0.168176	0.478513	0.705724	0.632232	0.35126	0.405555	0.0865382	0	0.23851	0.025925
NCL	1.28749	1.26314	1.44125	0.669891	1.34838	1.24932	1.09137	0.789157	1.52341	1.00076
PTMA	3.17594	2.87713	3.04105	3.24009	2.94321	3.37757	3.71658	3.60175	3.12597	3.07415
EIF4E2	0.726134	0.489361	0.531087	0.630112	0.749829	0.42361	0	0.337072	0.65163	0.604502
GIGYF2	0.573167	0.0240185	0.306595	0.0512986	0.147525	0.0991695	0.16618	0.270351	0.115166	0.627453
ARL4C	0.538758	0.674741	0.705617	0.437647	0.828526	1.37185	1.23565	0.826469	1.61333	1.06558
COPS8	0.21089	0.201856	0.260664	0	0.298454	0.0345664	0	0.105611	0.51691	0.0909633
LRRFIP1	1.27177	1.66763	1.42949	1.77209	1.4472	1.61901	0.16618	1.26339	1.82431	0.787772
UBE2F	0.0890396	0.373071	0.470593	0.638772	0.51033	0.383067	0	0.105611	0.356321	0.152029
ILKAP	0.0228656	0.396057	0.161448	0.151181	0.404972	0.135575	0.0865382	0	0.148358	0.14038
PER2	0.366846	0.0204152	0.118153	0.250403	0.0333428	0.203166	0	0.320627	0.257354	0.0339012
NDUFA10	0.618046	0.597939	0.439761	0.242756	0.346509	0.437407	0.239945	0.21964	0.605965	0.809371
MYEOV2	1.06437	0.822502	0.933156	0.99566	1.23884	1.27623	0.685135	0.442152	0.892692	1.25238
DUSP28	0.293548	0.360496	0.0629939	0	0.0439348	0.0243836	0.0865382	0.105611	0.0441156	0.109956
RNPEPL1	0.305697	0.528658	0.31838	0.653683	0.326386	0.763117	0	0.270351	0.360427	0.109956
GPR35	0.185679	0.287834	0.0749538	0	0.162391	0.0504751	0.0865382	0	0.1143	0.109956
PPP1R7	0.245188	0.33624	0.458176	0.506204	0.588212	0.238502	0.30864	0.105611	0.610176	0.846663
HDLBP	0.797739	0.627418	1.01579	0.708467	0.704256	0.340126	1.32194	0.201126	0.476651	0.420906
2021-09-02	0.815528	0.713305	0.97241	0.904698	0.909782	0.720016	0	0.39836	0.784667	1.13407
ATG4B	0.1745	0.310313	0.209091	0	0.402134	0.432698	0	0.105611	0.505891	0.025925
CRBN	0.392381	0.218998	0.21877	0.0800043	0.214963	0.408539	0.886128	0.351933	0.15611	0.0748634
SUMF1	0.344807	0	0.143868	0.163731	0.258179	0.0356412	0	0.351933	0.0751926	0.0748634
BHLHE40	0.594325	0.843696	0.701034	0.779441	0.688996	0.9766	1.57397	0	1.1106	1.09287
ARL8B	0.939112	0.89417	1.29137	0.913475	1.20687	0.700557	0.239945	0.52379	0.543853	0.257277
EDEM1	0.461834	0.331911	0.33977	0.328159	0.43507	0.809539	0.16618	0.382289	0.462262	0.0511949
SETD5-AS1	0.251953	0.332751	0.258954	0.230006	0.206569	0.325032	0	0.236337	0.2559	0.0339012
SETD5	0.149454	0.1615	0.323127	0.616001	0.395269	0.416538	0.16618	0	0.273903	0.586155
MTMR14	0.262549	0.199304	0.586745	0.284041	0.201765	0.470144	0.0865382	0	0.251404	0.779873
TADA3	0.257216	0.216458	0.272994	0.23516	0.198805	0.240808	0.232339	0.105611	0.631232	0.336198
ARPC4	1.2608	1.11537	0.941322	0.598868	1.27015	0.73869	0.366262	0.757986	1.23518	0.683245
JAGN1	0.487341	0.309413	0.175619	0.116967	0.294012	0.216869	0	0	0.0864347	0.0339012
EMC3	0.440949	0.600076	0.531931	0.238268	0.43629	0.651762	0.239945	0.105611	0.623769	0.88403
BRK1	1.00732	1.02921	0.977881	1.42363	1.15022	1.01698	0.420744	1.9516	1.12671	2.12393
VHL	0.189255	0.539434	0.256962	0.214642	0.283724	0.175761	0	0.105611	0.205628	0.69955
IRAK2	0.462103	0.369349	0.370725	0.186178	0.620808	0.0485207	0	0	0.117827	0.0748634
SEC13	0.350074	0.0447384	0.377923	0.671817	0.389501	0.34987	0.0865382	0.399618	0.301796	0.224106
ATG7	0.214329	0.0240185	0.32081	0.387972	0.381941	0.0626077	0	0.105611	0.0869702	0
RAF1	0.415806	0.132736	0.435231	0.139159	0.459056	0.140598	0.0865382	0.320627	0.214765	0.0909633
RPL32	3.07757	3.11882	2.91273	2.8047	2.96577	3.83675	4.06307	3.61554	3.38105	3.92635
IQSEC1	0.41897	0.182242	0.284148	0.720311	0.249641	0.291018	0.0865382	0	0.378997	0.025925
TMEM43	0.265482	0	0.238401	0.357084	0.20301	0.0983895	0	0.105611	0.437354	0.025925
LSM3	0.937348	0.482407	0.689226	0.434835	0.533255	0.748482	1.15257	1.09042	0.628133	0.375668
SLC6A6	0.403931	0.824465	0.6688	0.631808	0.739597	0.250365	0.239945	0.368496	0.48069	0.0666907
CCDC174	0.13688	0.342386	0.239784	0.532319	0.162656	0.187064	0.0865382	0.144284	0.455335	0.0339012
FGD5-AS1	0.428282	0.69194	0.506735	0.411536	0.476136	0.180722	0.232339	0	0.429353	0.133213
SH3BP5	0.647257	0.819183	0.627981	0.595169	0.73293	0.534213	0.538164	0.384178	0.683658	0.0666907
EAF1	0.413279	0.58206	0.450287	0.45415	0.283463	0.400669	0	0.144284	0.117483	0.340874
HACL1	0.16638	0.178619	0.110472	0.271598	0.0395883	0.0151337	0	0	0.0414489	0.025925
DPH3	0.892548	0.574732	0.757407	0.493203	0.372636	0.270308	0	0.305289	0.227987	0.0589728
RFTN1	0.234443	0.224931	0.180181	0.418096	0.125569	0.647705	0.16618	0.236337	0.320633	0.025925
TBC1D5	0.0395571	0.10089	0.295005	0	0.240242	0.0193642	0	0.427359	0.369216	0.723438
SATB1	0.341633	0.131188	0.269711	0.273552	0.116378	0.748737	0.544151	0	1.18012	1.0613
RAB5A	0.399242	0.559302	0.744783	0.377637	0.540568	0.487681	0.0865382	0.484658	0.265232	0.837573
KAT2B	0.0748746	0	0.102298	0.235672	0.10907	0.288441	0	0.105611	0.0769422	0.296939
UBE2E2	0.0662657	0.280519	0.442198	0.231636	0.522034	0.258789	0.16618	0	0.168959	0.0909633
UBE2E1	0.102114	0.272833	0.433035	0.867026	0.370041	0.203062	0.680268	0.305289	0.333971	0.025925
RPL15	2.83068	2.74226	2.69028	2.90999	2.43341	3.1413	3.66846	3.10097	2.94466	3.41543
TOP2B	0.588681	0.043954	0.353067	0.153534	0.210569	0.142189	1.06635	0.320627	0.291557	0
NGLY1	0.146006	0	0.280589	0.307981	0.217042	0.427646	0.16618	0.105611	0.346842	0
SLC4A7	0.266493	0.040422	0.364479	0.366227	0.340175	0.198416	0	0.144284	0.433455	0.0339012
CMC1	0.507459	0.225364	0.334771	0.462321	0.300533	0.337824	0	0.320627	0.218955	0
AZI2	0.41596	0.430237	0.549106	0.633022	0.685948	0.0918513	0	0.270351	0.0998148	0.144511
TGFBR2	0.199766	0	0.413973	0.523587	0.333355	0.259677	0	0.368496	0.265085	0.0748634
STT3B	0.0748746	0.423104	0.52169	0.638521	0.573766	0.407091	0	0	0.355355	0.129697
CMTM7	0.0170742	0.208604	0.246502	0.364821	0.376865	0.16132	0.301541	0	0.313975	0.0339012
CMTM6	1.51463	1.14702	1.17184	1.48089	1.14073	1.21511	0.16618	1.4255	1.08667	0.640631
DYNC1LI1	0.709489	0.56557	0.575733	0.780593	0.541639	0.502952	0.16618	0.288308	0.340691	0
GLB1	0.132328	0.262193	0.411791	0.0664502	0.13545	0	0	0.236337	0.317805	0.470677
CRTAP	0.535192	0.452554	0.529318	0.458321	0.28446	0.148008	0.538164	0.351933	0.559331	0.173917
UBP1	0.443289	0.583351	0.181986	0.14972	0.302075	0.170319	0	0.144284	0.015808	0.025925
PDCD6IP	0.914469	1.07871	0.893675	0.676285	0.945063	0.215595	0.0865382	0.105611	0.681021	0.771361
EPM2AIP1	0.0241132	0.488927	0.219809	0	0.108473	0.246702	0	0.270351	0.141254	0.290587
LRRFIP2	0.830616	0.519124	0.45605	0.358022	0.421376	0.224745	0.0865382	0.320627	0.292345	0.481736
GOLGA4	0.474176	0.554175	0.901764	0.479548	0.860725	0.917392	0.16618	0.320627	0.4492	0.244487
ACAA1	0.45371	0.326347	0.433704	0.436705	0.22635	0.583657	0	0.780444	0.504975	0.0984391
MYD88	0.425897	0.452706	0.601637	0.577776	0.793341	0.482512	0	0.614252	0.742322	0.631155
OXSR1	0.0714274	0.542802	0.550475	0.206458	0.354884	0.208912	0	0.105611	0.323086	0.025925
WDR48	0.091361	0.125572	0.130316	0.170959	0.0487501	0.144085	0	0.144284	0.157635	0.0589728
CSRNP1	0.331688	0.323148	0.37206	0.59098	0.32923	0.364447	0	0	0.925925	0.293542
RPSA	1.74664	1.79634	1.82527	1.64469	1.60584	2.51233	2.9723	2.7116	1.92653	2.72001
EIF1B	1.25191	1.34029	1.13701	0.615766	1.09458	0.698392	0.420744	0.399618	0.476167	0.680573
RPL14	2.42854	2.29434	2.43446	2.33695	2.19331	3.07951	3.15538	2.75754	2.60744	3.0601
CTNNB1	0.770715	0.984909	1.09985	1.00058	1.15429	0.991599	1.18167	0	1.34521	0.508405
TRAK1	0	0.296926	0.135952	0.219872	0.111826	0.220883	0	0.320627	0.36817	0.0589728
SS18L2	0.445055	0.155317	0.367677	0.206458	0.18038	0.346128	0.0865382	0.236337	0.276256	0.0589728
NKTR	0.48332	0.247182	0.500092	0.231207	0.532823	0.568918	0.16618	0.647728	0.256207	0.0589728
HIGD1A	0.392296	0.73819	0.578038	0.634111	0.328905	0.226638	0	0.105611	0.184039	0.0984391
SNRK	0.152291	0.125806	0.190719	0.211704	0.115763	0.118446	0	0.105611	0.105685	0
TCAIM	0.154079	0.241087	0.159695	0	0.0754532	0.04081	0	0.105611	0.0807233	0.133213
KIAA1143	0.282548	0.121361	0.232197	0.167267	0.0961014	0.267357	0	0	0.0579443	0.0984391
ZDHHC3	0.0653063	0	0.363831	0.358307	0.165314	0.17736	0.0865382	0	0.470574	0.727316
TMEM158	0.564803	0.605887	0.293498	0.698354	0.721791	0.0240171	0.0865382	0	0.315599	0
SACM1L	0.120453	0.135536	0.176085	0.168567	0.155121	0.124437	0.0865382	0.105611	0	0
CCR1	0.876343	1.40406	1.31373	1.5699	1.25656	0.485059	0	0.455541	0.393777	0
CCR5	0.726735	0.493803	0.140651	0.572944	0.344935	0.144177	0	0.105611	0.232203	0.0339012
CCRL2	0.813083	1.21716	0.767628	0.731568	1.07236	0.11832	0	0.201126	0.122657	0.296714
CCDC12	0.675683	0.163656	0.226436	0.166497	0.362568	0.757211	0.886128	0.715609	0.2964	0.267495
NBEAL2	0.16031	0.0240185	0.166217	0.156412	0.218171	0.213135	0	0	0.16936	0.240357
SETD2	0.582424	0.631392	0.439419	0.280624	0.388372	0.524613	0	0.368496	0.814982	0.0589728
KLHL18	0.193838	0.357083	0.100043	0	0.078576	0.0284514	1.29754	0.144284	0.146831	0.0589728
SMARCC1	0.273882	0.359613	0.31382	0.318224	0.151233	0.20782	0.16618	0.270351	0.310037	0.0589728
DHX30	0	0.395673	0.160848	0.15097	0.175536	0.242297	0	0.105611	0.0984675	0.730146
MAP4	0.378719	0.707509	0.518158	0.483093	0.420673	0.384808	0.0865382	1.33015	0.0252734	0.198585
TMA7	1.70179	1.30493	1.59067	1.71638	1.44139	2.03431	2.09636	1.7017	1.82341	1.89714
SHISA5	0.269313	0.763119	0.437948	0.472147	0.582584	0.0838582	0	0.144284	0.300404	0.782807
UQCRC1	0.634274	0.539139	0.535645	0.482679	0.437292	0.340814	0.0865382	0.21964	0.689252	0.203344
PRKAR2A	0.353893	0	0.359323	0	0.295689	0.0543336	1.32194	0.105611	0.382055	0.106357
ARIH2	0.541524	0.346778	0.342601	0.163731	0.239465	0.285241	0	0.144284	0.223204	0.582433
NDUFAF3	0.899572	0.515947	0.622887	0.630126	0.378715	0.14011	0	0.144284	0.464592	0.314047
IMPDH2	0.280435	0.142533	0.257224	0.0980601	0.153274	0.463784	1.32194	0.305289	0.45114	0.420906
QRICH1	0.144531	0	0.134449	0.194941	0.1394	0.189376	0	0.21964	0.163762	0.336198
QARS	0.0638793	0.163656	0.31835	0.231636	0.202958	0.360308	0	0.201126	0.12474	0.0589728
USP4	0.45518	0.469388	0.41262	0.308147	0.453714	0.157146	0.0865382	0	0.306941	0.0666907
GPX1	2.8818	2.89071	2.9559	3.15495	2.90068	2.39597	2.37807	2.37116	2.03181	2.65894
RHOA	2.0474	2.06108	2.17225	2.05882	2.02915	1.2455	2.05107	0.93012	1.3014	1.24402
IP6K1	0.230431	0.0226194	0.0935989	0.340745	0.18362	0.275284	0.0865382	0	0.0812904	0
RBM6	0.407468	0.0240185	0.338203	0.189156	0.37531	0.209839	0.16618	0.351933	0.352128	0.626784
RBM5	0.387967	0.546614	0.404168	0.202976	0.511068	0.386209	0.16618	0.470485	0.454682	0.14038
GNAI2	1.74721	1.53517	1.53361	1.62892	1.74724	1.32506	0.958011	1.24408	1.91185	0.750583
IFRD2	0.142907	0.0204152	0.31098	0.0800043	0.0919459	0.274427	0.0865382	0	0.0873113	0.0589728
TUSC2	0.147626	0.558804	0.246757	0.206458	0.366446	0.430958	0	0	0.151389	0.129697
CYB561D2	0.221001	0.565971	0.234014	0.174818	0.118547	0.335818	0.0865382	0.105611	0.141136	0
MAPKAPK3	0.394538	0.14383	0.273838	0.459237	0.367449	0.416618	0	0.845464	0.596313	0.0984391
MANF	0.860674	0.813364	0.492368	0.95564	0.489593	0.13157	0.301541	0	0.542775	0.337087
TEX264	0.410185	0.326012	0.292281	0.585266	0.108013	0	0.538164	0	0.160087	0.746625
RPL29	2.64123	2.46098	2.39809	2.43643	2.50427	3.36036	3.18587	3.26608	2.68392	3.22933
ALAS1	0.237557	0.0226194	0.529096	0.180343	0.230738	0.0356412	0	0	0.0735581	0.0339012
TWF2	0.504299	0.675735	0.661718	0.166497	0.725105	0.46996	0	0.320627	0.886214	0.14038
PPM1M	0.451341	0.199042	0.262822	0.116967	0.231004	0.078961	0	0.236337	0.288363	0.268658
WDR82	0.483837	0.351588	0.415718	0.435509	0.141808	0.300341	0	0.21964	0.372826	0.025925
STAB1	0.371178	0.509456	0.371636	0.248105	0.707072	0.272801	0	0.826469	0.647699	0
SMIM4	0.658235	0.587113	0.379877	0	0.556135	0.144682	0.16618	0.201126	0.292387	0.109956
PBRM1	0.334195	0.714912	0.670207	0.141499	0.568769	0.72739	0	0.236337	1.06699	0.583762
GNL3	0.263047	0.627953	0.198461	0.465033	0.159732	0.35351	0.0865382	0.201126	0.141735	0.0339012
SPCS1	0.960365	0.951865	0.753596	0.897759	0.649856	0.948725	0.445959	0.413585	0.511247	1.14279
PRKCD	0.155302	0.685207	0.403587	0.765236	0.34659	0.0870165	0	0.455541	0.16013	0.109956
TKT	1.03344	1.26662	1.39028	1.08929	1.1281	0.552179	1.29754	0.457296	1.44005	0.441534
SELK	0.876396	1.14319	0.946531	0.876857	0.653076	0.986928	0.0865382	1.31117	1.56045	0.783125
FAM208A	0.0702183	0.285745	0.571008	0.175953	0.397724	0.326006	0	0.288308	0.258081	0.268658
APPL1	0.397676	0.380844	0.436911	0.743663	0.339195	0.47871	0.16618	0.51129	0.350318	0.178164
ARF4	0.664565	1.10488	0.855473	0.758366	0.415826	0.49983	0.589592	0	0.784872	0.130623
ABHD6	0.177386	0.389163	0.0845352	0.215068	0.119873	0.18967	0	0	0.0951297	0.14038
PXK	0.178521	0.17491	0.357553	0.215068	0.227174	0.122902	0	0	0.236813	0.0511949
PDHB	0.180639	0.159021	0.247069	0	0.0835505	0.331636	0.445959	0.288308	0.200973	0
THOC7	0.518729	0.800936	0.645045	0.355428	0.512241	0.14954	0	0	0.304496	0.779891
ATXN7	0.113731	0.386195	0.329685	0.357289	0.322479	0.389997	0	0.351933	0.400542	0.0909633
PSMD6	0.0862983	0.748717	0.373147	0.42814	0.235229	0.278824	0	0.144284	0.266253	0.288535
TMF1	0.414184	0.460367	0.542064	0.405205	0.546213	0.534074	0.715979	0.337072	0.583848	0.166517
ARL6IP5	1.43246	1.49863	1.35247	1.39975	1.21948	1.03838	0.366262	0.470485	0.660825	1.31569
FRMD4B	0	0.393845	0.338211	0.340392	0.273633	0.434044	0	0.776498	0.142663	0.751627
RYBP	0.440582	0.460239	0.429358	0.283075	0.497342	0.326857	0.16618	0.368496	0.233298	0.182559
PPP4R2	0.506991	0.177698	0.727708	0.812696	0.419902	0.430035	0.16618	0	0.317747	0.129697
CHMP2B	0.705202	0.640589	0.698435	0.852801	0.622406	0.321576	0.16618	0.201126	0.739018	0
CGGBP1	0.461926	0.532521	0.56207	0.391218	0.312554	0.332174	0	0.144284	0.560057	0.0511949
C3orf38	0.307861	0.201111	0.245228	0	0.242367	0.225231	0.0865382	0	0.0666531	0.0589728
MTRNR2L12	2.48009	2.12685	2.32664	0.524294	4.51772	3.61161	3.21996	2.83715	3.94038	2.44654
CLDND1	0.405861	0.327923	0.438592	0.138981	0.484894	0.253064	0.0865382	0.21964	0.53638	0.742722
ST3GAL6	0.180639	0.643797	0.245973	0.0800043	0.352043	0.278399	0	0.144284	0.109367	0
CMSS1	0.102764	0.125572	0.0585689	0	0.152529	0.188469	0.0865382	0.105611	0.041766	0
TBC1D23	0.194282	0.169202	0.270961	0.173143	0.266635	0.116703	0	0.288308	0.103903	0
TOMM70A	0.192078	0	0.306813	0.0512986	0.132654	0.0595517	0.0865382	0.105611	0.0254594	0.420906
TFG	0.23151	0.282935	0.332639	0.356219	0.357711	0.280955	1.46156	0	0.18658	0.247623
TRMT10C	0.158308	0.146786	0.304111	0.190152	0.258912	0.240315	0.538164	1.21	0.0179893	0.0339012
PCNP	0.543301	0.450017	0.64564	0.544192	0.460417	0.599473	1.06287	0	0.607714	1.0076
ZBTB11	0.0162867	0.0204152	0.362408	0	0.123274	0.148277	0	0.201126	0.162149	0.195748
RPL24	2.58075	2.45204	2.28727	2.37891	2.23955	2.86859	3.08645	2.86108	2.54808	3.0444
NFKBIZ	1.00798	0.882122	0.977572	0.906046	0.918753	0.883134	0.817797	0.144284	0.275113	0.408736
ALCAM	1.05406	1.2872	1.16881	1.06811	1.07767	0.9783	0.30864	0	0.965038	0.0589728
BBX	0.0170742	0.262849	0.236289	0.180044	0.259953	0.280002	0.16618	0.105611	0.412808	0.0909633
CD47	0.46043	0.821658	1.13199	1.29875	0.899653	0.832259	0	0.144284	0.286324	0.628016
ABHD10	0.0328709	0.0204152	0.0816272	0.215068	0.0170668	0.229685	0.0865382	0.144284	0	0
ATG3	0.703393	0.60914	1.1119	0.631449	0.532528	0.589356	0.232339	0.105611	1.26106	0.363258
KIAA2018	0.156934	0.0240185	0.257303	0.529311	0.177524	0.066297	0	0	0.0680694	0.0589728
NAA50	0.788392	0.392113	0.839174	0.555288	0.743128	0.159697	0	0.21964	0.367972	0.0748634
ATP6V1A	0.283225	0.706949	0.932618	0.751644	0.701423	0.338143	0	0.144284	0.223963	0.791817
QTRTD1	0.0395571	0.402623	0.115157	0.180644	0.174688	0.0502489	0.16618	0	0.119689	0.0666907
ZBTB20	0.255361	0.273754	0.010236	0	0.115958	0.0978779	0	0.105611	0.0827907	0.241946
TMEM39A	0.120453	0.311973	0.073164	0.308776	0.108284	0.109601	0	0	0.149625	0.0339012
POGLUT1	0.528011	0.0240185	0.0669825	0.238793	0.156868	0.175557	0.0865382	0.21964	0.136614	0.109956
TIMMDC1	0.220421	0.295536	0.32722	0.433989	0.284427	0.148522	0	0	0.219947	0.129697
COX17	1.08066	0.854696	1.1481	1.31452	1.12861	0.847951	0.0865382	1.71936	0.512901	0.648195
LRRC58	0.329236	0.152284	0.230931	0.220338	0.279923	0.161795	0	0	0.411745	0.0339012
NDUFB4	1.20443	1.01974	0.973547	1.3084	0.736856	0.944817	0.30864	1.38679	0.576499	1.31031
HCLS1	1.32972	0.898507	1.0525	1.02346	1.00465	1.12373	1.33192	1.19227	1.48711	1.3185
GOLGB1	0.256592	0.386327	0.566825	0.392384	0.347587	0.807211	0.16618	0.351933	0.795401	0.0589728
IQCB1	0.076622	0.198845	0.189918	0.368131	0.154593	0.0193642	0	0.105611	0.0644331	0
CD86	0.686559	1.01668	0.599387	0	0.715804	1.1645	0	0.551012	0.866476	0.812922
CSTA	0.584614	0.778624	0.778562	1.13764	0.773514	0.798487	0.589592	0.455541	0.944962	0.0989408
FAM162A	0.559852	0.205138	0.329778	0.325373	0.329221	0.772534	0.0865382	0.384178	0.139132	0.876668
KPNA1	0.384444	0.398919	0.37365	0.36117	0.24524	0.0821124	0.16618	0.105611	0.100245	0.476452
PARP9	0.496898	0.801557	0.649325	0.360672	0.690174	0.261149	0	0.105611	0.157805	0.0909633
DTX3L	0.668575	0.539672	0.732514	0.188498	0.753638	0.331851	0	1.41483	0.273928	0
PARP14	0.870636	1.21332	1.6198	1.07579	1.38752	0.601126	0.538164	0.778313	1.36257	0.209579
PTPLB	0.0170742	0	0.150973	0	0.129267	0.153795	0.239945	0.105611	0.466246	0.217113
ZNF148	0.178738	0.361231	0.371989	0.228891	0.566254	0.176673	0.0865382	0.564096	0.516949	0.114661
SNX4	0.311002	0.72791	0.239378	0.285878	0.567993	0.059407	0	0	0.117773	0.727316
OSBPL11	0.29485	0.456462	0.307237	0	0.300397	0.249204	0.0865382	0.201126	0.642424	0.0989408
TPRA1	0.305949	0.398742	0.200127	0.598101	0.222062	0.0472775	0	0	0.0665564	0.14038
ABTB1	0.138049	0.645666	0.272021	0.47059	0.299412	0.262347	0	0.144284	0.172404	0
MGLL	0.575901	0.615143	0.953688	1.45978	1.11464	0.0249091	0.0865382	0	0.037828	0
SEC61A1	0.00817652	0.603336	0.489584	0.545799	0.687785	0.297973	0.232339	0.105611	0.383569	0.169906
RPN1	0.667038	0.773857	0.766791	0.840152	0.833064	0.238928	0.301541	0.368496	0.689577	0.0589728
RAB7A	1.34134	1.23216	1.49435	1.35457	1.33025	1.22454	0.366262	0.845464	0.938581	1.10103
ISY1	0.183337	0.121832	0.202311	0	0.094432	0.0656358	0.0865382	0	0.147699	0.268658
CNBP	1.17101	1.43936	1.20052	1.10888	1.04309	1.37391	1.29754	1.89759	0.774566	0.377892
COPG1	0.226409	0	0.283247	0.326099	0.273038	0.115821	0	1.25525	0.150738	0.360537
H1FX	0.880962	1.30735	0.781504	0.713134	1.25258	0.741628	0	1.02194	0.284795	0.0511949
MBD4	0.514939	0.701389	0.505423	0.386927	0.760484	0.466625	1.06287	0.144284	0.138387	0.241946
PLXND1	0.311287	0.356767	0.435158	0.602518	0.470605	0.215925	0	0.270351	0.480224	0
TMCC1	0.122655	0.313046	0.17914	0.169093	0.145454	0.118912	0	0.105611	0.0580362	0.0589728
ATP2C1	0.189349	0.0425825	0.497754	0.13467	0.248395	0.377911	0.0865382	0.144284	0.0983945	0.58736
NUDT16	0.303724	0.407456	0.220798	0	0.363905	0.276239	0	1.21	0.507538	0.133213
MRPL3	0.483672	0.128318	0.25786	0.29684	0.257146	0.829274	0	0	0.174971	0.121962
NPHP3	0.0170742	0.122495	0.197456	0	0.176539	0.143637	0	0.351933	0.597922	0.241946
CDV3	0.596872	1.07579	1.22785	1.00396	1.05312	0.998756	1.20809	0.288308	0.829556	0.804385
TOPBP1	0.0961081	0.182893	0.195276	0.116967	0.183245	0.215489	0.232339	0.144284	0.040873	0.0909633
ANAPC13	0.345953	0.262569	0.332114	0.0800043	0.312977	0.105176	0	0.144284	0.260454	0
STAG1	0.113949	0.17491	0.377621	0.355219	0.121773	0.230319	0.16618	0.144284	0.141476	0.075842
NCK1	0.730814	0.268462	0.389596	0.154079	0.493804	0.19106	0	0.105611	0.18355	0.0339012
DBR1	0.24711	0.0226194	0.0981053	0.248105	0.110168	0.098281	0	0	0.0424737	0.409897
COPB2	0.874044	0.414508	0.442571	0.695282	0.427324	0.265096	0	0.382289	0.690273	0.0834312
SLC25A36	0.192062	0.0976031	0.320288	0.139159	0.224692	0.248054	0	0	0.664666	0.779848
RASA2	0.347528	0.366261	0.350616	0.18655	0.223746	0.0518026	0	0.105611	0.48356	0.0666907
RNF7	1.02579	0.96018	0.816932	0.924944	0.784775	0.335388	0	0	0.739627	0.0589728
ATP1B3	0.988292	1.28526	1.35669	1.54978	1.30231	1.04064	0	0.201126	1.26732	0.166986
RP11-485G4.2	0.248789	0.298526	0.134377	0.308169	0.0344998	0.0193642	0	0.105611	0.216149	0
XRN1	0.435932	0.445302	0.752244	0.212119	0.775862	0.388293	1.06635	0.105611	0.177127	0.658837
U2SURP	0.511499	0.0600363	0.559275	0.441964	0.425161	0.661882	0.239945	0.351933	0.68201	0.238426
CHST2	0.323597	0.502285	0.179954	0.420241	0.27746	0.414273	0	0	0.110419	0.166986
PLSCR1	1.42752	1.22091	1.47009	1.53846	1.6791	1.33351	0.544151	1.31681	1.58941	0.495402
GYG1	0.098366	0.0594521	0.491929	0.203579	0.229935	0.127025	1.06287	0.144284	0.555608	0.159535
HPS3	0.2362	0.0599032	0.306468	0.125215	0.131106	0.339224	0.16618	0.144284	0.217633	0
COMMD2	0.40421	0.479991	0.408035	0.249825	0.372969	0.170633	0	0.236337	0.162508	0.0589728
RNF13	1.34836	0.886428	1.32634	1.36328	1.54164	0.673675	0.0865382	0.351933	0.753646	0.364963
TSC22D2	0.260827	0.54181	0.307549	0.48658	0.319611	0.486661	0.239945	0.144284	0.545472	0.0339012
SERP1	1.46312	1.68529	1.5446	1.81218	1.58499	1.16345	1.42319	1.60882	1.60375	1.92058
EIF2A	0.160734	0.0240185	0.591718	0.534556	0.220192	0.533046	0.0865382	0.471656	0.27281	0.0666907
SELT	0.916869	0.87837	0.712126	0.387532	0.610144	0.301112	0	1.33015	0.472655	0.025925
P2RY13	0.178646	0.621139	0.158518	0	0.141845	0.694419	0	0.903862	0.107328	0.567991
MBNL1	0.701349	0.965996	1.07882	0.962425	1.04137	0.879985	1.18367	0.725811	0.943506	0.325284
RAP2B	0.883225	0.938204	0.664295	0.573734	0.731083	0.650556	0.30864	0.442152	0.928611	0.0339012
DHX36	0.172626	0.405523	0.516464	0.116967	0.367195	0.689171	0.0865382	0.320627	0.867646	0.522319
SLC33A1	0.271757	0.121832	0.130352	0.343061	0.0563684	0.112641	0	0.105611	0.096341	0.0589728
SSR3	0.758804	1.01229	1.09771	1.27835	0.791844	0.857783	1.64411	0.384178	0.684475	0.39651
TIPARP	0.458081	0.187048	0.283691	0.299324	0.178319	0.16866	0	0.105611	0.37636	0
CCNL1	0.905009	0.966484	1.25045	1.32473	1.15929	1.35685	0.239945	0.351933	1.02492	0.485569
RSRC1	0.400603	0.380856	0.336771	0.238793	0.491587	0.427517	0.0865382	0	0.191436	0.0589728
GFM1	0.0160665	0.410412	0.239907	0.151181	0.239225	0.0856746	0	0	0.13944	0.0339012
MFSD1	0.722684	1.22652	1.05302	0.990645	0.986105	0.338689	0.0865382	0.105611	0.608536	0.241946
SMC4	0	0.0447384	0.140854	0	0.0608903	0.275139	0.0865382	0.144284	0.479643	0.0339012
KPNA4	0.653744	0.152284	0.667267	0.549278	0.625628	0.404932	0	0.105611	0.436586	0.513336
NMD3	0.237716	0.116975	0.244849	0.206917	0.254445	0.340143	0	0.144284	0.184047	0.0748634
PDCD10	0.216893	0.656372	0.7986	0.515751	0.552687	0.165135	0	1.21	0.162916	0.0339012
SEC62	1.55081	1.44004	1.33552	1.68228	1.27023	1.23618	1.39174	1.25359	0.930711	0.270176
GPR160	0.00817652	0.104887	0.135558	0.238793	0.125527	0.43775	0.922715	0	0.120826	0.121962
PHC3	0.117682	0.134724	0.292158	0	0.24658	0.339233	0	0.236337	0.169114	0.727316
PRKCI	0.130259	0.379723	0.0585284	0.241819	0.308258	0.0396733	0.0865382	0	0.0179893	0
SKIL	0.953288	1.10868	1.07985	0.854835	1.16305	1.36692	0.725349	0.201126	0.901452	0.797632
RPL22L1	0.732409	0.666401	0.579646	0.505912	0.719912	0.529869	1.12345	0.471656	0.694831	0.237158
FNDC3B	1.13229	1.23413	1.44308	1.11294	1.31425	0.637953	0.16618	0.351933	0.53845	0.0748634
TNFSF10	0.665161	1.64139	0.797037	0	1.25003	0.0474426	0	0.39836	0.289837	0.0984391
TBL1XR1	0.447523	0	0.380058	0.261252	0.544193	0.398476	0	1.39768	0.261612	0.296939
ZMAT3	0.0475922	0.198731	0.209702	0.542843	0.163832	0.0777081	0	0	0.154167	0.336198
PIK3CA	0.0605816	0.177179	0.261989	0.212119	0.173757	0.0240171	0	0.144284	0.12646	0
RP11-145M9.4	0.236224	0.247144	0.259312	0.415393	0.405203	0.226638	0.0865382	0.351933	0.112737	0
GNB4	0.232311	0.603653	0.722237	0.463147	0.546008	0.276149	0.0865382	0.270351	0.61114	0.0339012
ACTL6A	0.385079	0	0.142497	0.0800043	0.0611543	0.161218	0.0865382	0.105611	0.0484101	0
MRPL47	0.60494	0.444895	0.417892	0.236708	0.240381	0.673932	1.58922	0.236337	0.646294	0.898678
NDUFB5	0.534415	0.166727	0.755735	0.628899	0.382656	0.175505	0	0	0.447738	0.481543
TTC14	0.275412	0.145005	0.344524	0.0822453	0.230141	0.405499	0.0865382	0.236337	0.720157	0.025925
FXR1	0.613142	0.712208	0.772414	0.23516	0.836723	0.215598	0	0	0.414744	0.731379
DNAJC19	0	0.168631	0.204013	0.32944	0.221329	0.351452	0.16618	0	0.601174	0.025925
ATP11B	0.493297	0.298277	0.353945	0	0.347266	0.368699	0	0.270351	0.673493	0.0511949
DCUN1D1	0.161862	0	0.385059	0.384803	0.417241	0.153629	0.538164	0.105611	0.241477	0.389989
LAMP3	0.264587	0.318628	0.0678514	0.0776595	0.389697	0.442718	0.0865382	0	0.410973	0.0666907
B3GNT5	0.708254	0.481183	0.602601	0.224431	0.700639	0.643814	0.77234	0	0.430509	1.02739
KLHL6	0.190179	0.629758	0.485552	0.240421	0.27497	0.439166	0.16618	0	0.183687	0.263458
KLHL24	0.50843	0.288839	0.38253	0	0.494437	0.491555	0.0865382	0.270351	0.183604	0.109956
PARL	0.54358	0.650541	0.272379	0.464204	0.221182	0.282328	0.0865382	0.826469	0.353623	0
DVL3	0.156662	0.315046	0.203305	0.188447	0.17621	0	0.0865382	0	0.0177772	0.0339012
AP2M1	0.883926	0.918875	0.815727	1.31209	0.850032	0.846359	0.16618	1.14882	0.878137	0.653002
PSMD2	0.568433	0.398816	0.531769	0	0.513188	0.650196	0.445959	1.33015	0.40119	0.727416
EIF4G1	0.347417	0.325197	0.751425	0.304607	0.534507	0.517333	0.589592	1.21	0.489728	0.217113
POLR2H	0.308478	0.453488	0.11542	0.650589	0.232479	0.600611	0	0	0.138305	1.15491
VPS8	0.440691	0.407389	0.280725	0.263431	0.314556	0.601625	0	0.270351	0.348918	0
MAP3K13	0.700214	0.54528	0.276345	0.689617	0.12484	0.418106	0	0.270351	0.607416	0.0339012
IGF2BP2	0	0.365526	0.082584	0.169093	0.123928	0.142635	0	0.270351	0.149175	0.241946
TRA2B	1.00668	0.741477	0.81551	0.774959	0.907231	0.892448	0.685135	0.692567	1.16795	0.162948
DNAJB11	0.57615	0.399694	0.68836	0	0.362982	0.370766	1.28582	0.21964	0.509068	0.14038
EIF4A2	0.545766	0.328792	0.729088	0.580857	0.52347	0.576164	1.32194	0.600293	0.855313	0.44329
BCL6	0.405183	0.520424	0.691051	0.347637	0.554349	0.494556	0	0	0.532518	0.329271
LPP	0.723911	0.745405	0.383074	0.116967	0.684438	0.436646	0.0865382	0	0.236701	0
CCDC50	0.218234	0.545999	0.201549	0.293735	0.200465	0.977541	1.06287	0.589217	0.196973	0.0511949
ATP13A3	1.37649	1.17404	1.36348	1.42274	1.46515	0.970106	0.0865382	0.845464	1.10317	0.483131
LSG1	0.50371	0.224931	0.241469	0.294849	0.383584	0.0714365	0	0.144284	0.0325324	0.0666907
ACAP2	1.05891	0.690531	0.886392	0.892214	0.819434	0.575252	0.366262	0.587678	0.658054	0.254018
PPP1R2	0.554677	0.732515	0.733215	0.81384	0.707822	0.409078	0.16618	1.78865	0.340662	0.300061
LINC00969	0.382624	0.300196	0.278401	0	0.583431	0.336463	0	0.236337	0.490712	0.498179
TFRC	1.17023	0.510987	1.02643	1.11716	0.627122	0.868354	0.595279	0	1.67429	0.025925
PCYT1A	0.0397999	0.323148	0.395954	0.587815	0.407226	0.396272	0	0.382289	0.506231	0
UBXN7	0.347818	0.422957	0.274569	0.138981	0.146885	0.305315	0	0.144284	0.222018	0.173917
RNF168	0.0908973	0.656359	0.218046	0.449759	0.3288	0.419701	0.0865382	0.337072	0.42306	0.0666907
PAK2	1.31887	1.33271	1.50818	1.20926	1.30999	0.969134	1.12345	0.789157	0.697096	0.921785
NCBP2	0.283808	0.49311	0.431938	0.197427	0.343988	0.253861	0.0865382	0.288308	0.193325	0
KIAA0226	0	0.366825	0.212879	0.0822453	0.115379	0.429076	0.0865382	0.288308	0.175199	0
FYTTD1	0.380912	0.747821	0.654562	1.07235	0.605617	0.805233	0.0865382	0.457296	0.328877	0.121962
LRCH3	0.530656	0.39472	0.228659	0	0.332205	0.0725067	0	0.105611	0.195598	0.025925
RPL35A	2.67379	2.56676	2.49612	2.19185	2.44358	3.37857	3.81766	2.96777	2.84365	3.57845
ZNF721	0	0.132736	0.127358	0.172044	0.087047	0.207662	0.0865382	0.746796	0.0914481	0.0984391
ATP5I	1.5858	1.6391	1.3837	1.46891	1.49981	1.23928	2.15461	0.904225	1.09275	1.17766
GAK	0.320329	0.649819	0.410162	0.290084	0.229295	0.319456	0	0.201126	0.387938	0.14038
CTBP1	0.415303	0.128318	0.254316	0	0.164801	0.198465	0.0865382	0.270351	0.298674	0
MAEA	0.301431	0	0.173495	0.156412	0.119211	0.215814	0	0.382289	0.444544	0.0748634
UVSSA	0.189994	0.164857	0.0448212	0.170959	0.13484	0.0243836	0	0.105611	0.462819	0
SLBP	0.262193	0.125572	0.426381	0.0980601	0.37952	0.299742	0	0	0.191976	0.109956
LETM1	0.135605	0.216169	0.130137	0	0.0733263	0.180799	0.0865382	0	0.17288	0.0589728
C4orf48	0.743001	0.872244	0.78476	1.35697	0.872202	0.679807	0.0865382	0.484658	0.516477	1.10249
MXD4	0.500211	0.413262	0.196772	0.440857	0.176183	0.534229	0	0.399618	0.241074	0.501654
RNF4	0.0691974	0.0240185	0.257927	0.0822453	0.239148	0.0716561	0	1.2865	0.0348277	0.0511949
FAM193A	0.178984	0.132736	0.114786	0.189156	0.128388	0.155628	0.0865382	0	0.404475	0.0989408
TNIP2	0.159066	0.280941	0.587394	0.151181	0.489541	0.0638823	0	0.236337	0.286087	0.0909633
SH3BP2	0.772113	0.492644	0.47745	0.242618	0.758399	0.701984	0	0.537756	0.340626	0
ADD1	0.579227	0.304992	0.380874	0.207924	0.660075	0.504685	0.0865382	0.288308	0.369781	0.0989408
MFSD10	0.262624	0.41438	0.280373	0.173143	0.491282	0.547967	0.0865382	0	0.200068	0.025925
HTT	0.113731	0.627054	0.350885	0.152241	0.0933129	0.256789	0.0865382	0	0.121742	0.336198
RGS12	0.172053	0	0.138474	0.552113	0.19939	0.145985	1.29754	0	0.323955	0.782807
LRPAP1	1.01314	1.0644	0.989752	1.19211	0.79111	0.461825	0.0865382	0.919492	0.556375	0.0984391
LYAR	0.508012	0.323681	0.382254	0.454009	0.291241	0.0249091	0	0.105611	0.0740075	0.109956
STX18	0.405297	0.125806	0.147637	0.174818	0.262676	0.357379	0	0.105611	0.0442995	0.262356
MRFAP1	0.907628	1.02473	0.597099	0.278318	0.463865	0.562275	0.16618	0.39836	0.329896	0.16741
S100P	1.0662	1.23067	0.242852	1.2642	0.553193	0.335472	0.420744	0	0.135594	1.02492
BLOC1S4	0.264988	0.145005	0.12893	0.375756	0.288986	0.392989	0	0	0.119687	0.0339012
KIAA0232	0.368494	0.126779	0.206433	0.509154	0.323357	0.199921	0	0	0.0177772	0.0589728
TBC1D14	0.0527017	0.234231	0.404227	0.248105	0.0792857	0.0714132	0	0.105611	0.144343	0.0339012
GRPEL1	0.768508	0.491888	0.476094	0.600312	0.278656	0.227696	0.0865382	0	0.214139	0.0984391
WDR1	1.23435	0.95325	0.847278	0.950767	0.862665	0.623679	0.239945	0.600293	1.24092	1.29039
ZNF518B	0.170419	0.142553	0.107485	0.189818	0.0558536	0.313661	0	0.144284	0.274791	0.159535
BOD1L1	0.9039	0.902961	0.774254	0.607113	0.812651	0.543694	0.0865382	0.368496	0.596784	0.191825
FBXL5	0.50534	0.593525	0.778454	0.421909	0.55075	0.123599	0.538164	1.49685	0.616822	0.0339012
FAM200B	0.263626	0.57246	0.462382	0.39914	0.609675	0	0	0.551012	0.35504	0.109956
LAP3	1.33731	1.15401	1.83458	1.20378	1.39486	0.469449	0.638504	1.46652	1.22501	0.773644
MED28	0.472285	0.519654	0.483116	0.328767	0.458208	0.240927	0.0865382	1.80646	0.288462	0.77501
DCAF16	0	0.0240185	0.14474	0.0512986	0.0965282	0.0820979	0.0865382	0.144284	0.0442995	0.0339012
DHX15	0.383548	0.189875	0.480329	0.443852	0.419173	0.13729	0.0865382	0.384178	0.412807	0.0511949
PI4K2B	0.111797	0.134211	0.132104	0.151902	0.285587	0.349674	0	0.144284	0.322034	0.542831
ANAPC4	0.148841	0.104887	0.137836	0.0822453	0.332779	0.0644237	0.538164	0.144284	0	0.0339012
SMIM20	0.44113	0.178146	0.285323	0.201092	0.353005	0.274917	0	0.21964	0.493865	0.52259
RBPJ	1.4256	1.12788	1.02294	0.761136	1.18246	0.816988	0.433313	0.305289	0.973626	0.513336
STIM2	0.174001	0.134724	0.0902442	0.240921	0.0482101	0.0931109	0.0865382	0.144284	0.183922	0.155941
ARAP2	0.098366	0.441991	0.390968	0.195292	0.220625	0.128898	0.30864	0.105611	0.263168	0.770076
PGM2	0.154405	0.289659	0.291958	0	0.070864	0.0470905	0	0.21964	0.0728839	0.14038
TBC1D1	0.346118	0	0.448204	0.683579	0.333389	0.283922	0.0865382	0.105611	0.243951	0.432526
KLF3	0.339069	0.376104	0.462583	0.318084	0.556645	0.227866	0	0.382289	0.732884	0.278598
TLR1	0.193761	0.302412	0.375062	0.297814	0.328906	0.247238	0	0.52379	0.231151	0.0339012
TLR6	0.0160665	0.125806	0.146658	0.350227	0.258723	0.0356412	0	0.105611	0.0325324	0
KLHL5	0.0251129	0.469555	0.30795	0.24804	0.426638	0.259558	0	0.144284	0.250519	0
RFC1	0.40619	0.352676	0.362132	0.248105	0.377026	0.451273	0	0.337072	0.174461	0.433151
RPL9	2.75392	2.6853	2.57836	2.67897	2.49304	3.38873	3.39847	3.18381	3.01976	3.54951
SMIM14	0.0653169	0.53659	0.424213	0.653147	0.498239	0.597005	0	0	0.162013	0.0589728
UBE2K	0.639431	0.605702	0.71176	0.993765	0.491016	0.359456	0.16618	0.305289	0.61277	0.15341
PDS5A	0.505165	0.328787	0.408455	0.391612	0.569591	0.425035	0	1.30025	0.28562	0.336198
N4BP2	0.0961081	0.26683	0.387756	0.261772	0.207167	0.187985	0.0865382	0.320627	0.451974	0.025925
RBM47	1.2677	0.778168	1.1608	0.591858	1.13451	0.71511	0.16618	0.270351	0.701802	0.268658
TMEM33	0.510604	0.598305	0.513787	0.41138	0.645377	0.10516	0	0.105611	0.214194	0.697627
SLC30A9	0.241104	0.331693	0.170647	0.237343	0.0972817	0.28753	0	0	0.214563	0.0339012
COMMD8	0.303667	0.609135	0.267489	0.60809	0.415331	0.0391493	0.420744	0.105611	0.290386	0.0666907
SLAIN2	0.662218	0.582112	0.496238	0.845335	0.455133	0.301439	0	0.236337	0.176223	0.144511
FRYL	0.309419	0.128318	0.272009	0.141889	0.560618	0.24154	0	0.105611	0.124843	0.109956
OCIAD1	0.751135	0.409903	0.638537	0.211704	0.425716	0.551347	0.301541	0.588719	0.443298	0.261185
FIP1L1	0.184402	0.597598	0.39933	0	0.138337	0.402713	0.0865382	0.144284	0.210803	0.0339012
CHIC2	0.749904	0.122628	0.39064	0.463596	0.284243	0.37744	0	0	0.512347	0.739927
TMEM165	0.692559	0.65325	0.810591	1.20318	0.648818	0.333447	0.0865382	0.288308	0.687975	0.0589728
EXOC1	0.447124	0.261027	0.46729	0.0980601	0.602651	0.101655	0	0.201126	0.266108	0.025925
CEP135	0.383048	0	0.507184	0.206458	0.4433	0.0989943	0.0865382	0.201126	0.159954	0.025925
SRP72	0.50482	0.665797	0.665083	0.734588	0.582893	0.713976	1.39174	0.683418	0.715573	0.210028
REST	0.180984	0.765947	0.638147	0.372562	0.529437	0.618513	0	0.105611	0.459438	0.199904
POLR2B	0.0484218	0.423028	0.333923	0.250985	0.415262	0.152333	0	0.351933	0.861289	0.025925
IGFBP7	0.689286	0.422481	0.401631	0.190152	0.2764	0.136155	0	0.105611	1.0056	0.583762
CENPC	0.0474648	0.445862	0.117716	0	0.0882832	0.324509	0.0865382	0.144284	0.0179893	0
UBA6	0.658465	0.396306	0.548832	0.164227	0.402986	0.331335	0.0865382	0.105611	0.223894	0.338924
YTHDC1	0.17486	0.536998	0.590512	0.164977	0.385533	0.510219	0.16618	0.551012	0.468163	0.217113
UTP3	0.278541	0.139315	0.278922	0.398125	0.22497	0.0932989	0	0.776498	0.607977	0.268658
RUFY3	0.327502	0.201111	0.376407	0.0800043	0.234825	0.387643	0.16618	0.288308	0.0712951	0.268658
GRSF1	0.237027	0.243015	0.459488	0.208569	0.212904	0.134665	0.0865382	0.455541	0.188066	0.776073
MOB1B	0.195711	0.556779	0.191169	0.338571	0.215756	0.257073	0.0865382	0.105611	0.0665564	0.53522
ANKRD17	0.0744061	0.199514	0.283307	0.14972	0.322335	0.271918	0	0.236337	0.464518	0.75387
IL8	4.24611	3.85501	3.86091	4.13163	3.89425	3.53142	0	0	1.3873	2.20357
CXCL3	3.1848	2.92075	2.87114	2.93798	2.55788	1.667	0	0	0.0989084	0.0748634
CXCL2	2.50656	2.543	2.54173	2.40278	2.37761	1.67635	0.490266	0	0.846193	0.530412
MTHFD2L	0.223757	0	0.110216	0.250722	0.341004	0.194167	0	0.105611	0.104856	0.14038
AREG	0.152035	0	0.237131	0.153534	0.425166	0.650684	0.30864	0	0.812078	0.653575
RCHY1	0.302092	0.0204152	0.13427	0.349386	0.360854	0.115324	0	0.105611	0.0664747	0.025925
G3BP2	0.276324	0.427102	0.631884	0.473908	0.496931	0.160775	0.538164	0.497493	0.467031	0.409897
USO1	0.49195	0.2671	0.487381	0.315015	0.253689	0.159055	0.589592	0	0.250709	0
NAAA	0.41976	0.287274	0.399972	0.459762	0.182091	0.47836	0.301541	0.144284	0.413186	0.320032
SDAD1	0.597904	0.342309	0.267266	0.519267	0.248627	0.227783	0.538164	0.144284	0.0252734	0.0339012
NUP54	0.155016	0.346475	0.1682	0.13467	0.109079	0.0243836	0	0.144284	0.0315804	0.025925
SCARB2	1.28226	0.997573	1.21515	0.763642	0.960121	0.0474709	0	0.351933	0.382207	0.0339012
2021-09-11	0.136362	0.156871	0.28323	0.231636	0.287333	0.253017	0	0.144284	0.544182	0.0511949
CCNI	1.34377	1.58298	1.38042	1.54623	1.15337	0.995086	1.3581	1.68101	1.51636	0.911974
CCNG2	0.339445	0.252982	0.295767	0.547548	0.132321	0.163229	0	0.21964	0.287274	0.0339012
CNOT6L	0.272458	0.121409	0.195137	0	0.444767	0.157074	1.29754	0.236337	0.260321	0.0589728
MRPL1	0.0725439	0.142553	0.224604	0.38476	0.0884541	0.0635342	0	0	0.15178	0.0984391
BMP2K	0.188302	0.333623	0.5047	0.66355	0.277239	0.440991	0.0865382	0.427359	0.928886	0.0339012
PAQR3	0.120184	0.0398262	0.104914	0	0.0716607	0.0431638	0	0.144284	0.028939	0.025925
ANTXR2	0.0486351	0.482647	0.277827	0.219872	0.118473	0.189247	0	0	0.382493	0.025925
RASGEF1B	0.912955	0.778488	1.09214	0.314734	1.24724	1.01486	0.0865382	0	0.978093	1.00593
HNRNPD	0.989948	1.03548	1.00994	0.962985	0.638977	1.18613	0.48435	1.38056	0.776064	0.910221
HNRNPDL	1.02707	1.31349	1.28601	1.3079	1.17533	1.41719	0.433313	1.58821	1.32788	0.813851
SEC31A	0.530793	0.42356	0.59086	0.704493	0.441481	0.454778	0.0865382	0.270351	0.42901	0.268658
LIN54	0.290559	0.443729	0.159929	0.0512986	0.0590567	0.0431638	0	0.270351	0.0618685	0
COPS4	0	0.187048	0.242632	0.132694	0.138378	0.32118	0	0.105611	0.169617	1.19189
PLAC8	0.792538	1.029	0.360364	0.356951	0.547418	0.847195	1.74852	1.91483	1.04344	1.05993
AGPAT9	0	0.175137	0.202845	0	0.147332	0.289347	0.0865382	0.201126	0.642245	0.109956
WDFY3	0.055217	0.197697	0.447631	0.419773	0.393354	0.0355145	0	0.236337	0.334513	0.0834312
AFF1	0	0.125806	0.466331	0.358307	0.377232	0.188482	0.0865382	0.105611	0.242134	0.199039
KLHL8	0.0418146	0	0.0976384	0.172044	0.141388	0.217302	0	0.337072	0.110652	0.0748634
HSD17B11	0.546867	0.660761	0.56046	0.370339	0.628415	0.494546	0	1.21	0.73294	0.0748634
PPM1K	0.33637	0.283723	0.169087	0	0.460849	0.416734	0	0.105611	0.0861205	0.025925
PYURF	0.802343	0.740801	0.428122	0.525542	0.343639	0.567321	0.0865382	0	0.270062	0.0339012
GPRIN3	0.768341	0.548123	0.31388	0	0.474716	0.993346	0.239945	0.368496	0.325411	0.109956
PDLIM5	0.467766	0.20401	0.512504	0.5541	0.402359	0.306079	0	0.201126	0.544279	0.0984391
RAP1GDS1	0.0170742	0.0226194	0.21213	0.11133	0.205556	0.119503	0.0865382	0	0.015808	0.109956
EIF4E	0.851305	0.458071	0.58716	0.316738	0.787429	0.892702	0	0	0.396573	0.739308
ADH5	0.602905	0.208755	0.543244	0.665937	0.482671	0.301563	1.58922	1.21116	0.328141	0.710616
DAPP1	0.873524	0.928369	0.2436	0.331553	0.41659	0.581334	0.30864	0.648709	0.510954	0.18805
LAMTOR3	0.121727	0.745	0.610821	0.601073	0.539958	0.256359	0.0865382	0.144284	0.584684	0.0339012
DNAJB14	0.349693	0.517348	0.393394	0.263103	0.386985	0.362456	0.538164	0.624532	0.429142	0.20661
H2AFZ	0.745589	0.997349	0.993225	1.1182	1.19157	1.25779	0.730002	1.36877	1.2272	0.692555
PPP3CA	0.543718	0.266788	0.398697	0.334146	0.18292	0.119897	0	0.351933	0.304926	0
SLC39A8	1.00049	1.17437	1.47087	1.90493	1.30896	0.0890579	0	0	0.317692	0.336198
NFKB1	0.954319	0.946055	1.38402	0.533452	0.946075	0.915541	0.544151	0.455541	0.7479	0.630369
MANBA	0.474402	0.896827	0.513348	0.0800043	0.484924	0.337484	0.16618	0.105611	0.192158	0.177281
UBE2D3	1.4528	1.3514	1.50601	1.20129	1.55985	1.40091	1.0069	1.46206	1.50349	1.19089
CISD2	0.112938	0.38512	0.562792	0.294659	0.489793	0.358321	0.16618	0.776498	0.239328	0.360537
TET2	0.824466	0.175137	0.760039	0.437336	0.438412	0.874164	1.36901	0.884037	0.878412	0.261185
AIMP1	0.688473	0.645045	0.525731	0.487913	0.42093	0.479818	0.600777	1.39828	0.361723	0.852447
PAPSS1	0.556544	0.493964	0.579734	0.759768	0.425796	0.0284514	0	0	0.494313	0.746625
RPL34	3.20455	3.12485	2.82116	2.68678	2.79263	3.89445	4.05291	3.6489	3.34057	3.85886
OSTC	0.79057	0.879379	0.707854	0.534949	0.589179	0.773314	0.555478	0.51129	0.945319	0.63457
CCDC109B	0.793871	0.907229	0.624669	0.483971	0.75844	0.31098	0	0	0.249963	0.416213
GAR1	0.417326	0.0240185	0.0848239	0	0.229167	0.0505998	0.538164	0	0.0193199	0.44329
LARP7	0.871249	0.674503	0.528268	0.53062	0.411717	0.403496	0	0.270351	0.365017	0.421948
CAMK2D	0.209742	0.260421	0.162404	0.369997	0.328464	0.232461	0	0.270351	0.197555	0
SNHG8	0.837306	0.83461	0.665127	0.468928	0.739352	0.945209	0.30864	0.305289	0.390896	1.25489
SEC24D	0.189027	0	0.156763	0.236704	0.239228	0.304652	0	0.105611	0.295499	0.602813
C4orf3	1.27075	1.29921	1.17787	1.0868	1.16217	0.758024	0.821913	1.28779	0.923959	0.518716
ANXA5	2.62509	2.72957	2.85843	2.65712	2.59203	1.56623	0.30864	2.3252	1.23676	1.30379
EXOSC9	0.345509	0.394135	0.210847	0.235672	0.230465	0.0631878	0	0.105611	0.047801	0
KIAA1109	0.191556	0.130553	0.307655	0	0.431362	0.157185	0.0865382	0.144284	0.368473	0.0748634
C4orf29	0.120453	0.151663	0.0694669	0.412112	0.0556855	0.078961	0	0.105611	0.0254594	0
LARP1B	0.278742	0.203432	0.11327	0.188498	0.318997	0.0206884	0	0.144284	0.0851751	0
PGRMC2	0.117424	0.42746	0.266466	0.268755	0.0679731	0.0154972	0	0.21964	0.163042	0
JADE1	0.193732	0.287202	0.0160055	0	0.0327082	0.0759225	0	0.144284	0.0254594	0.763912
SCLT1	0.0970713	0.262655	0.174647	0	0.184716	0.132914	0	0.351933	0.224733	0.436609
SLC7A11	1.12666	0.969258	0.596845	0.948317	1.16295	1.16942	0.490266	0	0	0.730146
ELF2	0.16017	0.393984	0.400988	0.536954	0.129211	0.586837	0.16618	0.270351	0.699702	0.227747
NDUFC1	0.911154	0.899842	0.69323	0.834381	0.641507	0.779517	0.16618	1.34723	0.53248	0.724433
NAA15	0.395799	0	0.248848	0.214217	0.265626	0.0154972	0.0865382	0.144284	0.449925	0.169906
MGST2	0.561565	0.361371	0.348993	0	0.305137	0.214743	0.232339	0.305289	0.265217	0.684966
SCOC	0.276093	0.410311	0.377754	0.243086	0.1349	0.185157	0.0865382	0	0.057393	0.982078
TBC1D9	0.112495	0.270677	0.458254	0.372609	0.375601	0.748527	0	0.384178	0.323189	0.0339012
ZNF330	0.184167	0.187048	0.478873	0.278655	0.347547	0.0824437	0	0.484658	0.350574	0.0666907
IL15	0.109634	0.359094	0.18601	0.211704	0.191497	0.0594515	0	0.337072	0.0536811	0
SMARCA5	0.385333	0.577082	0.791095	0.748826	0.606563	0.559589	1.097	0.382289	0.299996	0.335013
ABCE1	0.626096	0.344948	0.45154	0.779811	0.305417	0.581431	0	0.105611	0.0906584	0.0339012
LSM6	0.586025	0.21029	0.488264	0.512926	0.354535	0.472611	0	0.85808	0.374375	1.46713
PRMT10	0.147302	0.156809	0.0847215	0	0.0599988	0.395902	0.0865382	0	0.221431	0.213273
ARHGAP10	0.313986	0.57398	0.515004	0.274408	0.227867	0.19096	0.239945	0	0.51494	0.0589728
RPS3A	2.77403	2.78098	2.71952	2.3515	2.65725	3.70522	3.98589	3.79931	3.04923	3.5229
FBXW7	0.173052	0.125806	0.226012	0.0980601	0.14116	0.308461	0.0865382	0.144284	0.211646	0.191825
KIAA0922	0.0160665	0.292513	0.0851343	0	0.0982642	0.0324363	0	0.105611	0.16867	0.0339012
TLR2	0.940952	1.0869	1.25055	1.11116	1.64262	0.186567	0	0.670399	0.556716	0.799754
PLRG1	0.223324	0.2961	0.287392	0	0.114326	0.0978779	0	0.105611	0.0684831	0.025925
CTSO	0.0160665	0.257271	0.108912	0.167267	0.151803	0.320248	0	0.144284	0.0732495	0
ETFDH	0.100411	0.361013	0.156367	0.161537	0.113451	0.0151337	0	0	0.0597213	0.0666907
PPID	0.240825	0.0621549	0.615904	0.0980601	0.251484	0.0941352	0.600777	0	0.151801	0.0511949
FNIP2	0.798048	1.20702	1.32354	0.814935	1.35475	0.926237	0	0	0.142978	0.19616
RAPGEF2	0.511167	0.692443	0.516002	0	0.100133	0.22141	0.0865382	0.320627	0.101172	0.025925
TMA16	0.112938	0.312851	0.224871	0.0980601	0.401113	0	0.589592	1.27541	0.0785967	0
KLHL2	0.121717	0.0398262	0.337859	0.415135	0.239759	0.276175	0	0	0.197001	0.159535
DDX60L	0.698231	1.28464	1.01014	0.663812	1.24659	0.285003	0	0.144284	0.58061	0
PALLD	0.234847	0.525777	0.0757869	0.425514	0.329124	0.655977	0	0.144284	0.0512841	0
CBR4	0.0527017	0.212246	0.165452	0.237064	0.367506	0.168698	0.886128	0	0.0460644	0
CLCN3	0.365627	0.195723	0.232695	0	0.282725	0.058827	0.538164	0.270351	0.15273	0
GALNT7	0.0961081	0.199964	0.184625	0.116967	0.393271	0.0948667	0	0.337072	0.127963	0.751627
SPCS3	1.13917	0.887806	1.24425	1.42425	1.04398	0.666007	0.16618	2.17286	0.769801	1.01441
DCTD	0.134147	0.275722	0.27519	0	0.358194	0.131199	0	1.21	0.0177772	0.763912
RWDD4	0.0162867	0.040422	0.158288	0.273921	0.121733	0.169376	0.0865382	0.320627	0.17449	0
TRAPPC11	0.099392	0.247313	0.296574	0.158237	0.0654292	0.260401	0.0865382	0.105611	0.15178	0.121962
IRF2	0.641139	0.825005	0.733343	0.896621	0.834368	0.204949	0.0865382	0.105611	0.236757	0.162948
CASP3	0.134147	0.372266	0.409111	0.503658	0.114412	0.118392	0	0.105611	0.0530251	0
ACSL1	1.27408	1.33654	1.71459	1.47241	1.81105	0.332092	0.538164	0	0.658057	0.0748634
KIAA1430	0.1745	0.132736	0.214371	0.209655	0.0481074	0.18922	0.232339	0.351933	0.0382735	0.763912
FRG1	0.437609	0.538995	0.684732	0.944065	0.698154	0.505483	0	0	0.142189	0.369279
SDHA	0.386306	0.385735	0.307464	0.470779	0.30944	0.227512	0.301541	0	0.0714993	0
PDCD6	0.964565	0.708261	0.485761	0.803039	0.781367	0.761154	0	0.236337	0.366107	1.08873
EXOC3	0.0160665	0	0.222184	0.304327	0.168582	0.130249	0.0865382	0.320627	0.12031	0.0339012
BRD9	0.117424	0.19239	0.292809	0.529714	0.217981	0.254714	0	0.368496	0.196754	0.025925
CLPTM1L	0.38398	0.530048	0.370759	0.153534	0.438888	0.171666	0.0865382	0.105611	0.210601	0.414022
LPCAT1	0.148534	0.335929	0.402827	0.380194	0.256407	0.908086	0	0.382289	0.579377	0
NDUFS6	1.11079	0.805575	0.89672	0.913988	0.744039	0.548401	0.239945	1.55014	1.0909	0.62171
MED10	0.324048	0.600137	0.522847	0.613648	0.517535	0.405017	0.16618	1.25359	0.280869	0.637307
NSUN2	0.305114	0.153387	0.305717	0.23516	0.0942991	0	0	0.144284	0.261986	0.0339012
PAPD7	0.194435	0.156623	0.15991	0.224431	0.0841888	0.287815	0	0	0.0390423	0.0748634
CCT5	0.787636	0.916085	0.85134	1.55821	0.546046	0.371253	0.232339	0.368496	0.783296	0.188509
2021-03-06	0.489765	0	0.28802	0.386326	0.187303	0.192886	0	0.144284	0.254956	0.177281
DAP	0.433753	0.369271	0.355454	0.633438	0.546802	0.723534	0.16618	0	0.37363	0
TRIO	0.332192	0.201604	0.447177	0.263561	0.286356	0.301242	0.0865382	0.575956	0.386982	0.240357
FAM105A	0.293697	0.0226194	0.155534	0.200348	0.0437911	0.438383	0.538164	0.236337	0.255859	0.107306
ZNF622	0.473695	0.135809	0.330456	0.341949	0.508158	0.0391493	0.0865382	0	0.0797481	0.241946
BASP1	1.57511	1.77131	1.30953	1.39699	1.60783	1.21284	1.78847	0.801167	1.22492	0.0984391
ZFR	0.225385	0.533158	0.526294	0.550709	0.354507	0.291653	0.0865382	0.105611	0.497095	0.109956
SUB1	1.31945	1.63843	1.36424	1.42365	1.41926	1.6598	0.808967	1.61925	1.71973	1.9184
TARS	0.41146	0.738607	0.540692	0.287818	0.581108	0.120028	0	0	0.214222	0.025925
RAD1	0.00817652	0.145005	0.103335	0.212119	0.100122	0.0243836	0	0.105611	0	0.0339012
BRIX1	0.0387871	0	0.111208	0.139159	0.086665	0.294335	0.16618	0	0.037828	0.0666907
DNAJC21	0.159463	0.202057	0.585361	0.189156	0.545455	0.217536	0	0.105611	0.262955	0.162948
IL7R	1.64633	1.48903	1.37709	1.16308	1.42592	1.08499	1.30596	0	0.75032	0.86231
NADK2	0	0.0474736	0.0452035	0.11133	0.033875	0.0642299	1.29754	0.144284	0.0236002	0
NIPBL	0.450513	1.0016	0.702147	0.503808	1.009	0.304536	0.589592	0.549414	0.507128	0.293955
RICTOR	0.407952	0.607125	0.420249	0.214642	0.589592	0.3897	0	0.236337	0.412273	0
FYB	1.0428	1.34729	1.50714	1.10403	1.18583	0.271908	0	1.45058	0.976731	0.946182
DAB2	1.03653	0.972193	1.15136	1.07633	1.05686	0.369495	0.0865382	0	0.509796	0.637126
PTGER4	0.468083	0.321525	0.795	0	0.238484	0.565222	0.30864	0	0.405789	0.672488
PRKAA1	0.452947	0.239973	0.298553	0.315081	0.294459	0.0474426	0	0	0.337109	0.0666907
RPL37	3.20104	3.13528	2.92272	2.6666	2.93601	3.95359	3.71749	3.97005	3.12955	3.69023
ZNF131	0.319109	0	0.213697	0.180044	0.0582925	0.131082	0.0865382	0.144284	0.161925	0.0339012
EMB	0.455663	0.146786	0.258515	0.174818	0.192698	0.23525	0.538164	0.549414	0.699449	0.025925
MOCS2	0.324832	0.11642	0.0761483	0	0.0742659	0.0485653	0.232339	0.776498	0.0193199	0.0339012
NDUFS4	0.369115	0.361771	0.317862	0.567369	0.306248	0.324575	0.0865382	0.484658	0.265168	0.476452
SNX18	0.418095	0.43681	0.341707	0.53444	0.138561	0.0700557	0.232339	0.427359	0.245928	0.0339012
DHX29	0.159977	0.122162	0.230766	0.540382	0.144838	0.37207	0.16618	0.236337	0.232251	0.0989408
IL6ST	0.494944	0.380752	0.507544	0.475356	0.515101	0.406906	0.0865382	0.351933	0.360356	0.844941
MAP3K1	0.38615	0.456248	0.430902	0.588469	0.314967	0.352928	0.0865382	0.368496	0.172079	0
GPBP1	0.959464	1.04219	0.759919	0.906185	0.771411	0.862909	0.589954	0.320627	1.01816	0.169906
SMIM15	0.274194	0.198033	0.405625	0.362708	0.373858	0.323274	0	0	0.265421	0.106357
ZSWIM6	0.291952	0.208471	0.370414	0.641035	0.341632	0.270835	0	0.270351	0.436313	0.0989408
KIF2A	0	0.244023	0.309539	0.151181	0.155558	0.192565	0.0865382	1.76985	0.0732673	0.0666907
SREK1IP1	0.444908	0.264112	0.303343	0.441814	0.252932	0.331138	0.538164	0	0.382973	0
PPWD1	0.0251129	0.299169	0.267677	0.132694	0.0831591	0.108816	0	0	0.0797481	0.420906
TRIM23	0.0385717	0	0.132825	0.0800043	0.209981	0.0200187	0	0.21964	0.0757925	0.268658
SGTB	0.304004	0.402469	0.881629	0.74563	0.75178	0.0432857	0.0865382	0	0.0789923	0
ERBB2IP	0.469747	0.733826	1.08646	0.823131	1.10564	0.572867	0	0.351933	0.513455	0.106357
SREK1	0.204474	0.302751	0.604656	0.483692	0.235949	0.614708	1.06635	0.236337	0.355826	0.247623
PIK3R1	0.246982	0.48662	0.592231	0.44102	0.717161	0.395373	0.0865382	0.236337	1.08441	0.14038
MRPS36	0.665696	0.286176	0.601979	1.02055	0.551946	0.337326	0	0.201126	0.581354	0.758682
CDK7	0.0251611	0.174232	0.0536127	0.173143	0.0402246	0.0240171	0.0865382	0	0.0193199	0
TAF9	0.307199	1.11338	0.71969	0.398467	0.831743	0.442705	0.232339	0.21964	0.105576	0.640072
NAIP	0.216213	0.347658	0.496983	0.556973	0.650929	0.384248	0	0.884037	1.01384	0.0589728
BDP1	0.462457	0.441286	0.465106	0	0.500965	0.27354	0.0865382	0.874062	0.446802	0.799509
TNPO1	0.571675	0.355932	0.492782	0.59128	0.618652	0.543217	0	0	0.142554	0.0834312
FCHO2	0.260304	0.143007	0.343264	0.352624	0.436024	0.0243836	0	0.144284	0.70536	0.420906
BTF3	1.39365	1.62291	1.66815	1.43042	1.59899	1.86351	2.34085	1.26365	1.9115	2.06248
HEXB	0.939471	1.23833	1.03094	1.05172	0.96025	0.922217	0.16618	1.3738	0.938195	0.0339012
NSA2	0.766402	1.07664	0.913785	0.65731	0.629351	0.550686	1.60344	2.26969	0.447098	1.51791
COL4A3BP	0.678802	1.01177	0.859677	0.513073	0.518277	0.0800506	0	1.27432	0.767894	0.0589728
POLK	0.412957	0.543226	0.54621	0.415797	0.248082	0.259988	0	0.382289	0.121497	0
IQGAP2	0.294433	0.396238	0.933971	0.947148	0.518972	0.200508	0.0865382	0.270351	0.381849	0.025925
TBCA	0.981822	1.27495	1.07866	1.23202	1.08313	0.988644	0.502217	0.484658	0.980471	1.57939
AP3B1	0.826253	0.674469	0.542335	0.482231	0.416945	0.288633	1.18072	0.625536	0.37436	0.025925
SCAMP1	0.403572	0.209262	0.342084	0.370065	0.129492	0.101883	0.16618	0.105611	0.101962	0
PAPD4	0.20048	0.178619	0.43192	0.243086	0.34851	0.343376	0.0865382	0.236337	0.193578	0.294675
ZFYVE16	0.99944	1.35677	1.54212	0.589944	1.03963	0.821815	0.544151	0.270351	0.796886	0.144511
MTRNR2L2	1.34101	0.741957	0.348952	0	2.75357	1.07028	1.37384	0.945728	1.62306	0.232369
ZCCHC9	0.329148	0.197188	0.163745	0.236704	0.183191	0.734311	0	0.384178	0.387012	0.0339012
RPS23	2.95478	2.72524	2.79279	2.65096	2.75661	3.82582	4.14714	4.07692	3.24448	4.28619
TMEM167A	0.710413	1.15592	0.90857	0.934847	0.579548	0.883566	0.0865382	0.600785	0.773711	0.129697
XRCC4	0.130169	0.481776	0.235393	0.164227	0.260431	0.0435172	0	0	0.182829	0.438
VCAN	1.98389	1.70165	1.83614	2.06098	1.43562	0.891344	0	2.55835	2.59141	0.328357
COX7C	1.94252	1.48127	1.80809	1.67704	1.38291	2.1175	2.0441	1.93674	1.64738	1.56395
RASA1	0.235334	0.367287	0.261611	0.169093	0.235502	0.0284514	0	0.105611	0.135933	0
CCNH	0.425	0.315903	0.371138	0.348882	0.203015	0.572281	0	1.37527	0.449135	0.358467
MEF2C	0.779229	0.536107	0.303071	0	0.513279	0.744719	0.538164	0.442727	1.07659	0.303027
LUCAT1	0.580376	0.476096	0.370369	0.174818	0.47704	0.158983	0	0	0.0254594	0.0748634
ARRDC3	0.0500284	0.22128	0.54669	0.247299	0.481593	0.336334	0	0	0.145721	0.0748634
MCTP1	0.0251611	0	0.67633	0.219872	0.363838	0.12657	0.0865382	0.588719	0.188039	0.109956
TTC37	0.342621	0.498917	0.421617	0.238268	0.261372	0.518463	1.06635	0.144284	0.057393	0
GLRX	1.41521	1.57709	1.47723	1.17528	1.65297	0.702227	1.71469	2.21929	0.883736	1.00239
CAST	1.41295	1.49436	1.53856	1.42314	1.31177	0.726004	0	1.25039	1.21451	0.952962
ERAP2	0.29549	0.10089	0.216829	0.0512986	0.0647363	0.0718063	0	0.270351	0.417427	0
LNPEP	0.0330874	0.34239	0.243672	0.375629	0.451667	0.380466	0	0.236337	0.270259	0.0666907
CHD1	0.71376	1.07738	0.613816	0.431937	0.626478	0.641888	0.0865382	0.201126	0.811642	0.309079
FAM174A	0.205711	0.377195	0.0654191	0	0.0690718	0.0503474	1.06287	0	0.015808	0.743841
ST8SIA4	0.70596	0.577091	0.552606	0.36223	0.517513	0.563536	0	0.144284	0.363402	0.0834312
PPIP5K2	0.0475922	0.337624	0.546358	0.282339	0.361252	0.422094	0	0.484658	0.217867	0.109956
PJA2	0.665086	0.939899	0.865502	0.828819	0.752096	0.234911	1.06635	0.270351	0.689522	0.507583
MAN2A1	0.450266	0	0.270811	0.16273	0.209667	0.140979	0	0.382289	0.518842	0.241946
STARD4	0.195711	0.225527	0.31755	0.132694	0.390222	0.246916	0.30864	0.105611	0.583307	0.754512
EPB41L4A-AS1	0.317681	0.449692	0.059759	0.491853	0.418191	0.836071	0.0865382	0.21964	0.4588	0.44329
APC	0.438273	0.593745	0.482253	0.248676	0.459825	0.353568	0	0.144284	0.0760616	0
SRP19	0.544977	0.0226194	0.391319	0.614977	0.180694	0.287269	0	0.442152	0.375977	0.0909633
REEP5	0.683813	1.32593	0.907837	1.35294	1.00496	0.682599	1.29754	0.320627	0.831023	0.308025
DCP2	0.547176	0.687	0.545357	0.401937	0.713875	0.844262	0	0.484658	0.295066	0.315498
PGGT1B	0.139495	0.336041	0.201658	0.473823	0.176912	0.135626	0	0.144284	0.107661	0.025925
CCDC112	0.330257	0.30176	0.284943	0.460005	0.352128	0.0952702	0	0.270351	0.0319513	0
TMED7	0.196907	0.566812	0.429052	0.280598	0.604571	0.237195	0	0.236337	0.242165	0.0989408
AP3S1	0.442902	0.422982	0.468289	0.328357	0.483372	0.421974	0.589592	0.236337	0.263201	0
COMMD10	0.0160665	0.353141	0.306234	0.310442	0.207509	0.0284514	0.0865382	0.21964	0.12676	0.500263
TNFAIP8	1.0611	0.997562	1.08328	0.654112	0.832743	0.642287	0	0.413585	0.493367	0.23427
HSD17B4	0.38407	0.360972	0.651794	0.180044	0.484903	0.336493	0	0.105611	0.33792	0
SRFBP1	0.0638793	0.133129	0.290683	0.23516	0.122159	0.0836436	0	0.105611	0.302841	0
SNX2	0.825342	0.894277	0.952653	1.24364	0.959587	0.432235	0	0.909979	0.377588	0.173917
PHAX	0.233736	0.369085	0.17032	0.0776595	0.0774663	0.178687	1.06287	0.201126	0.0319513	0.320032
HINT1	1.0343	0.904076	1.24068	1.34206	1.25104	1.77753	2.15232	1.81504	1.49203	1.55862
CDC42SE2	0.47084	0.689246	0.537342	0.293735	0.245105	0.498694	0.0865382	1.34167	0.511674	0.350957
FNIP1	0.698832	0.330866	0.522716	0.313058	0.415731	0.295948	0.0865382	0	0.597168	0.106357
IRF1	0.825344	0.942243	1.52531	0.565041	1.05277	1.02683	0	1.94656	0.340394	0.528637
RAD50	0.0318789	0.107304	0.359903	0.215068	0.135726	0.0930697	0.478398	0.144284	0.47998	0
UQCRQ	1.3037	1.16208	1.07926	1.21275	0.765843	1.62173	1.8009	1.41483	0.979791	1.16074
AFF4	0.217961	0.29301	0.778978	0.506497	0.708083	0.595705	0.0865382	0	0.660045	0.318418
ZCCHC10	0.350401	0.513361	0.350924	0.0776595	0.506411	0.617224	0	0.105611	0.157227	0.69432
HSPA4	0.594835	0.327128	0.724971	0.311373	0.369534	0.323708	0.0865382	0	0.286043	0.0666907
VDAC1	1.13471	1.36283	1.19915	0.81357	1.05253	0.886175	0.16618	1.54195	0.670631	0.987352
SKP1	1.33604	1.54157	1.47658	1.32698	1.33457	1.17903	1.39174	0.84995	1.10147	1.03955
PPP2CA	0.439475	0.637945	0.622051	0.703846	0.423496	0.168463	0	0.52379	0.243422	0.0589728
UBE2B	0.897029	1.01359	0.922238	0.805661	0.968648	1.02439	0.372918	0	1.05209	0.329271
CDKN2AIPNL	0.181542	0.178146	0.10798	0.116967	0.0328833	0.0825742	0.0865382	0	0.0709076	0.763912
SAR1B	0.149841	0.511976	0.286006	0.380208	0.186586	0.491249	0.0865382	0.305289	0.199897	0.0589728
SEC24A	0	0.386242	0.235729	0	0.307487	0.280413	0.0865382	0.105611	0.0800398	0.144511
CAMLG	0.341746	0.302546	0.289832	0.6121	0.233344	0.26872	0	0	0.527334	0.816641
DDX46	0.921732	0.224329	0.555452	0.741715	0.591542	0.614673	0.16618	0.658179	0.5019	0.99101
TXNDC15	0.180986	0.245555	0.109282	0.596154	0.0924378	0.0875757	0	0.201126	0.126098	0
H2AFY	1.45267	1.52535	1.51751	1.81373	1.70528	1.83829	1.96354	1.20374	1.42216	1.22098
TGFBI	1.1143	0.387864	1.48508	1.39172	0.81067	0.797705	0.0865382	1.84878	1.47495	0.723836
HNRNPA0	0.828103	0.932627	0.506636	0.501398	0.6601	1.01843	0	0.351933	0.516445	0.0666907
FAM13B	0.395887	0.361813	0.297427	0.420712	0.283216	0.299999	0	0.236337	0.015808	0
KDM3B	0.164446	0.27341	0.324307	0.219872	0.145971	0.059992	0.0865382	0.236337	0.226959	0.025925
EGR1	1.09375	0.512149	0.439538	0.872213	0.691997	0.657994	0	0.105611	0.598473	0.898001
ETF1	0.605299	0.525584	0.957865	0.741375	1.03146	0.629212	0.0865382	0.497493	0.629041	0.345155
HSPA9	0.42176	0.679049	0.806682	0.618847	0.579313	0.619081	0.0865382	1.36342	0.431005	0.698416
CTNNA1	0.844779	0.949952	0.731237	0.512113	0.907164	0.618695	0.0865382	0.144284	0.35977	0.0589728
MATR3	0.741067	0.663064	1.07812	0.587856	0.843306	0.638835	0.366262	0.201126	1.0355	0.137809
PAIP2	1.12601	1.29274	0.828738	0.889936	1.00359	0.586055	0.301541	1.36948	0.60832	0.500969
TMEM173	0.405605	0.614428	0.108265	0.11133	0.156823	0.0243836	0	0	0.316164	0.025925
UBE2D2	0.477915	0.695926	0.656341	0.676349	0.769128	0.677342	0	0.105611	0.330336	0.504027
CXXC5	0.0371496	0.178146	0.151751	0.404658	0.0651676	0.445082	0	0.144284	0.07488	0.025925
CYSTM1	0.978327	0.875473	1.024	1.15398	0.796518	0.436372	0.0865382	1.21	0.560369	0.712551
PFDN1	0.756794	0.820147	0.468976	0.426504	0.354386	0.97287	0.0865382	0.21964	0.796818	0.441284
HBEGF	0.900332	0.591931	0.712589	0.738211	0.509395	1.29782	0	0	1.73375	0.386895
ANKHD1	0.18962	0.586668	0.170045	0	0.291684	0.175498	0	0.270351	0.132058	0.0666907
SRA1	0.250441	0.804024	0.541111	0.333582	0.54661	0.615041	0.0865382	0.337072	0.567173	0.88332
APBB3	0.449307	0.181995	0.155433	0.248105	0.127413	0.0356412	0	0	0.0817696	0.0339012
SLC35A4	0.184402	0.0629177	0.124958	0	0.351514	0.078961	0	0.270351	0.3147	0.288535
CD14	2.33466	2.49713	2.00252	2.66512	2.05694	0.714735	0	1.47216	1.96786	0.27075
NDUFA2	0.939132	0.811147	0.785043	1.0683	0.692942	1.46881	1.12673	0.79908	0.875504	0.508351
IK	0.876616	0.710488	0.661013	0.555205	0.554127	0.622961	1.18367	0.105611	0.367972	0.815335
WDR55	0.0408315	0.0599032	0.213092	0.0822453	0.346079	0.345115	0.0865382	0	0.142537	0
ZMAT2	0.415102	0.140912	0.636357	0.525753	0.46073	0.0929234	0.0865382	0	0.228009	0.780605
TAF7	0.581828	0.938032	0.588565	0.224897	0.389592	0.589511	0	0	0.147793	0.0666907
DIAPH1	0.249159	0.482616	0.554468	0.238268	0.558607	0.485403	0	0.270351	0.731067	0.0666907
HDAC3	0.157426	0.233115	0.120518	0.37442	0.416057	0.213096	0.0865382	0.201126	0.0896861	0.0748634
KIAA0141	0.159931	0.36268	0.23975	0.568652	0.348481	0.20538	0	0	0.170345	0.0339012
GNPDA1	0.374002	0.494613	0.813044	1.14734	0.804384	0.400611	0	1.2438	0.236823	0.0666907
NDFIP1	0.880825	0.497827	0.630624	0.683168	0.70663	0.418815	0	0.845464	0.608621	0.751627
ARHGAP26	0.546993	0.240996	0.544869	0.469043	0.410683	0.0968915	0	0.351933	0.38808	0.188968
NR3C1	0.861627	0.760947	0.866385	0.609782	0.780695	0.774818	0.0865382	0.105611	0.586457	0.247623
YIPF5	0.147187	0.445652	0.235921	0	0.100423	0.216394	0.0865382	0.105611	0.496517	0.336198
LARS	0.233509	0.417913	0.568045	0.520113	0.483384	0.0968519	0	0.144284	0.564066	1.28642
RBM27	0.541883	0.541293	0.294949	0.674971	0.134302	0.55377	0	0.288308	0.215214	0.130623
TCERG1	0.179985	0.327666	0.313924	0.206458	0.17197	0.343164	0.16618	0	0.358438	0.0589728
CSNK1A1	1.2295	1.18833	1.10553	1.14065	1.07378	1.02947	0	1.4359	1.03636	0.653551
SLC26A2	0.0659604	0.278816	0.160476	0.643528	0.214913	0.368308	0	0	0.243017	0.144511
HMGXB3	0.076622	0.40146	0.242672	0.361964	0.466028	0.183764	0.0865382	0.201126	0.092405	0.0909633
CSF1R	0.681748	0.789726	0.811204	0.524286	0.522944	0.6001	0	1.14156	0.778867	0.760453
TCOF1	0.308391	0.381415	0.204675	0.211704	0.228101	0.325084	0	0	0.545171	0.661349
CD74	3.67715	3.46026	3.76652	2.61382	3.27172	4.70276	4.03759	4.28924	4.24986	4.00536
RPS14	3.01541	2.9846	2.88413	2.89483	2.595	3.8456	4.1294	4.00181	3.46747	4.30284
RBM22	0.54467	0.242286	0.285145	0.346827	0.465108	0.16943	0.301541	0	0.576532	0.14038
DCTN4	0.169073	0.38366	0.407766	0.227258	0.49229	0.123368	0	0.236337	0.134826	0
TNIP1	1.05173	0.938549	1.02797	1.19351	1.1067	0.154161	0.239945	0	0.217293	0.209621
ANXA6	0.411815	0.0226194	0.328514	0.678277	0.276988	0.503313	0	0.105611	0.36363	0
CCDC69	0.112035	0.311361	0.160244	0	0.339944	0.542409	0.0865382	0.144284	0.332785	0.240357
GM2A	0.618375	0.94709	1.28825	0.780662	0.591821	0.738273	0.680599	0.351933	0.754167	0
ATOX1	1.50029	1.48387	1.78581	1.50833	1.29039	1.00874	0.427048	0.384178	0.746803	0.402023
G3BP1	0.87261	0.699631	0.693903	1.00094	0.853456	0.364395	0	0.320627	0.251766	0.0989408
MFAP3	0.131679	0.0447384	0.0826395	0.546575	0.0374971	0.0200187	0	0	0.0193199	0.763912
LARP1	0.557013	0.274462	0.527932	0.668374	0.471735	0.220877	0.232339	0.236337	0.281619	0.360537
CNOT8	0	0.139926	0.217351	0.516174	0.0820405	0.329722	0	0.413585	0.126174	0.025925
MRPL22	0.392289	0.411664	0.22759	0.295529	0.143255	0.228301	0.0865382	1.30025	0.155283	0.137809
HAVCR2	0.696979	0.662595	0.925174	0.89831	0.931914	0.825094	0.16618	0.563028	0.676112	0.361651
MED7	0.127811	0.0240185	0.16747	0.194941	0.187152	0.0757651	0.0865382	0.105611	0.0926764	0
ADAM19	0.15517	0.694162	0.0582918	0	0.329323	0.442919	0	0.144284	0.759087	0.209011
CLINT1	0.407671	0.625231	0.469006	0.348029	0.384586	0.364717	0.16618	0.105611	0.394308	0.0589728
RNF145	0.538426	0.641462	0.441914	0.756124	0.486552	0.979013	0	0.552092	0.571326	0.122452
UBLCP1	0.0170742	0.672549	0.420315	0.231636	0.285336	0.0324363	0	0.105611	0.132901	0.0339012
TTC1	0.399562	0.525715	0.648313	0.472802	0.641205	0.040028	0.232339	0.105611	0.300956	0.457368
PWWP2A	0.0160665	0.178146	0.0837816	0.100093	0.0805671	0.114647	0	0.201126	0.0747702	0
SLU7	0.424324	0.71491	0.518414	0.469823	0.325228	0.513944	0.538164	0.144284	0.365929	0.0748634
NUDCD2	0.584332	0.491295	0.15098	0.354044	0.163138	0.414766	0.0865382	1.30025	0.0889168	0
MAT2B	0.227649	0.43319	0.479462	0.170959	0.167538	0.0644237	0	0.427359	0.488123	0.0666907
RARS	0.592472	0.302412	0.258475	0	0.284817	0.181684	0.301541	0	0.127634	0.314047
PANK3	0.352782	0.696775	0.292932	0.338747	0.292103	0.309916	0.0865382	0	0.207811	0.299132
DOCK2	0.738152	0.44914	0.788936	0.648222	0.508685	0.467128	0.239945	0.39836	0.387337	0.21989
LCP2	0.923456	1.08037	1.22388	0.732648	1.03885	0.859632	0.0865382	0.288308	0.792734	0.250903
NPM1	1.70602	1.71054	1.83569	1.14757	1.63804	1.78154	1.81315	2.22701	1.52558	1.78179
FBXW11	0.376211	0.460527	0.262211	0.365534	0.363297	0.302305	0	0.305289	0.171061	0.0589728
STK10	0.216926	0.181995	0.566272	0.345566	0.366616	0.141906	0	0.320627	0.405894	0.0511949
SH3PXD2B	0.58215	0.592881	0.396403	0.170984	0.440657	0.240742	0	0.21964	0.0794571	0
DUSP1	1.77314	1.98248	1.96009	1.81489	2.19122	1.64726	0.777079	0.105611	2.40207	0.915712
ERGIC1	0.505976	0.957461	0.460084	0.665213	0.626497	0.327793	0	1.21	0.377708	0.0748634
RPL26L1	0.510241	0.122495	0.262769	0.189156	0.0569433	0.0345664	0	0.236337	0.586693	0.855926
ATP6V0E1	1.72247	1.85026	1.86495	2.05163	1.54868	1.09402	0.8222	2.27556	1.03134	1.20842
CREBRF	0.457406	0.843376	0.63725	0.289248	0.533823	0.517089	0	0.236337	0.868021	0.209011
CPEB4	0.556626	1.03254	0.795701	0.506348	0.487903	0.302801	0.0865382	1.87114	0.650091	0.195748
KIAA1191	0.141019	0.256712	0.114069	0.526053	0.0641835	0.321202	0	0.337072	0.108314	0.133213
NOP16	0.177573	0.0825408	0.0967811	0.170959	0.18912	0.163704	0.232339	0	0.0497084	0.0339012
HIGD2A	1.01383	1.2666	1.0467	1.01898	0.960418	1.57337	0.478398	1.32951	0.859126	0.267495
CLTB	0.528507	0.622045	0.458537	0.52486	0.353756	0.393825	1.097	0.694888	0.745874	0.532641
FAF2	0.279263	0.28001	0.182473	0.260399	0.138578	0.120375	0	1.35918	0.0603029	0
RNF44	0.219158	0.187048	0.176154	0.275005	0.113111	0.367561	0	0.382289	0.169678	0.0339012
NSD1	0.498346	0.362001	0.585054	0.636018	0.277554	0.340223	0.0865382	0.484658	0.441516	0.185018
PRELID1	1.47825	1.34716	1.21462	1.2043	1.29141	1.52557	2.34195	1.18558	1.44747	1.4542
LMAN2	0.919802	0.619516	0.852868	0.884484	0.633765	0.185546	0	0.305289	0.726684	0.025925
GRK6	0.364116	0.377157	0.28064	0.691941	0.422743	0.191829	0	0.105611	0.319	0.0748634
PDLIM7	0.305718	0.235122	0.313113	0	0.370978	0.382265	0.0865382	0	0.488857	0.460205
TMED9	0.802098	0.571531	0.683265	0.878976	0.760599	0.459934	0.0865382	0.144284	0.242727	0.308025
B4GALT7	0.0228656	0.131188	0.0963563	0.227258	0.142016	0	0	0.201126	0.82876	0.0339012
NHP2	0.856442	0.306717	0.473776	0.904781	0.242322	0.487549	0.16618	1.78383	0.351336	0.961439
HNRNPAB	0.339674	0.662648	0.975831	0.440569	0.67225	0.670057	0.490266	1.48797	1.02588	0.370998
PHYKPL	0.390739	0.468705	0.17639	0.190152	0.460591	0.0824244	0.555478	1.21116	0.237283	0.025925
CLK4	0.135605	0.518052	0.179817	0.215068	0.247971	0.181661	0	0.236337	0.153527	0.0748634
RUFY1	0.202266	0.173712	0.564383	0.15097	0.416483	0.0505998	0	0.105611	0.17375	0.0589728
HNRNPH1	0.541365	1.03637	1.00931	1.12481	0.981441	1.1968	0.734633	1.81705	1.54936	0.466875
CANX	1.18046	1.06169	1.59479	1.33511	1.26275	0.825629	0.538164	0.972787	0.964255	0.314047
MGAT4B	0.162906	0.438512	0.146925	0.468563	0.496311	0.0661778	0.445959	0	0.119065	0.025925
SQSTM1	2.07554	2.16243	2.1779	2.00671	2.11866	1.32113	1.23565	1.66125	1.28432	1.46845
C5orf45	0.0527017	0.162082	0.123205	0.206458	0.217811	0.0474709	0	0.144284	0.244859	0
TBC1D9B	0.545168	0.308017	0.370928	0.175953	0.182179	0.112195	0.232339	0.351933	0.112558	0.763956
RNF130	1.24769	1.3522	1.42057	1.13587	1.49984	1.01554	0.239945	0.39836	0.776706	0.511844
MAPK9	0	0.350517	0.213807	0.296268	0.373988	0.268267	1.58922	0.105611	0.0699926	0.0339012
CNOT6	0.0615068	0	0.21055	0.202976	0.195023	0.172943	0.0865382	0.236337	0.230784	0
MGAT1	1.26727	1.43959	1.22729	0.887998	1.42086	0.379024	0.239945	0.270351	1.21381	0.340339
LINC00847	0.269243	0.252134	0.205781	0.180044	0.182991	0.157058	0	0.144284	0.0661783	0.0748634
GNB2L1	1.98045	2.18539	2.0123	2.31262	2.11214	2.65682	2.74686	2.75888	2.40814	2.69797
DUSP22	0.0170742	0.185758	0.175468	0	0.181384	0.187258	1.06287	0.320627	0.362073	0.0511949
EXOC2	0.292156	0.285975	0.0766563	0.224897	0.0828162	0.0644237	0	0	0.119125	0.025925
WRNIP1	0.190841	0.213453	0.0996874	0.484903	0.283762	0.155839	0	0	0.145983	0.0339012
SERPINB1	2.04938	1.42534	1.38703	1.48735	1.4319	1.00893	0.538545	1.51742	1.79058	1.7741
SERPINB9	1.31148	0.863744	0.759155	0.994439	0.84559	1.51415	0.926794	0.51129	1.32685	0.928934
SERPINB6	0.371219	0.301631	0.493936	0.847424	0.417324	0.444997	0	0.270351	0.76003	1.24844
NQO2	0.155302	0.271682	0.35527	0.889809	0.455021	0.225916	0.16618	1.28177	0.0338891	0.185018
RIPK1	0.194435	0.343167	0.158363	0	0.257383	0.163026	0	1.2438	0.0478382	0.109956
PSMG4	0.0452201	0	0.118171	0.160343	0.150535	0.272869	0.502217	0.201126	0.0703914	0.0339012
PRPF4B	0.644777	0.477311	0.966728	0.283728	0.907604	0.719556	0.16618	0.39836	0.415421	0.0511949
CDYL	0.266016	0.125806	0.363755	0.153534	0.316194	0.209613	0.0865382	0	0.0464196	0
LYRM4	0.149236	0.135536	0.223046	0.23516	0.119532	0.209879	0	1.25525	0.124534	0.730146
RREB1	0.456102	0.577811	0.358375	0.673539	0.684158	0.775075	0.0865382	0.320627	0.797951	0.133213
SSR1	0.40784	0.741391	0.778736	0.847548	0.575664	0.716926	0	0.413585	0.642041	0.106357
RIOK1	0.252829	0	0.198708	0.167267	0.11478	0.332114	0	0.305289	0.0674195	0.0339012
SNRNP48	0.134147	0.0204152	0.136067	0.189818	0.264851	0.0565599	0.0865382	0	0.0502866	0
EEF1E1	0.344907	0.0425825	0.122508	0.267261	0.137774	0.0193642	0	0	0.0859313	0.432526
TMEM14C	0.359092	0.668952	0.546642	0.645896	0.49872	0.910234	2.46571	0.914185	0.623096	0.308025
TMEM14B	0.71765	0.570821	0.481789	0.582461	0.45408	0.600415	0	0.759741	0.217388	0.0666907
SMIM13	0.200822	0	0.124006	0.249825	0.110404	0.0758846	0.0865382	0	0.106358	0.0748634
NEDD9	0.194435	0.366669	0.116368	0.139159	0.199904	0.181481	0	0.105611	0.53896	0.329271
TMEM170B	0.0338618	0.0791427	0.137911	0.0512986	0.153242	0.0594663	0	0.105611	0.623635	0
HIVEP1	0.201442	0.324672	0.633285	0.26933	0.475274	0.237801	0.16618	0.105611	0.179726	0.025925
PHACTR1	0.351235	0.901573	0.65456	0.360222	0.413117	1.27241	0.64392	0	0.860103	0.705307
TBC1D7	0.341528	0.500049	0.282944	0.449251	0.414445	0.166594	0.0865382	0	0.0503053	0
NOL7	0.914488	0.639199	0.745756	0.861399	0.664052	0.651499	0.366262	0.399618	0.760821	0.518387
RANBP9	0.0160665	0	0.173074	0.696232	0.137346	0.183647	0.232339	0	0.0735172	0.025925
CD83	1.77122	1.09315	1.20088	0.949612	1.52235	1.42145	0.817797	0.144284	1.63996	1.35138
JARID2	0.825247	1.1349	0.758046	0.602909	0.845723	0.957037	0.372918	0.351933	0.673877	0.205752
DTNBP1	0.319163	0.429796	0.425817	1.00676	0.55441	0.206593	0	0.236337	0.103877	0.025925
ATXN1	0.307471	0.539699	0.537553	0.378089	0.568739	0.412029	0.0865382	0.144284	0.230793	0.0984391
NUP153	0.0251129	0.0240185	0.330178	0.460904	0.149529	0.218476	0	0	0.0989084	0.025925
TPMT	0.137761	0.303914	0.425347	0.385907	0.240827	0.158782	0	0.105611	0.156708	0.0589728
DEK	1.18132	1.08653	1.33872	1.03134	1.19717	0.655702	0.427048	1.8756	1.04454	1.06407
E2F3	0.23979	0.17157	0.356057	0.253416	0.233379	0.282582	0	0	0.223457	0.763912
SOX4	0.0974072	0.221688	0.0393016	0.201092	0.218564	1.44456	0	0.351933	0.430952	0.106357
C6orf62	0.708907	1.00233	0.970585	0.832304	1.31839	0.834047	0.16618	0.936814	0.662715	0.508117
GMNN	0.0500284	0.0787188	0.105997	0.448385	0.0195269	0.0488383	0	0	0.041766	0.025925
FAM65B	0.368578	0.64733	0.524616	0.389141	0.478098	0.163628	0	0.413585	0.0843203	0
TRIM38	0.792015	0.552888	0.743855	0.310111	0.839035	0.838168	1.20795	0.757986	0.620981	0.322239
HIST1H1C	0.291185	0.881862	0.4806	0.600534	0.452259	0.374104	0	0	0.108884	0.0339012
HIST1H4C	0	0.386584	0.509924	0	0.208766	0.120806	0.0865382	0.105611	0.120273	0.025925
HIST1H1E	0.351057	0.536782	1.05929	0.164977	0.394768	0.334983	0.502217	0	0.0509664	0
HIST1H1D	0	0.32027	0.278826	0.313064	0.156969	0.223801	0.0865382	0	0.043573	0.0339012
BTN2A2	0.339596	0.349233	0.221551	0	0.0294734	0.124772	0	0.201126	0.176161	0.0339012
BTN2A1	0.194435	0	0.229099	0.518981	0.224724	0.219175	0	0.236337	0.122875	0.0339012
ABT1	0.339599	0.169202	0.119868	0.197427	0.0501194	0.165132	0.0865382	1.10596	0.0668327	0
HIST1H2BK	0.337006	0.530784	0.374233	0.0980601	0.310508	0.166944	0.232339	1.30025	0.667836	0.0339012
ZSCAN16-AS1	0.121603	0.251882	0.396174	0.194941	0.295962	0.335612	0	0	0.129559	0.0748634
HLA-F	1.0397	0.943924	1.00532	0.994807	0.899386	0.295567	0	0.320627	0.782179	0.16741
HLA-A	2.91945	3.04951	3.29229	2.80329	3.00155	2.15405	2.07442	2.13057	2.64457	0.943175
HLA-E	2.0376	2.24919	2.44422	2.31177	2.18515	1.1036	0.685135	1.70187	1.60295	1.74734
ABCF1	0.753485	0.977069	0.584448	0.341577	0.361909	0.625912	0	0.305289	0.284804	0.121962
PPP1R10	0.533852	0.893736	0.646534	0.551201	0.370511	0.903171	0.0865382	0.236337	0.840017	0.188968
MRPS18B	0.380093	0.279187	0.318621	0.274408	0.292223	0.222265	0	0	0.184108	0.106357
PPP1R18	0.682726	1.22043	0.901199	1.20679	0.960919	0.590079	0.301541	1.52201	0.657629	0.518406
TUBB	0.824983	1.10985	1.10476	1.24077	1.15019	0.98332	1.04269	0.53885	0.779528	1.14398
FLOT1	0.510121	0.724456	0.887226	0.559959	0.642796	0.939096	0.301541	0	0.768931	0.377696
IER3	2.77374	2.77228	2.59178	2.72881	2.65158	2.11339	0.16618	0	1.87606	2.44257
HLA-C	2.42288	2.64746	2.94787	2.69475	2.74176	2.0664	1.93758	2.29062	2.39609	2.08946
HLA-B	3.21569	3.4445	3.40767	3.31528	3.38294	2.61622	1.88295	3.12958	2.90223	2.65224
DDX39B	0.506879	0.464245	0.293323	0	0.274512	0.439849	0	0.270351	0.24856	0.162948
TNF	1.08503	0.684069	0.755019	0.576903	0.536032	0.454634	1.84381	0	0.430635	0.746625
LTB	0.304455	0.720685	0.160756	0	0.698707	0.798694	1.75766	0.684364	1.21339	1.93957
LST1	1.11445	0.941318	1.5074	1.51718	1.2685	1.85706	2.76817	2.70058	1.94048	0.768574
AIF1	2.40428	2.27672	2.45969	2.66747	2.10295	2.12363	2.49049	3.04989	2.8516	1.81679
PRRC2A	0.00817652	0.0226194	0.295588	0.151181	0.145798	0.225578	0	0	0.207688	0.257123
BAG6	0.380435	0.559673	0.339107	0	0.36092	0.140196	0	0.105611	0.201637	0.025925
CSNK2B	0.674597	0.963282	0.898929	0.981484	0.780113	0.745339	0.502217	0.305289	0.526979	0.553507
DDAH2	0.420595	0.587275	0.556546	0.536963	0.350124	0.498801	1.34575	0	0.386323	1.18314
CLIC1	2.25871	2.26208	2.06971	2.4382	2.08525	1.57927	0.532908	2.31845	1.8157	1.61758
LSM2	0.258964	0.443011	0.342374	0.40561	0.353627	0.242773	0.232339	0.21964	0.58813	0.58924
HSPA1A	1.73679	1.62705	1.68434	1.40965	1.96722	1.66975	0.9997	1.12666	2.25389	2.68038
HSPA1B	0.974279	0.281705	0.712983	0.197054	1.25759	1.45158	0.544151	0.351933	1.36967	1.632
C6orf48	0.448245	0.176268	0.314315	0.448129	0.296225	0.839137	1.38935	1.60936	0.486668	0.766086
NEU1	0.305761	0.532457	0.60788	0.932312	0.513788	0.395004	0.0865382	0	0.196124	0
NELFE	0.892464	0.43993	0.402944	0.449364	0.262914	0.262926	0.232339	0.270351	0.251506	0
RNF5	0.0830229	0.528785	0.261567	0.220502	0.315845	0.324187	0.0865382	0.384178	0.0319513	0.159535
PBX2	0.00817652	0.128318	0.196111	0.174818	0.0973813	0.241403	0	0.53885	0.726966	1.02383
GPSM3	1.18423	0.687033	0.963841	0.604305	0.97002	1.04986	0.725034	1.32242	0.91728	0.690452
HLA-DRA	3.59027	2.99062	3.78921	2.66207	3.08312	4.65517	4.3322	4.61167	4.41426	4.16899
HLA-DRB5	2.0733	0.952594	0.491262	1.25516	0.971159	2.80207	2.83777	0.236337	2.55403	0.746625
HLA-DRB1	3.12595	2.96704	3.36152	2.2267	2.86585	3.53296	3.00773	4.00496	3.84487	3.53046
HLA-DQA1	2.15252	1.80552	2.12821	0.895398	1.69122	3.17658	2.69245	2.46397	2.83767	2.82488
HLA-DQB1	1.42335	1.16371	1.9394	1.07007	1.1992	3.32921	2.92885	2.75583	3.13476	3.1205
TAP2.1	0.148564	0.316605	0.329957	0	0.178817	0.115436	0	0.236337	0.24237	0.0666907
PSMB8	0.883524	0.860837	1.08967	0.828462	0.669657	0.685363	1.14377	1.62317	0.659902	0.144944
PSMB9	0.527241	0.561077	1.19661	0.869229	0.823088	0.898638	0.538164	1.01504	0.385722	1.20979
TAP1	0.4789	0.907445	1.1151	0.468085	0.82655	0.184428	0	0.201126	0.27963	0.0909633
HLA-DMB	0.522865	0.918563	1.04837	0.0664502	0.613889	1.23325	0.30864	0.929766	1.64153	1.18119
HLA-DMA	1.27157	0.965899	1.36155	0.725397	0.92832	1.65752	1.43268	1.46188	1.47971	0.731572
BRD2	0.475017	0.692359	0.660239	0.591043	0.580558	0.583499	0.0865382	0.351933	1.0112	0.460694
HLA-DPA1	2.48901	2.30971	2.9821	1.72335	2.08749	4.015	3.87193	3.54348	3.89346	3.70156
HLA-DPB1	2.47348	2.32434	2.66617	1.05763	2.27524	4.05525	4.37984	4.08624	3.56171	4.23105
SLC39A7	0.272846	0.639566	0.311132	0.403091	0.440356	0.0896268	0.0865382	0	0.116017	0.025925
RING1	0.186974	0.304728	0.234643	0.14972	0.0663022	0.0678441	0	0.105611	0.141489	0.0339012
RPS18	3.13024	2.86127	2.75616	2.50934	2.72779	3.96022	4.28695	4.13126	3.63285	4.21419
WDR46	0.00817652	0.159667	0.0704909	0.161537	0.191307	0.114647	0	0.21964	0.357428	0.268658
PFDN6	0.297377	0.312688	0.344507	0.368035	0.176528	0	0.445959	0.201126	0.280769	0.0339012
RGL2	0.193184	0.128318	0.257167	0	0.089521	0.0249091	0.0865382	0.105611	0.122487	0.79287
TAPBP	0.570408	1.30696	1.14389	0.82567	1.1384	1.08466	0	0.648709	0.892804	1.01415
DAXX	0.134147	0.368337	0.207564	0	0.118413	0.312194	0	0.21964	0.371216	0.554707
CUTA	0.535761	0.772705	0.518993	0.379352	0.396372	0.240734	0	1.1905	0.726699	1.14237
BAK1	0.277221	0.0204152	0.0772836	0	0.202038	0.12142	0	0.105611	0.0947913	0.122452
UQCC2	0.604077	0	0.356233	0.415315	0.36023	0.310489	0	1.35918	0.701629	0.241946
LEMD2	0.393399	0.162689	0.166114	0.200348	0.176153	0.159893	0.0865382	0	0.0464196	0
HMGA1	1.08276	1.0336	0.890038	0.188498	1.08311	0.846243	0.239945	0.484658	0.429791	0.353626
NUDT3	0.645725	0.514381	0.466945	0.440258	0.68028	0.793789	0.654177	0.563028	0.706451	1.0023
RPS10	1.79706	1.68958	1.86156	1.30185	1.92208	2.39163	1.70826	2.98381	1.51278	2.14899
SNRPC	0.400181	0.787135	0.700085	0.831096	0.418036	0.480356	0.0865382	0	0.931636	0.025925
DEF6	0.268312	0	0.124721	0	0.0565264	0.221714	1.36656	0.105611	0.423989	0.407505
RPL10A	2.15354	1.95738	1.99087	2.3392	2.05893	2.75284	2.45943	3.04384	2.40752	2.85883
FKBP5	0.163737	1.15098	0.911971	0.263103	1.24208	0.261184	1.15242	0.351933	0.422985	0.144944
SRPK1	0.0162867	0	0.2492	0.224431	0.0593334	0.0543336	0	0.144284	0.0634401	0.205752
MAPK14	0.398917	0.0240185	0.301006	0.332045	0.372962	0.0938463	0	0.305289	0.158617	0
KCTD20	0.598405	0.267754	0.458228	0.721452	0.273714	0.454514	0	0.105611	0.449623	0.209621
STK38	0.132278	0.0204152	0.171896	0.243086	0.127807	0.0324363	0.0865382	0.236337	0.0179893	0.0339012
SRSF3	1.2258	1.09836	0.881419	0.983158	1.21741	1.11017	1.41397	0.930859	1.82139	1.66362
CDKN1A	1.39274	0.867587	0.909391	0.764386	0.83277	1.3019	1.36901	0.288308	1.61659	1.09633
C6orf89	0.493367	0.240641	0.294535	0.139159	0.420649	0.285199	0	0.320627	0.0648712	0.0511949
MTCH1	0.826083	0.812107	0.825429	0.582137	0.470586	0.574439	0.232339	1.241	1.03019	0.203344
FGD2	0.191464	0.296622	0.257455	0.19961	0.458707	0.436187	0	0.52379	0.173492	0.159063
PIM1	0.632653	0.934782	0.993551	1.26965	1.05216	0.395143	0	0	0.246376	0.0909633
CCDC167	0.208476	0.172317	0.2507	0.379937	0.169215	0	0.0865382	0	0.163197	0.0984391
ZFAND3	0.280652	0.0240185	0.47572	0.278201	0.456542	0.450872	1.29754	0	0.366373	0.025925
GLO1	0.518041	0.415365	0.251708	0.287214	0.231587	0.263138	0.821913	0	0.0996405	0
OARD1	0.244029	0.384808	0.291904	0.372634	0.0719396	0.0586393	0	0.201126	0.0446583	0
TREM2	0.394403	0.29923	0.75782	0.903789	0.592702	0.455511	0	1.57776	0.0252734	0
TFEB	0.178829	0.157722	0.0771908	0.243086	0.0904666	0.0243836	0	0	0.172318	0.0339012
CCND3	0.366206	0.181016	0.24317	0.275925	0.304024	0.219942	0.232339	0.236337	0.369539	0.114661
MRPS10	0.24876	0.45056	0.191773	0.31481	0.176091	0.0881361	0	0	0.286724	0.0589728
UBR2	0.186193	0.675891	0.425291	0.250985	0.243868	0.233422	0	0.320627	0.187129	0.494434
TBCC	0.248851	0.191842	0.062129	0.0800043	0.0967171	0.0533564	0	0	0.0179893	0.0511949
RPL7L1	0.718203	0.783058	0.417103	0.4637	0.410961	0.272425	0.0865382	0.575956	0.59574	0.121962
CNPY3	0.688174	0.684348	0.707656	0.907317	0.463912	0.632008	0	0.838938	0.634794	0.0339012
MEA1	0.110145	0.361699	0.249079	0.564527	0.300813	0.411413	0	1.21116	0.189604	1.10458
KLHDC3	0.00817652	0.155747	0.191642	0	0.220065	0.285798	0.232339	0.21964	0.0981789	0
RRP36	0.0251129	0	0.209294	0.171229	0.250644	0.163588	0	0.945728	0.154273	0.0666907
MRPL2	0.235775	0.0629177	0.0828959	0.173143	0.116224	0.100417	0	0.305289	0.0789354	0
DNPH1	0.923984	0.522282	0.538427	0.747575	0.521138	0.120028	0.0865382	0.236337	0.442094	0.752381
YIPF3	0.717304	0.41863	0.341169	0.152241	0.472346	0.181331	0	0.484658	0.558993	0
MRPS18A	0.0251611	0.415673	0.24523	0.161537	0.0528475	0.0324363	0.0865382	0	0.19494	0.0339012
VEGFA	1.25535	0.667989	0.850971	0.772526	0.585862	0.676628	0.856921	0.144284	1.16942	0.551229
MRPL14	0.136477	0.328489	0.472634	0.553738	0.397646	0.442653	0.0865382	0.88355	0.233578	0.58016
HSP90AB1	1.638	1.8364	2.43465	1.99291	1.87118	1.70331	0.926794	1.68361	1.56983	1.28902
NFKBIE	0.573727	0.310747	0.246014	0.287394	0.576896	0.146767	1.29754	0.305289	0.327058	0.707582
CDC5L	0.626281	0.450868	0.492643	0.79632	0.563494	0.167123	0.0865382	0.427359	0.144054	0.538044
CD2AP	0.179172	0.249966	0.296009	0.160343	0.460023	0.325095	0	0	0.104589	0.025925
FBXO9	0.33611	0	0.250818	0.544585	0.166851	0.115575	0.0865382	0.105611	0.362348	0.025925
ELOVL5	0.266518	0.359352	0.506039	0.587951	0.164826	0.158683	0.478398	0.21964	0.490749	0.0339012
GCLC	0.598782	0.397124	0.453363	0.229319	0.477856	0.175934	0.232339	0	0.0721873	0
DST	0.36855	0	0.122076	0	0.263677	0.255001	0.239945	0.236337	0.472686	0.133213
ZNF451	0.241225	0.688161	0.274703	0.317142	0.22177	0.388518	0.16618	0.105611	0.0608019	0.776073
PTP4A1	0.517816	0.629537	0.505121	0.854446	0.436419	0.468622	0.239945	0.105611	1.08012	0.025925
PHF3	0.303817	0.359239	0.56549	0.498816	0.299126	0.3728	0.0865382	0.52379	0.603643	0.20661
LMBRD1	0.159931	0.135809	0.323056	0.145895	0.262406	0.194676	0.0865382	0	0.162584	0.0666907
SMAP1	0.189174	0.510738	0.433073	0.531207	0.148448	0.389708	0.16618	0.105611	0.110794	0.107306
OGFRL1	0.992758	0.841434	0.860197	0.98224	1.13776	0.669316	0.777079	1.39528	0.633484	1.22368
MB21D1	0.234734	0.423386	0.531557	0.377633	0.269881	0.294614	0	0.337072	0.0411736	0.0339012
EEF1A1	3.89208	3.95966	3.73047	3.49631	3.8647	4.15822	4.32434	4.25536	3.70419	3.95977
COX7A2	1.36136	1.42873	1.63456	1.59346	1.23088	0.874333	0.0865382	1.22996	0.992366	1.02685
TMEM30A	0.672801	0.928341	0.757077	0.894345	0.484674	0.604619	0	0.201126	0.43987	0.360537
SENP6	0.234587	0.34542	0.403849	0.428406	0.435948	0.52362	0.478398	0.351933	0.283535	0.107306
PHIP	0.592047	0.428412	0.502538	0.163731	0.564457	0.656281	0.239945	0.909979	1.13789	0.162948
HMGN3	0.703212	0.487938	0.339572	0.307606	0.320619	0.369672	0	1.34167	1.02742	0.693256
FAM46A	0.301702	0.142553	0.2661	0.164227	0.773857	0.287827	0	0.21964	0.108656	0
IBTK	0.236508	0.187048	0.417319	0.151181	0.309326	0.609502	0	0	0.424959	0.0339012
CYB5R4	0.581337	0.756616	0.87927	0.857174	0.560152	0.345549	0	1.37038	0.486192	0.14038
SYNCRIP	1.01597	0.725606	0.854981	0.728464	0.593389	0.489224	0.685135	1.42542	1.18896	0.227747
ZNF292	0.373683	0.736979	0.429736	0.238793	0.410851	0.542442	0	0.497493	0.571434	0
C6ORF165	0	0	0	0	0.00333692	0	0	0	0	0
AKIRIN2	0.2103	0.631883	0.872178	0.577928	0.628285	0.276201	1.29754	0	0.54611	0.374944
RNGTT	0.0328709	0.23796	0.144856	0	0.0577236	0.0911235	0.0865382	0	0.0254594	0.0339012
PNRC1	1.67292	2.23868	2.1233	1.3528	1.89318	2.23848	1.09494	0.904225	1.86977	1.02317
UBE2J1	1.04368	0.966957	0.863461	1.00468	1.18189	0.538718	0.16618	0.144284	0.279168	0.335013
LYRM2	0.651244	0.378849	0.518871	0.422418	0.245496	0.274735	0	0.564096	0.643147	0.731379
UFL1	0.360907	0.560221	0.269798	0.547138	0.398655	0.292509	0	0.236337	0.17386	0
PNISR	0.871544	0.466225	0.825774	0.493461	0.68984	1.16955	0.433313	0.997317	1.09772	0.667504
CCNC	0.570503	0.438844	0.194077	0.224431	0.282739	0.472344	0	1.74169	0.108354	0.542831
ASCC3	0.174001	0.173559	0.37303	0	0.177944	0.140256	0	1.38145	0.100594	0.0339012
PREP	0.395564	0.0204152	0.0900345	0.294419	0.0751737	0.0356412	0	0.144284	0.0835469	0
PRDM1	0.151359	0.104887	0.310923	0.307606	0.285219	0.5318	0.239945	0	0.909212	0
ATG5	0.513367	0.195487	0.264708	0	0.276788	0.10896	1.29754	0	0.0331428	0.268658
AIM1	0.218871	0.347034	0.580841	0.428994	0.512213	0.919629	0.589592	0.105611	0.74644	0.224106
SEC63	0.313959	0.19981	0.446176	0.341015	0.34651	0.336975	0	0.48295	0.202479	0.174803
OSTM1	0.664414	0.6455	0.684129	0.769251	0.689949	0.0820305	0	0.320627	0.275049	0
SNX3	1.05814	1.30243	1.44191	0.79908	1.15232	1.53476	0.76788	0.320627	1.22302	2.03622
FOXO3	0.299273	0.589379	0.263579	0.0980601	0.667493	0.0887907	0.0865382	0	0.349481	0.144511
CD164	1.33821	1.46113	1.57021	1.659	1.44252	0.604847	1.36901	1.4133	1.23444	0.12921
SMPD2	0.0629297	0.043954	0.0448788	0.152241	0.0553854	0.0154972	0	0	0.0723507	0.109956
MICAL1	0.163028	0.461659	0.220791	0	0.415162	0.202662	1.5706	0	0.0422339	0.133213
ZBTB24	0.144629	0.191842	0.0828838	0.0512986	0.0956075	0.0644237	0	0.105611	0.0509664	0.241946
CDC40	0.584567	0.147015	0.342904	0.451997	0.373811	0.709189	0	0.105611	0.224336	0.14038
AMD1	0.522454	0.746292	0.643892	0.782008	0.736009	0.309365	1.55288	0.320627	0.783062	0.230695
GTF3C6	0.917532	1.04748	0.921727	1.14015	0.699104	0.452832	0.239945	0.236337	0.390039	0.90113
RPF2	0.3077	0.402086	0.377394	0.523007	0.406641	0.0200187	0.0865382	0.21964	0.102947	0.106357
SLC16A10	1.02727	0.816403	0.739238	1.01035	0.536121	1.01746	0	0	0.932062	0.209011
REV3L	0.5133	0.447497	0.245134	0.421833	0.255803	0.499496	0.0865382	0	0.300558	0.0666907
FYN	0.150722	0.29493	0.231183	0.394733	0.439191	0.183681	1.06635	0	0.20741	0.169906
MARCKS	1.65418	2.09214	2.11366	2.25086	2.17983	1.01695	1.56533	1.94353	1.70739	1.9074
HDAC2	0.166122	0.316097	0.383328	0.179151	0.441143	0.523436	1.06287	0.105611	0.586574	0.0339012
DSE	1.36285	1.22531	1.13452	1.03285	1.05981	1.35173	0.16618	0.305289	1.43781	0.613964
FAM26F	1.09483	0.774766	0.96259	0.700832	0.650909	1.33555	0.600777	0.983462	0.467165	1.37579
RWDD1	0.570372	0.753842	0.629179	0.716223	0.453192	0.624657	0	0.337072	0.344809	0.301967
NUS1	0.69068	0.34677	0.426309	0.283075	0.256913	0.4631	0.0865382	0.105611	0.0664747	0.025925
MAN1A1	0.640862	0.258137	0.464534	0.38807	0.33807	0.148597	0	0.305289	0.29656	0.122452
SERINC1	0.614855	0.647298	0.849348	0.867104	0.732859	0.341205	0	0.826469	0.612309	0.0989408
PKIB	0.210011	0.203432	0.0965811	0	0.205152	0.751124	1.39868	0.399618	0.496079	0.602813
HDDC2	0.178855	0.295913	0.10672	0.351873	0.128001	0.0243836	0	0.21964	0.395427	0.0339012
NCOA7	0.447492	0.460994	0.426886	0.323361	0.488882	0.322967	0	0.105611	0.0163985	0
HINT3	0.322701	0.195745	0.337732	0.405203	0.342729	0.0827424	0	0.21964	0.0441156	0
RNF146	0.225158	0.0240185	0.199844	0.212582	0.140161	0.0154972	0	0.270351	0.0518738	0
ECHDC1	0.301712	0.546053	0.513238	0.214217	0.381099	0.48489	0	0.21964	0.231099	0.0589728
ARHGAP18	1.12898	0.992747	1.11749	1.21972	1.14244	0.713487	0.232339	1.86437	0.607547	0.79105
EPB41L2	0.109634	0.208471	0.229311	0	0.358072	0.0383605	1.23194	0.368496	0.240507	0.191825
STX7	0.688256	0.861194	1.02006	0.768534	0.77134	0.6635	0	0.351933	0.756207	0.762836
RPS12	3.35605	3.21292	3.09714	3.20698	3.09969	4.11111	4.38521	4.30165	3.45324	4.15488
SGK1	1.64772	1.59223	1.90941	1.63632	1.86756	1.93222	0.690305	0	1.74117	1.31416
HBS1L	0.289637	0	0.232436	0	0.177084	0.549474	0.0865382	0.201126	0.10297	0.0589728
AHI1	0.104926	0.10089	0.226211	0	0.0511985	0.708543	0.0865382	0	0.0236002	0.025925
BCLAF1	0.65596	0.612939	0.780144	0.460677	0.60599	0.835746	0.30864	0.648709	0.901292	0.630924
MAP3K5	0.131977	0.400732	0.381178	0	0.348039	0.149167	0	0.236337	0.214462	0.241946
IFNGR1	1.32495	1.23016	1.18598	1.14608	1.00592	0.922318	0	1.22299	0.913826	0.210028
TNFAIP3	1.71653	1.14438	1.83597	1.29766	1.80631	0.237992	0.16618	0	0.922347	0.689937
HEBP2	0.415979	0.574277	0.597816	0.826896	0.251261	0.279849	0.76788	0.236337	0.664425	0.550482
CCDC28A	0.768669	0.476608	0.331311	0.310679	0.348426	0.174113	0	0.105611	0.0639666	0
ABRACL	0.987888	0.992034	0.706891	1.15582	0.707077	0.367692	0	0.575956	0.531516	0.438
HECA	0.364818	0.466568	0.399717	0.492745	0.452111	0.52365	0	0.201126	0.339321	0.413325
CITED2	0.354246	0.723315	0.615158	0.897618	0.655844	0.142124	0	0.337072	0.17865	0.583762
HIVEP2	0.178984	0.26661	0.203396	0.0980601	0.199938	0.166208	0	0	0.127328	0.025925
FUCA2	0.52289	0.533391	0.550417	0.224897	0.67103	0.0669761	0	0.144284	0.222726	0
PHACTR2	0.367408	0.257832	0.565551	0.730644	0.433016	0.869068	0	0.105611	0.163437	0.0339012
LTV1	0.0999487	0.0226194	0.134672	0.173143	0.0859741	0.256906	0.502217	0.144284	0.541836	0.12921
PLAGL1	0	0.211707	0.148194	0	0.0410952	0.240476	0.16618	0.201126	0.0542496	0.0666907
SF3B5	1.17802	0.909887	0.836849	0.603557	0.685486	0.898851	1.18072	1.42587	1.10275	1.09002
STX11	0.175168	0.298752	0.541356	0.26802	0.395832	0.59304	0.30864	0	0.413643	0.202482
UTRN	0.527729	0.315392	0.668859	0.0664502	0.445074	0.335669	0	1.2794	0.268025	0.0909633
SHPRH	0.188011	0.132736	0.153107	0	0.0953954	0.337984	0	0.39836	0.228063	0.0666907
RAB32	0.312593	0.67966	0.659096	1.15954	0.616564	0.808486	0.478398	0.305289	0.290473	0.223263
SASH1	0.331172	0.376545	0.134027	0.0512986	0.2811	0.0240171	0	0.39836	0.0819685	0
TAB2	0.388618	0.211709	0.326339	0.685991	0.627893	0.532305	0.232339	0.470485	0.398561	0.267918
PPIL4	0.136362	0.363732	0.337975	0.305471	0.328598	0.209473	0.0865382	0.144284	0.213687	0
GINM1	0.44102	0.0240185	0.379606	0.37847	0.297143	0.310261	0	0.351933	0.454861	0
PCMT1	0.728122	0.251233	0.517289	0.66248	0.546118	0.300677	0	0.270351	0.222299	0.0511949
RMND1	0.130149	0.132476	0.0882392	0.188498	0.0620566	0.0669593	0	0.105611	0.0712951	0
ARID1B	0.101046	0.122162	0.22823	0.174818	0.176153	0.265799	0	0.144284	0.218888	0.0989408
SNX9	0.44482	0.874274	0.629226	0.483013	0.869746	0.672133	0.30864	0	0.298954	0.270176
GTF2H5	0.346089	0.23354	0.386506	0.769335	0.302928	0.247277	0.538164	0.105611	0.594887	0.0589728
TMEM181	0.276638	0.328792	0.286056	0	0.362476	0.0243836	0.16618	0.382289	0.162537	0.0748634
DYNLT1	1.05002	0.954509	0.970669	0.928362	1.23849	0.127579	0.0865382	0.728057	1.02113	0.236605
EZR	1.1115	0.678868	0.945333	0.966414	0.833091	0.864725	0.0865382	0.716963	1.43991	1.00637
TAGAP	0.185358	0.372225	0.511692	0.360121	0.361237	0.203948	0	0.144284	0.126737	0.0339012
SOD2	3.82923	3.96784	3.93899	3.81906	3.85794	2.39959	0.544151	1.14127	2.46604	1.99685
WTAP	1.41954	1.19717	1.5583	1.53966	1.35827	0.858429	0	0.144284	0.464836	0.594349
ACAT2	0.399395	0.509974	0.258026	0	0.0961669	0.20078	0	0.399618	0.108102	0.0748634
TCP1	0.423639	0.415931	0.601911	0.565943	0.371377	0.165156	0	0.288308	0.551499	0.209011
MRPL18	0.239102	0.138265	0.294853	0.160343	0.145	0.443572	0.16618	0.21964	0.739105	0.0666907
IGF2R	0.478767	0.823245	1.04517	0.801011	0.92105	0.548768	0	0.105611	0.192332	0.776098
QKI	0.455388	1.05333	1.24008	1.52012	1.16014	0.889701	0.239945	0.624532	1.02615	0.952689
SFT2D1	0.270733	0.701858	0.644334	0.528885	0.58003	0.227467	1.32194	0.471656	0.546466	0.287019
MPC1	0.26409	0.507428	0.355843	0	0.105861	0.352116	0.538164	0.270351	0.37518	0.406913
RNASET2	1.23646	1.0796	1.17938	0.529987	0.650079	1.14721	0.239945	1.50777	1.13226	1.20219
MLLT4	0.199799	0.0204152	0.0418141	0.348574	0.0538155	0.217302	0	0.105611	0.400319	0.0666907
PHF10	0.200481	0.043954	0.232703	0.164977	0.183438	0.404292	0.0865382	0.21964	0.0637093	0
PSMB1	1.07536	0.985007	1.11176	1.66909	1.21842	0.7012	1.50262	0.427359	1.01128	1.05891
PDCD2	0.040972	0.342829	0.327882	0.157346	0.479924	0.0977068	0	0	0.175269	1.05162
ADAP1	0.0170742	0.0226194	0.14909	0.361787	0.277194	0.0551908	0	0.236337	0.137397	0.129697
COX19	0.539718	0.424624	0.252548	0.219872	0.254838	0.198854	0.0865382	0.144284	0.239042	0
C7orf50	0.694598	0.619755	0.311931	0.399257	0.535745	0.453116	0.232339	0.305289	0.142139	0.0511949
ZFAND2A	0.27031	0.104887	0.375068	0.312887	0.221121	0.0154972	0.922715	0	0.460248	0
INTS1	0.213403	0.0447384	0.0632216	0	0.280707	0.0487692	0.502217	0	0.0792408	0.0339012
MAFK	0.229116	0.320093	0.0944897	0.416543	0.27151	0.253574	0	0	0.233213	0.133213
PSMG3	0.0638793	0.378073	0.128285	0.248105	0.0631062	0.0784288	0.0865382	0	0.121922	0.0339012
MAD1L1	0.2062	0.501666	0.219648	0.555047	0.135916	0.0781609	0	0.201126	0.0493798	0.0748634
NUDT1	0.199868	0.20814	0.184157	0.384642	0.331717	0.210887	0.0865382	0.144284	0.667379	0.530396
SNX8	0.692183	0.613698	0.504833	0.530998	0.285563	0.126727	0	0.909979	0.24518	0.121962
LFNG	0.412566	0.496831	0.256344	0.279284	0.163834	0.0304	0.0865382	0	0.292778	0.435877
TTYH3	0.693173	0.987982	0.582476	1.01226	0.729003	0.291455	0.30864	0.826469	0.894426	0.0748634
GNA12	0.69183	0.63207	0.289238	0.263955	0.437794	0.242547	0.16618	0	0.217058	0.355698
WIPI2	0.137058	0	0.228728	0.609904	0.25892	0.422246	0.0865382	0.105611	0.216907	0.460008
TNRC18	0.0251129	0.100939	0.123618	0.40813	0.302534	0.112641	0	0.498632	0.416073	0.0834312
ACTB	4.25314	4.13099	4.07931	4.16025	4.2703	4.15621	3.88591	4.05093	4.4689	3.95826
RNF216	0.250865	0.255678	0.264145	0.153534	0.211731	0.375422	0.0865382	0.105611	0.281949	0.0339012
CCZ1	0.0160665	0.0240185	0.225665	0.309064	0.123083	0.370365	0	0.351933	0.152989	0.025925
RAC1	2.09372	2.17535	1.86545	2.31867	1.78488	1.64632	1.90856	1.58852	1.90822	1.99295
KDELR2	0.635398	0.39845	0.770483	0.615948	0.520958	0.428458	0	0.39836	0.749988	0.831386
ZDHHC4	0.443853	0.104887	0.17977	0	0.127425	0.170029	0	0.105611	0.195237	0.0339012
NDUFA4	1.53694	0.759942	1.63099	1.43071	1.23847	1.81823	1.25858	1.83573	1.31855	1.43706
PHF14	0.140099	0.191874	0.263163	0	0.199676	0.181203	0	0.236337	0.0581956	0.760194
TMEM106B	0.0228656	0.0474736	0.231075	0.357739	0.161534	0.129183	0	0	0.0348277	0.52259
ARL4A	0.906946	0.766926	0.428526	0.753673	0.747917	1.01068	0.239945	0.105611	0.265202	0.109956
BZW2	0.208782	0.247424	0.17986	0.240921	0.284855	0.352287	0	0	0.143632	0.0984391
TSPAN13	0.137761	0.318628	0.00800902	0.208569	0.0277716	0.0956937	0	0	0.0179893	0.025925
AGR2	0.737127	0.377935	0.381614	0.419262	0.198851	0.289492	0	1.21	0.489836	0.791817
AHR	0.723542	1.09555	0.937167	0.798032	0.932979	0.709762	0	0.470485	0.529795	0.989029
SNX13	0.298096	0.134724	0.271826	0.116967	0.126204	0.266517	0	0.288308	0.0814979	0.420906
ITGB8	1.31633	1.22562	0.60815	0.753463	1.13296	0.18922	0	0	0.307051	0.764191
TOMM7	1.31917	1.15852	1.37379	1.44789	0.880383	1.63795	1.73825	2.81997	1.67039	1.6555
FAM126A	0.194092	0.182242	0.0563081	0.522047	0.251439	0.0623433	0	0.144284	0.0742911	0.169906
GPNMB	1.27978	1.63997	1.9808	1.70935	1.48236	0.609652	0	1.20827	0	0.336198
TRA2A	0.42871	0.526348	0.552981	0.492224	0.566571	0.326264	0.16618	0.39836	0.558048	0.0339012
CYCS	0.960728	0.66478	1.03331	0.776896	1.04143	0.533565	0.0865382	0.351933	1.05739	0.6022
HNRNPA2B1	2.14868	1.67795	2.33386	1.78925	2.12736	1.98221	0.777079	2.29811	1.95547	1.97046
CBX3	1.53731	1.1733	1.12384	1.24538	0.969087	0.774493	1.17761	1.56938	0.651393	0.685267
SNX10	0.753326	1.07517	1.86703	1.41552	1.20373	0.387139	0	0.305289	0.468853	0.71824
SKAP2	0.364852	0.91328	1.21365	0.866962	0.864514	0.119514	0	0.320627	0.730979	0.0339012
HOTAIRM1	0.140099	0.42844	0.232117	0	0.0348357	0.0979048	0.16618	0.105611	0.116903	0
TAX1BP1	1.22263	1.06777	1.34287	1.33182	1.11282	1.03876	0.0865382	0.693952	0.964062	0.58765
JAZF1	0.25289	0.135809	0.208591	0.189818	0.245122	0.534909	0.0865382	0.270351	0.219637	0.0666907
CPVL	0.847438	0.960554	0.976462	0.886803	0.762261	1.51599	0.301541	1.84371	1.65274	0.481543
ZNRF2	0.299106	0.227646	0.29729	0.371426	0.486563	0.249384	0	0.776498	0.19558	0.0748634
GGCT	0.0160665	0.040422	0.573233	0.520211	0.249166	0.101638	1.06635	0.776498	0.795907	0.420906
GARS	0.377306	0.468998	0.573112	0.677378	0.504833	0.574571	0	0.105611	0.0944971	0.0834312
LSM5	0.801181	0.276537	0.378615	0.750763	0.391355	0.477937	1.4525	0.144284	0.467209	1.70618
AVL9	0.355842	0.540181	0.274575	0.358859	0.370232	0.300654	0	0.105611	0.169009	0
NT5C3A	0.450369	0.29869	0.324579	0.321764	0.639704	0.0356412	0	0.144284	0.0608019	0.025925
RP9	0.140099	0.23754	0.121579	0.288654	0.04052	0.235849	0	0.270351	0	0.0511949
HERPUD2	0.267148	0.169202	0.284966	0.291493	0.37297	0.09329	0	0	0.217196	0.025925
2021-09-07	1.16955	1.22699	1.22666	1.36721	1.14498	0.915927	0.239945	0.79908	0.843346	1.20357
ELMO1	0.0241132	0	0.147206	0	0.0562716	0.541633	0.16618	0.144284	0.166231	0.320032
STARD3NL	0.367933	0.401882	0.443144	0.71841	0.499844	0.427367	0.502217	0.144284	0.0722163	0.0666907
VPS41	0.14821	0.517551	0.429401	0.582916	0.225241	0.0716561	0	0	0.127663	0.106357
RALA	0.603931	1.48995	0.871247	1.24195	0.843309	1.55745	0.690305	0	0.65676	1.33657
CDK13	0.332323	0.245972	0.29269	0	0.115762	0.153551	0	0.105611	0.0869482	0.0339012
MPLKIP	0.422373	0.216873	0.343485	0.415742	0.43115	0.468844	0	0.105611	0.133035	0.314047
PSMA2.1	0.570676	0.650592	0.629074	0.345323	0.558622	0.257684	0.0865382	0	0.257442	0.533287
MRPL32	0.280535	0.148241	0.279079	0.372973	0.153792	0.0872716	0.16618	0	0.288844	0.697627
STK17A	0.120662	0.429192	0.492232	0.180044	0.233474	0.621442	0	0	0.0972091	0.52259
COA1	0.146429	0	0.105175	0.313643	0.101213	0.133115	0.16618	0.413585	0.165022	0
BLVRA	0.500987	0.77856	0.754838	0.874438	0.489762	0.199898	0	0.105611	0.225192	0.776093
AC004951.6	0.177002	0.165662	0.104189	0.214642	0.104671	0.269963	0	0.144284	0.0635999	0.0666907
DBNL	0.481171	0.829078	0.66188	0.442468	0.500056	0.868499	0	0.484658	0.652617	0.599251
YKT6	0.198589	0.218463	0.473497	0.481148	0.41669	0.277565	0	0.144284	0.0805196	0.025925
TMED4	0.424519	0.0398262	0.41489	0.156412	0.353449	0.351845	0.0865382	0	0.14046	0.0909633
ZMIZ2	0.140099	0.142533	0.268302	0.211704	0.199924	0.122405	0.239945	0.270351	0.457102	0
PPIA	2.43622	2.2283	2.25761	2.55021	2.4523	2.38377	1.79292	2.98674	1.98991	1.3074
H2AFV	0.65112	0.442712	0.656501	0.918043	0.574945	1.05812	0	0.305289	1.01589	1.07273
PURB	0.0970713	0.655298	0.46201	0.363254	0.441837	0.850424	0.372918	0	0.408928	0.144511
MYO1G	0.431844	0.398637	0.445974	0.248676	0.658036	0.430756	0	0	0.757892	0.438466
SNHG15	0.309262	0.277902	0.230895	0.302967	0.199915	0.644205	1.47343	0.236337	0.684272	0.316815
CCM2	0	0.539804	0.339991	0.227258	0.504915	0.189267	0	0.236337	0.0787529	0.122452
HUS1	0.176856	0.223444	0.368001	0.306552	0.157923	0.192809	0	0.105611	0.0713843	0.0339012
UPP1	1.61587	1.5887	1.31429	1.34979	1.45579	0.929452	0.16618	0	1.06166	0.473064
IKZF1	0.24664	0.0204152	0.364097	0.508099	0.185099	0.91995	0.589592	0.470485	0.206231	0.107306
SEC61G	1.49911	0.871201	1.20597	1.62734	1.29617	1.31716	1.55492	1.54643	1.01968	0.49126
VOPP1	0.44072	0.209443	0.611892	0.36668	0.428537	0.720715	0.16618	1.30025	0.45269	0.13689
GBAS	0.536405	0.42717	0.444201	0	0.437455	0.812892	0	0.144284	0.227543	0.0666907
CCT6A	0.833701	0.716102	0.875525	0.819332	0.534883	0.31236	0.232339	0.613237	0.532295	0.358467
SUMF2	0.373511	0.150431	0.342102	0.0980601	0.46346	0.102128	0.16618	0	0.279306	0.763912
CHCHD2	1.75345	1.75924	1.71671	1.69413	1.43329	1.85012	0.30864	1.10756	1.6158	1.90457
ZNF117	0.0228656	0.116975	0.217249	0.0822453	0.081227	0.0594663	0.0865382	0	0.226788	0.0339012
ZNF92	0	0.178619	0.0246571	0.19961	0.0244357	0.139705	0	0.21964	0.0762013	0.0339012
GUSB	0.438652	0.528999	0.441531	0.522534	0.483749	0.165045	0.0865382	0.549414	0.368497	0.454654
CRCP	0.369459	0.245311	0.189665	0	0.0635775	0.502391	0.232339	0.39836	0	0.106357
TMEM248	0.0500284	0.293345	0.439752	0.261252	0.478896	0.322291	0.0865382	0	0.284138	0.159535
SBDS	0.213787	0.276585	0.481577	0.556295	0.241103	0.315311	0.0865382	0.337072	0.168996	0.779873
POM121	0.184085	0.0240185	0.169874	0.227258	0.266178	0.114798	0.0865382	0.144284	0.101294	0
BAZ1B	0.119857	0.185361	0.450822	0.302482	0.469688	0.178715	0	0.144284	0.347219	0
BCL7B	0.247896	0.232155	0.248866	0	0.115825	0.514733	0	0.776498	0.274303	0.122452
TBL2	0.0170742	0.142553	0.200224	0.128759	0.063568	0.0249091	0	0	0.0986867	0.025925
WBSCR22	0.436695	0.152316	0.324354	0.300704	0.383816	0.303022	0.0865382	0	0.189789	0.16741
LIMK1	0.366382	0.293371	0.247553	0.406783	0.159894	0.202069	0	0	0.281949	0.0339012
EIF4H	0.250739	0.753709	0.767843	0.593055	0.516751	0.384507	1.76408	0.21964	0.739463	0.144944
LAT2	0.360093	0.677328	0.585581	0.59049	0.350866	0.17909	0	0.144284	0.394341	0.0989408
RFC2	0.114738	0.178619	0.147239	0.152241	0.0730694	0.235403	0	0.21964	0.108862	0.0984391
GTF2I	0.759724	0.514408	0.643714	0.660407	0.724598	0.622311	0.0865382	0.236337	0.259913	0.0511949
NCF1	1.35692	1.31919	1.73311	0.838187	1.66497	0.437266	0.538164	0.288308	0.186124	0.025925
POM121C	0	0.156542	0.104514	0.166497	0.0561432	0.0952369	0.0865382	0.201126	0.141412	0.0339012
HIP1	0.193642	0.490987	0.21357	0.197427	0.158908	0.507925	0	0.776498	0.187741	0.133213
RHBDD2	0.453301	0.104887	0.189149	0.450497	0.29687	0.517718	0.0865382	0	0.414219	0
POR	0.832231	0.0240185	0.426365	1.10865	0.619484	0.424829	0.16618	0	0.205695	0.0748634
MDH2	0.784466	0.494709	0.78775	0.560067	0.560886	0.440274	0.0865382	0.800325	0.790363	0.924561
HSPB1	0.631481	1.09404	1.93612	1.47018	0.844751	0.879807	0.16618	0	0.778613	1.05345
YWHAG	0.427169	0.363542	0.828595	0.756279	0.632211	0.156905	0.0865382	0.201126	0.661553	0.284799
FGL2	0.843279	0.76797	1.26067	0	0.894428	0.862423	0.232339	1.72305	1.65742	0.537409
GSAP	1.06004	0.606048	0.70012	0.211704	0.381308	0.286989	0	0.201126	0.2521	0.121962
PTPN12	1.1203	0.931288	1.05258	0.782357	0.829084	0.357906	0	0.105611	0.556257	0.202482
RSBN1L	0.098366	0.364837	0.292887	0.391275	0.320907	0.59058	0.16618	0	0.549864	0.0998961
CD36	0.650539	0.290974	0.783706	1.38908	0.792239	0.183133	0	1.12666	0.436013	0.0748634
SEMA3C	0.178568	0.267934	0.301449	0.478424	0.676942	0.0487692	0	0.105611	0.409826	0.025925
TMEM243	0.131724	0.296531	0.177341	0.444032	0.0827614	0.219927	0.0865382	0	0.257672	0.025925
DBF4	0	0.249668	0.283267	0.128759	0.170424	0.203982	0.16618	0.776498	0.474184	0
SRI	1.0808	0.679028	0.781113	0.861832	0.707653	0.563561	0.538164	0.236337	0.35101	0.878916
AKAP9	0.476491	0.673374	0.596799	0.51061	0.453646	0.765498	0.0865382	0.351933	0.92185	0.12921
ANKIB1	0.190394	0.0240185	0.245223	0.141889	0.349525	0.0873032	0	0.144284	1.04895	0.0666907
GATAD1	0.47762	0.241543	0.38124	0.0512986	0.200916	0.151404	0	0.201126	0.530433	0.241946
FAM133B	0.483139	0.736763	0.74508	0.903406	0.771703	1.08678	0	1.03044	0.726073	0.953656
SAMD9	0.950315	0.637624	0.658353	0.768231	0.865679	0.18384	0	0.105611	0.0902744	0
SAMD9L	0.550852	0.810242	0.968188	0.516928	1.15857	0.0151337	0.445959	0.647728	0.0936803	0
BET1	0.00817652	0.320113	0.284311	0.224431	0.175156	0	0	0.105611	0.0966235	0.0339012
SLC25A13	0.201713	0.346301	0.384933	0.512168	0.313197	0.280344	0.0865382	0.382289	0.137499	0
SHFM1	1.24976	1.23269	1.08615	1.01272	1.04241	1.02186	0.76788	0.904984	1.14737	1.29971
ACN9	0.157758	0.0240185	0.0443162	0	0.0285718	0.132051	0	0.21964	0.0986927	0.025925
BRI3	2.41743	2.64892	2.46933	2.72493	2.4257	1.73392	1.43833	1.73617	1.59748	1.35104
ARPC1A	0.355656	0.308192	0.237284	0.145895	0.272717	0.586693	0	0.270351	0.196034	0
ARPC1B	2.29581	2.43662	2.17907	2.35783	2.10815	1.49355	2.11754	1.96819	2.11127	1.7403
PDAP1	0.720995	0.472159	0.49938	0.305672	0.740953	0.273905	0.0865382	0	0.505784	0.0984391
BUD31	1.12954	0.967288	0.661285	0.756951	0.77021	0.147862	0.0865382	0.21964	0.34464	0.701362
ATP5J2	1.14198	0.90944	1.38232	1.97052	1.23857	1.09861	1.05363	1.5975	1.35007	0.99965
ZNF394	0.00817652	0.395243	0.219659	0.350172	0.162924	0.108899	0	0.270351	0.501083	0.0339012
ZNF655	0.440135	0.26507	0.300873	0.539957	0.584571	0.509213	0.301541	0.455541	0.554701	0.0511949
ZKSCAN1	0.427055	0.245368	0.344178	0.190152	0.23805	0.0409574	0.0865382	0.382289	0.527918	0.959777
COPS6	0.6885	0.530955	0.367359	0.546408	0.285187	0.268101	0	0	0.267528	0.855361
LAMTOR4	1.10163	1.24197	1.12564	1.42647	0.927329	0.721209	1.64113	1.88891	1.02243	0.9711
PILRA	0.853772	0.823244	0.893806	1.32753	1.02884	0.374266	0	0.874062	0.452319	0.0748634
PPP1R35	0.23715	0.156623	0.189678	0.13467	0.258067	0.460899	0	0.105611	0.12542	0.14038
TSC22D4	0.0659604	0	0.282756	0.356246	0.386113	0.0777081	0	0.144284	0.165424	0.627917
LRCH4	0.123001	0.17491	0.118756	0.341673	0.241164	0.112669	0.0865382	0	0.42193	0.106357
GNB2	0.708187	1.28183	0.819669	1.30207	1.09378	0.319961	1.06287	0.320627	1.27421	0.595176
POP7	0.191705	0.132736	0.119435	0.454854	0.0744074	0.0857644	0	0.21964	0	0.0339012
SRRT	0.341517	0.215605	0.260934	0.174818	0.0630776	0.168525	0.0865382	0.144284	0.274677	0.0511949
PLOD3	0.112093	0.184086	0.292055	0.221673	0.278284	0.0526702	0	0.105611	0.0674497	0.025925
ZNHIT1	0.998292	1.19024	0.763611	0.817754	0.934487	0.536491	0.0865382	0.105611	0.504579	0.791817
[truncated: 3,002 more rows]

## Sheet: C
gene	COVID1	COVID2	COVID3	COVID4	COVID5	CTRL1	CTRL2	CTRL3	CTRL4	CTRL5
NOC2L	0.334868	0.695537	0.284867	0	0.355384	0.337001	0.182069	0.230008	0	0.761683
ISG15	3.03113	3.06175	1.18096	1.44789	3.25246	0.499867	1.07837	0	0.572517	0.460816
SDF4	0.175529	0.256907	0.710991	0	0.34716	0.461757	0.535994	0.527517	0.649606	0.418117
UBE2J2	0	0.214729	0.347225	1.10735	0.303943	0.249267	0.268402	0.12041	0.0922057	0
CPSF3L	0.70737	0.0416276	0.231797	1.10735	0.342637	0.249236	0	0.12041	0.194598	0.521481
AURKAIP1	0.067161	0.0902711	0.737131	1.48191	0.81105	0.454782	0.268402	1.14263	0.348609	0.447689
CCNL2	0.401068	0.220323	0.615558	0	0.324184	0.736972	0.479796	0.12041	0.202054	0.617194
RP4-758J18.2	0.145114	0.0867146	0.199873	0	0.0287384	0.1057	1.07968	0	0.194598	0.0290875
MRPL20	0.524314	0.80981	0.782359	1.86062	0.749412	0.53659	0.819719	0.923226	0.339756	0.290677
SSU72	0.457193	1.07671	0.904903	0	1.01247	0.593478	0.226917	0.835928	0.487671	0.251854
CDK11B	1.26358	0.288179	0.442688	0	0.395407	0.576294	0	0.670912	0.0922057	0.0870132
CDK11A	0.889545	1.17096	0.588231	0	0.697308	0.916601	0.541747	0.624949	1.04337	0.677652
GNB1	0.905949	0.733097	0.8299	1.26852	0.707868	0.675262	0.191809	0.416879	0.883512	0.78737
C1orf86	0.87677	0.0867146	0.404258	0	0.276119	0.320153	0	0.44901	0.176623	0.292214
SKI	0.167818	0.192512	0.636105	1.53564	0.455193	0.487748	0.638256	0.361938	0.479972	0.27741
RER1	0.997598	1.27578	0.743367	1.44789	0.795516	0.594072	0.955521	0.732987	0.176623	0.819707
TNFRSF14	0.399964	0.702396	0.888972	0	1.00097	0.486205	0.191809	0.693894	0.805075	0.483857
CEP104	0.131422	0.786274	0.350916	0	0.201828	0.29168	0.657132	0.12041	0.0922057	0.30718
KCNAB2	0.559611	0.166506	0.566265	0	0.5332	0.392583	0.810437	0.553996	0.766753	0.444889
RPL22	2.32453	2.57697	2.36806	3.00107	2.28292	1.97372	2.4156	2.66399	1.17886	1.26175
TNFRSF25	0.175529	0.709565	0.736897	0	0.686502	0.575386	0.597364	0.122793	0	0.711604
NOL9	0.475834	0.261588	0.215245	0	0.627722	0.334375	0	0.692548	0.63853	0.305774
PARK7	1.43567	1.14581	1.10901	2.09692	1.00176	0.684544	0	0.992846	0	0.803645
RERE	0.697582	0.325215	0.416	0	0.475074	0.307089	0.566616	0.232144	0.0922057	0.0327553
ENO1	1.61092	1.528	1.65588	0	1.43237	0.63336	0.913025	1.23521	0.59289	0.680881
H6PD	0	0.659056	0.135405	0	0.247287	0.425917	0.226917	0.326832	0.0922057	0.119476
PIK3CD	0.653105	0.220323	0.631215	0	0.334889	0.684895	0.191809	0.447291	0.734039	0.488757
CLSTN1	0.285888	0.173064	0.623707	1.26852	0.429101	0.231865	0	0.232144	0.202054	0.50135
DFFA	0.167818	0.187904	0.280309	0	0.284828	0.28674	0.191809	0.328771	0.374978	0.223103
TARDBP	0.067161	0.711769	0.717297	0	0.483056	0.706412	0.936809	0.232144	0.202054	0.73719
SRM	0.246379	0.527282	0.451378	0	0.494163	0.313531	0.645159	0.326832	0	0.437485
MAD2L2	0.789599	0.29216	0.277176	0	0.313428	0.177809	0	0.44901	0.374978	0.0617495
KIAA2013	0.0874255	0.0867146	0.353469	0	0.194073	0.258964	0	0.12041	0.176623	0.461178
MFN2	0	0.43689	0.177426	0	0.0429796	0.377088	0.226917	0.122793	0.752374	0.0190344
TNFRSF1B	1.39414	1.20375	1.15906	1.55598	1.40038	0.482345	0.479796	0.361938	0.865295	0.619444
VPS13D	0.899194	0.697485	0.445572	0	0.409368	0.620884	0.709804	0.326832	0.705787	0.248602
PRDM2	1.44488	0.831544	0.898494	0	0.532445	0.93267	0.418257	0.447291	0.599464	0.937887
EFHD2	0.36448	1.02476	1.12689	0	1.01942	0.626009	0.645159	0.122793	0.176623	0.436715
SPEN	0.703944	1.02936	0.780848	1.44789	0.358606	0.985217	0.191809	0.871609	0.802924	0.829583
SZRD1	0.10149	0.0902711	0.469448	0	0.431345	0.488695	0.645159	0.361938	0	0.332056
NECAP2	0.175529	0.64129	0.649332	0	0.44338	0.260305	0.268402	0.415104	0.0922057	0.238824
RCC2	0.471368	1.08278	0.423465	0	0.481814	0.479263	0.182069	0.326832	0.46827	0.0095625
UBR4	0.319617	0.774079	0.556142	0	0.387234	0.444988	0.352681	0.527517	0.342173	0.968567
EMC1	0.249284	0.188849	0.145275	0	0.246518	0.364249	0.226917	0	0.26851	0.0617495
CAPZB	1.18012	1.11095	1.53608	2.16298	1.50527	1.11568	1.00196	0.529104	0.83759	0.862461
MINOS1	0.542759	0.220323	0.827219	1.55598	0.832148	0.550168	0.268402	0.447291	0.202054	0.401193
DDOST	0.713175	0.716051	0.597181	0	0.449923	0.270364	0	0.694581	0.512693	0.61931
HP1BP3	1.52058	1.49578	1.73829	1.55598	1.13122	1.22911	1.3905	1.64086	1.13243	0.94399
USP48	0.950908	0.83827	0.973958	0	0.713155	0.758004	0.418257	0.529104	0	0.39389
CDC42	1.98465	2.04636	1.76849	0	1.61316	1.12667	1.17285	1.06746	0.978943	0.990536
ZBTB40	0.0874255	0.0918118	0.303883	0	0.0545676	0.347396	0.226917	0.122793	0	0.396689
LUZP1	0.909915	0.0416276	0.980703	1.10735	0.590615	0.277759	0	0	0.788327	0.464291
HNRNPR	0.882236	1.09444	1.12957	0	0.799006	1.01234	0.939631	0.499484	1.37935	0.790207
RPL11	3.39352	3.42739	3.24174	3.85683	3.14378	2.69411	3.21547	3.11883	1.852	2.45947
TCEB3	0.342332	0.0674164	0.380724	0	0.229986	0.286894	0	0.553996	0.374978	0.159534
PITHD1	0.397857	0.0469592	0.329823	0	0.41526	0.192891	0	0.600307	0.0922057	0.260144
SRSF10	0.614756	0.520309	0.755196	0	0.651269	0.988144	0.268402	1.53465	0	0.713238
NIPAL3	0.0816327	0.120019	0.463254	0	0.480139	0.376125	0	0.122793	0.656924	0.479627
RCAN3	0.467576	0.635961	0.799954	0	0.580348	0.398648	0.226917	0.627125	0.0922057	0.295097
SRRM1	1.5811	1.34746	1.29929	0	1.50555	1.28846	1.06937	1.48988	1.13915	1.20266
RUNX3	1.48695	1.45802	1.45747	0	1.59912	1.59755	1.64416	1.35531	1.8232	1.37723
SYF2	1.318	1.20075	1.24213	1.89772	0.871516	0.72953	0.794874	0.232144	0.8687	0.866087
C1orf63	1.61837	1.6277	1.67652	0	1.08473	1.35041	1.06169	0.852405	1.80714	1.47538
TMEM50A	0.750582	0.879799	1.40629	1.48191	1.02287	0.885889	0.829491	1.19404	0.202054	0.562786
TMEM57	0	0.0988762	0.299211	0	0.0756562	0.360874	0.191809	0.627125	0.0922057	0.330837
STMN1	1.17763	0.903205	0.212097	2.5045	0.292525	0.140224	0	1.53407	0.0922057	0.487554
SH3BGRL3	2.38348	2.62031	2.8181	3.01183	2.72524	2.03163	2.90043	1.92872	1.11947	1.59312
CD52	2.23597	2.21012	2.842	2.19537	2.4294	2.13347	2.82037	2.41022	1.44295	1.61616
DHDDS	0.207255	0	0.189785	0	0.19646	0.336924	0.547864	0.232144	0.0922057	0.259389
HMGN2	1.97646	1.69531	1.17623	2.36097	1.12638	0.974464	1.47244	0.529104	0.788327	0.637015
ARID1A	0.162474	0.217201	0.534807	0	0.381382	0.478271	0.7117	1.50608	0.428743	0.527465
NUDC	0.583237	0.214729	0.614694	0	0.633597	0.455943	0.191809	0.122793	0.176623	0.397197
TMEM222	0.190552	0.894787	0.142951	0	0.120331	0.322401	0	0.12041	0.271105	0.0438992
SYTL1	0.180804	0.219012	0.44568	0	0.600012	0.124351	0.226917	0.122793	0	0.455851
WASF2	0.71639	1.33559	0.981597	0	0.771493	0.615662	0.850776	0.122793	0	0.720739
IFI6	2.41041	2.30956	0.99171	1.10735	2.59123	0.186482	0.226917	0.553996	0.793355	0.0453416
FAM76A	0.10149	0.548483	0.268957	0	0.351951	0.389493	0.182069	0	0.487671	0.656729
STX12	0.837424	0.212706	0.304947	0	0.183989	0.575092	0.226917	0.44901	0.726433	0.127051
RPA2	0.856229	0.152044	0.539762	0	0.338345	0.186953	0	0.12041	0.599464	0.405032
EYA3	0.0816327	0.48096	0.304227	0	0.200949	0.246779	0.479796	0.232144	0.202054	0.200107
DNAJC8	1.34288	0.899495	1.07963	1.86062	0.696225	0.76988	0.446349	0.44901	0.370065	0.231496
ATPIF1	1.09308	1.40254	1.21893	2.41628	1.38707	0.794477	0.960711	0.420421	0.339756	1.25554
PHACTR4	0.157101	0.184679	0.42225	0	0.317875	0.669346	0.7117	1.47668	0.176623	0.654533
TRNAU1AP	0.497834	0.212706	0.304757	0	0.389447	0.352825	0.410498	0.603256	0.822464	0.149268
SNHG12	0.77322	0.503521	0.437432	0	0.559145	0.440366	0.182069	0.627125	0.414547	0
TAF12	0.807349	0.541108	0.494015	0	0.354357	0.235737	0.182069	0.361938	0.202054	0.122281
YTHDF2	0.532324	0.92565	0.523268	0	0.423215	0.473761	0.829673	0.755865	0.46827	0.458594
EPB41	0.721966	0.52025	1.54447	0	1.14462	1.06749	0.657132	0	0.680973	0.426829
SRSF4	1.0389	0.834644	0.89433	2.13764	0.343189	0.842839	0.808719	0.670912	0.656924	0.561512
LAPTM5	1.67165	1.6339	1.98461	0	1.81613	1.24831	0.750344	1.05467	0.802684	1.09786
PUM1	0.283891	0.400796	0.532337	0	0.162302	0.799977	0.850776	0.12041	0.202054	0.619901
PTP4A2	1.26253	1.2368	1.40624	1.55598	1.35333	1.31442	1.0918	1.25662	1.35265	0.679999
KHDRBS1	0.814967	1.00105	0.984779	1.44789	1.07172	1.01343	0.852413	0.232144	0.0922057	0.428667
KPNA6	0.423042	0.11485	0.389671	0	0.576969	0.489059	1.04223	0.626389	0.0922057	0.335911
TXLNA	0.350279	0.523616	0.455058	0	0.520182	0.275081	0.226917	1.50608	0.254465	0.0453416
EIF3I	0.258491	0.0918118	0.66545	1.10735	0.820605	0.439747	0.925066	0.626389	0.638044	0.0957819
LCK	1.29803	1.9397	1.52347	0	1.33361	0.869856	1.08808	1.23521	1.5799	1.03205
HDAC1	0.145422	0.620261	0.704112	1.83745	0.905941	0.360121	0.638256	1.27099	0	0.603067
ZBTB8OS	0.856766	0.76843	0.644657	0	0.410719	0.447822	0.602776	0.553996	0.46827	0.21013
RBBP4	1.11453	1.04756	0.96678	0	0.681488	0.828917	1.20865	0.601783	0	0.779489
SYNC	0.143689	0.0469592	0.288901	0	0.333708	0.183898	1.42645	0.12041	0.718906	0.241743
YARS	0.817935	0.854739	0.939427	0	0.783256	0.350076	0.191809	0.553996	0.0922057	0.18837
S100PBP	0.718261	0.750216	0.881104	0	0.707524	0.620557	0.827817	0	1.05916	0.773597
AK2	0.447452	1.06386	0.330178	0	0.536416	0.373178	0.685256	0.328771	0	0.209334
SFPQ	2.20397	0.846704	1.30615	1.71953	1.31586	1.80171	1.08492	0.938851	0.420575	1.15591
ZMYM4	0	0.120019	0.5263	0	0.0852264	0.352427	0.226917	0.227867	0.649606	0.119186
KIAA0319L	0.357668	0.26545	0.898157	0	0.759268	0.403415	0	0.447291	0.46827	0.62229
PSMB2	0.143689	0.935442	0.777668	1.61992	0.783689	0.460057	0	0.227867	0.374978	0.115819
AGO4	0.270559	0.128373	0.415324	0	0.110073	0.487933	0	0.624949	0.479972	0.070742
AGO3	0.907872	0.458589	0.540928	0	0.245518	0.814495	0.446349	0.626389	0.846676	0.329553
MAP7D1	0	0.239071	0.718375	0	1.064	0.376649	0.638256	0.361938	0.374978	0.246772
THRAP3	1.3026	1.20475	1.14839	1.10735	1.10547	0.754858	0.374608	1.58889	0.904153	0.618067
MRPS15	0.0874255	0.796549	0.515516	0	0.49134	0.340767	0.645159	0.122793	0	0.314157
ZC3H12A	0.067161	0.0506596	0.276274	0	0.018554	0.139835	0	0.44901	0.0922057	0.144774
MEAF6	0.0816327	0.153493	0.830303	0	0.516031	0.496447	0.645159	0	0.339756	0.290046
SF3A3	0.458565	0.958624	0.330474	0	0.27718	0.469829	0.547864	0	0.728703	0.763661
RRAGC	0.731577	0.685633	0.336137	0	0.393159	0.275284	0	0.44901	0.731287	0.192351
NDUFS5	1.03664	1.3167	1.34077	0	1.61589	0.612259	1.15856	0.869355	0.752374	0.660419
MACF1	1.47252	1.66591	1.71672	0	1.19757	1.95703	1.66759	0.814829	2.02494	1.25316
PPIE	0.272356	0.219012	0.467356	0	0.318419	0.331577	0	0.361938	0.683683	0.0796543
CAP1	1.11776	0.909987	1.52354	1.44789	1.28178	0.961443	1.53568	0.232144	0.692836	0.912071
RLF	0.233868	0.678552	0.430802	1.44789	0.302014	0.285	0.191809	0.361938	0.0922057	0.376589
ZMPSTE24	0.271815	0.299197	0.252952	0	0.170777	0.557683	0.806031	0.12041	0.597845	0.300882
SMAP2	1.23751	0.906379	1.53089	1.44789	1.02838	0.46501	0.411746	0	0	0.121692
FOXJ3	0.782607	0.276228	0.446254	0	0.42443	0.488985	0.827817	0.122793	0.790762	0.165601
PPCS	0.189299	0.463568	0.622558	0	0.372177	0.553806	0.934139	0.230008	0.574061	0.481881
YBX1	1.55292	1.74789	1.82597	3.40177	1.59384	1.14551	1.61201	1.42682	0.896739	0.505155
SLC2A1	0.067161	0.395578	0.14204	0	0.190634	0.218721	0	0.122793	0.339756	0.24605
SZT2	0.693812	0.15682	0.231715	0	0.186487	0.2488	1.1596	0.12041	0	0.440098
ATP6V0B	0.642266	0.624864	0.791838	0	0.610713	0.268787	0.226917	0.525928	0.92929	0.440609
DMAP1	0.454691	0.296312	0.282432	1.10735	0.167651	0.362102	0.411746	0.122793	0	0.374185
RNF220	0	0.0988762	0.361741	1.10735	0.333777	0.271664	0	0.692548	0.0922057	0.382417
RPS8	3.51198	3.37174	3.07339	4.01481	3.25054	2.63422	2.71243	2.91663	2.30927	2.06732
PLK3	0.0874255	0.633868	0.282174	0	0.193315	0.272934	0.268402	0	0.680973	0.103814
TOE1	0.0874255	0.0469592	0.118939	0	0.0409053	0.131225	0.226917	0	0.176623	0.122691
PRDX1	1.28009	0.978435	1.00483	2.29504	1.10261	0.527047	0.418257	1.20303	0.638044	1.13312
AKR1A1	0.635448	0.958585	0.381303	0	0.720003	0.283158	0.191809	0.12041	0.374978	0.398327
NASP	1.1496	1.56706	0.672228	0	0.828171	0.489067	0.827817	0.232144	0	0.455352
GPBP1L1	0.854302	0.666568	0.674579	0	0.57167	0.647086	0.709804	0	0.881508	0.884122
TSPAN1	0.454609	0.0988762	0.0065198	0	0.283461	0.373869	0.645159	0	0.920938	0.893351
POMGNT1	0	0.0469592	0.163427	0	0.15431	0.151633	0.226917	0.12041	0.882624	0.115609
UQCRH	1.16279	1.6077	1.27796	2.38363	0.897619	0.595055	1.63088	1.76061	0	0.674444
MKNK1	0.0874255	0.0506596	0.407764	0	0.158866	0.372432	0.226917	0.230008	0.599464	0.0190344
ATPAF1	0.559773	0.0988762	0.385439	0	0.313192	0.20506	0	0.12041	0.0922057	0.0769309
CYP4B1	0.0816327	0.325215	0.00322589	0	0.284551	0.0680098	0	0.645258	0.726433	0.629473
CMPK1	1.00671	0.425233	0.884367	0	0.393938	0.600346	1.1027	0.626389	0.339756	0.204822
EPS15	0.408422	1.40058	0.997292	0	0.917224	1.02997	0.547864	0.12041	0.434647	0.561586
OSBPL9	0.350279	0.527282	0.383458	0	0.295699	0.371598	0.479796	0.230008	0	0.447586
NRD1	1.15693	0.655325	1.21639	1.53564	0.886179	0.676764	0.535994	0.12041	0	0.210425
TXNDC12	0.0834763	0.520577	0.586196	2.09692	0.25261	0.290028	0	0.890476	0.176623	0.148108
BTF3L4	0.067161	0.65782	0.416428	0	0.610949	0.362085	0.268402	0.527517	0	0.397801
PRPF38A	0.42043	0.138129	0.573558	0	0.139263	0.548614	0.7117	0.447291	0.754342	0.0380752
ZCCHC11	1.03548	0.492633	1.53624	0	0.445383	1.29356	0	0.328771	0.202054	0.769022
ECHDC2	0.219847	0.553501	0.170973	0	0.183555	0.361737	0	0.232144	0.825278	0.368734
MAGOH	1.0842	1.1145	0.668254	1.10735	0.525491	0.409817	0.182069	0.553996	0.499647	0.153611
HSPB11	0.616546	1.37257	0.555235	0	0.724693	0.436222	0.794874	0.553996	0.176623	0.861797
TMEM59	1.10143	0.625535	1.26273	1.53564	1.10702	0.573861	0.547864	0.712863	0.683683	1.302
USP24	0.457609	0.133263	0.433172	1.44789	0.12742	0.456856	0	0.232144	0.363765	0.297193
TACSTD2	0.167818	1.49497	0.00518397	2.02924	0.490771	0.196416	0	0.643846	0.858747	0.693338
MYSM1	0.72945	0.497524	0.616972	0	0.660977	1.16595	0.679927	0.529104	0.202054	0.580508
JUN	1.88336	2.2998	2.06829	1.48191	1.68259	2.23355	2.73048	2.6348	1.05442	2.03407
INADL	0.157101	0.200284	0.13536	0	0.243481	0.187766	0	0.600307	1.23226	0.43332
USP1	0.960129	1.14683	0.564341	2.03543	0.543224	0.444837	0.446349	0.44901	0.526986	0.401936
JAK1	1.38168	1.6992	1.93665	2.08513	1.68657	1.30278	0.753864	0.694581	1.4609	1.14884
LEPROT	0.214774	0.360115	0.34883	0	0.296288	0.300833	0.182069	0.44901	0.656924	0.567412
PDE4B	1.04027	0.86523	0.97234	0	1.17196	0.46523	0.182069	0.908414	0	0.300296
MIER1	0.683931	1.5805	1.06634	0	1.39278	0.946969	0.182069	0.44901	0.278014	0.53897
SERBP1	2.30048	1.67292	1.69244	1.91192	1.33751	1.03248	0.617245	1.27288	0.552504	0.837251
SRSF11	1.61488	1.16055	1.27863	2.12633	0.990175	1.85475	1.02952	0.773704	0.938219	0.989587
ZRANB2	1.20297	1.10125	1.2544	1.26852	0.753714	1.83329	1.80434	0.960274	2.23004	1.11578
ACADM	0.0816327	0.166506	0.496251	0	0.299792	0.289241	0.191809	0.326832	0.46827	0.632444
RABGGTB	0.149134	0.0988762	0.470776	0	0.707531	0.478739	0.191809	0.12041	0.374978	0.0685968
USP33	0.067161	0.364375	0.84914	0	1.05689	0.827512	0	0.122793	0.902584	0.718152
FAM73A	0.0816327	0.269026	0.344246	0	0.806529	0.52106	0.191809	0.692548	0	0.051182
FUBP1	0.447452	0.901519	0.774497	0	0.630171	0.885623	0.268402	0.574267	0.0922057	0.512802
IFI44L	1.1403	1.77615	1.02942	0	1.88371	0.928485	0	0.627125	1.23397	0.463554
IFI44	0.705366	1.20866	0.910219	1.44789	1.67335	1.19249	0.806031	0.670912	0.540007	0.622637
PRKACB	0.559687	1.19263	0.81748	0	0.942646	1.18145	0.771759	0	0.718906	0.269993
GNG5	0.850023	2.08884	1.24415	2.46029	1.50318	0.435242	0.226917	0.869355	0.176623	0.465095
ZNHIT6	0.131422	1.20591	0.353723	0	0.262896	0.746348	0.182069	0.227867	0.567002	0.562462
ODF2L	0.795148	1.3935	0.94674	0	1.53001	1.28486	0.900295	0	1.1748	1.11482
SH3GLB1	0.931199	1.45912	1.15216	1.53564	1.11991	0.656883	0	0.668156	0.439254	0.579953
2021-09-15	1.21063	0.733938	0.826372	0	0.620169	0.428256	0.794874	0.529104	0.202054	0.238836
LMO4	0.492872	1.00328	0.778445	1.48191	0.57059	0.521085	0.853393	0.415104	0.86287	0.94332
PKN2	0.419201	0.182395	0.763604	0	0.712531	0.908951	0.517366	0.869932	0.64461	0.726167
GBP3	1.04807	0.136658	0.539402	0	0.688106	0.708338	0.268402	0.232144	0	0.297958
GBP1	1.49843	1.62528	0.989488	1.53564	1.85641	0.786228	0.998362	0.227867	0.934306	0.284967
GBP2	1.61884	1.35171	1.51873	0	1.4178	0.665495	0	0.553996	0.905156	0.173439
GBP4	0.75845	1.43067	1.33697	1.44789	1.04352	0.25531	0.770578	0	0.572517	0.0095625
GBP5	1.8114	1.47299	1.92977	1.53564	1.3821	1.65742	1.14926	0.230008	1.12902	0.903992
ZNF326	0.402028	0.354047	0.534328	1.44789	0.855002	0.801729	0.182069	0.708896	0.651144	0
ZNF644	0.621388	0.788554	0.827664	1.55598	0.429496	0.995309	1.665	0.122793	0.370065	0.744804
GLMN	0.157101	0.138129	0.340482	0	0.329851	0.6387	0.7117	0.326832	0	0.423502
RPAP2	0.662308	0.429877	0.954757	0	0.743394	0.947443	0.806031	0.122793	0.53039	0.279281
RPL5	2.42963	2.39553	2.5111	3.25489	2.64527	1.82767	1.94023	1.91268	1.79803	1.44109
MTF2	1.1981	0.734928	0.613198	0	0.563993	0.503382	0.65263	0.694581	0	0.519712
TMED5	0.334868	1.1231	0.729502	1.26852	0.569901	0.565832	0.182069	0.447291	0	0.32297
DR1	1.34462	0.536366	0.899971	0	0.497366	0.771274	0.744784	0.122793	0.720162	0.363879
DNTTIP2	0.809724	0.812532	0.758323	1.53564	0.687452	0.526984	0.268402	0.328771	0.526986	0.415428
GCLM	0.504213	0.219012	0.454181	0	0.360542	0.305034	0.382649	0.326832	0.278014	0.0567015
ABCD3	0.162474	0.65782	0.116854	0	0.546273	0.268699	0	0.12041	0.0922057	0.0767424
DPYD	0.72184	0.0902711	0.428445	0	0.170245	0.250845	0.547864	0	0.46827	0.202025
AGL	0.162474	0.167198	0.314076	0	0.173027	0.489431	0.446349	0.230008	0	0.205041
SLC35A3	0.259762	0.805372	0.319883	0	0.313931	0.599217	1.08744	0.232144	0	0.634592
HIAT1	0.10149	0.0953502	0.316882	0	0.344366	0.19273	0.182069	0.232144	0	0.330674
TRMT13	0.403063	0.0416276	0.2699	0	0.158329	0.639608	0.411746	0.624949	0	0.281696
RTCA	0.10149	0.148701	0.483519	0	0.343092	0.292799	0.226917	0.12041	0.194598	0.394693
CDC14A	0.739518	0.711474	0.427521	0	0.322531	0.532789	0.226917	0	0.680973	0.259389
SLC30A7	0.203354	0.138129	0.307388	0	0.336785	0.49067	0.810437	0	1.46199	0.607037
RNPC3	0.0816327	0.134739	0.469083	0	0.337674	0.849413	0.663816	0.73557	0.86952	0.841998
VAV3	0.180804	0.259908	0.255661	0	0.0751792	0.226485	0	0.122793	0.26851	0.0095625
SLC25A24	1.15428	0.722819	0.579562	0	0.517963	0.188469	0	0.122793	0.828192	0.361024
FAM102B	0	0.0902711	0.343509	0	0.845194	0.168874	0.344395	0.361938	0.0922057	0.308192
PRPF38B	1.15608	1.36158	1.35325	0	1.05316	1.83988	1.02995	1.57371	2.28695	1.04616
CLCC1	0.067161	0.0988762	0.103745	0	0.102265	0.1647	0	0.12041	0.726433	0.0767424
SARS	0.474788	0.703708	0.697949	0	0.393449	0.401617	0.882006	0.12041	0	0.143469
PSMA5	1.6298	0.887821	0.947705	1.55598	1.38541	0.450382	0.547864	0.12041	0.0922057	0.353603
GNAI3	0.344542	0.793216	0.729521	0	0.293385	0.301979	0.548555	0.627125	0.0922057	0.476459
GSTM4	0.214774	0.219012	0.0740916	1.44789	0.091999	0.124661	0	0	0.374978	0.0644717
AHCYL1	0.322737	0.0469592	0.31113	0	0.165444	0.345122	0.850776	0.418652	0.0922057	0.35579
LAMTOR5	1.02422	0.217859	0.768432	0	0.63081	0.394449	0.226917	0.601783	0.820191	0.707307
CD53	2.07775	1.54048	1.5265	0	1.66941	1.15819	1.29368	0	1.47467	0.997304
LRIF1	0.0816327	0.773046	0.257734	0	0.462995	0.405161	0.182069	0.361938	0.468619	0.143614
CEPT1	0.501397	0.466318	0.305047	0	0.290283	0.394001	0	0.227867	1.01787	0.299659
DENND2D	0.691368	1.08491	0.785738	1.10735	0.777337	0.661518	1.42766	0.83476	1.23726	0.682522
ATP5F1	0.548527	0.921601	0.829407	1.48191	0.726707	0.489005	0	0.757774	0.468619	0.683318
RAP1A	1.32315	0.783217	0.989684	0	0.754914	0.875517	0.685256	0.603256	0.772089	0.172619
CAPZA1	1.81236	0.908616	1.36496	0	1.45419	1.23883	0.937231	0.693894	0.785935	0.505636
RHOC	0.398058	0.0674164	0.3552	0	0.290156	0.216692	0.645159	0.227867	0.202054	0.187387
RSBN1	0.824451	0.866314	0.595013	0	0.988295	0.564512	0.182069	0.12041	0.374978	0.701859
PTPN22	0.948515	1.12522	1.47931	0	1.24496	1.72994	1.68676	1.28443	0.764517	0.927957
AP4B1	0.621083	0.15682	0.119385	0	0.0783931	0.301293	0.226917	0	1.20779	0.14094
HIPK1	0.963279	0.343101	0.65058	0	0.63278	0.845958	0.893933	0.525928	0.880545	0.450099
TRIM33	0.460279	0.214922	0.687566	0	0.346803	0.931015	0.182069	0.328771	1.21081	0.736111
CSDE1	0.946713	1.23243	1.25635	0	0.916618	0.942689	0.936809	0.553996	0.348609	0.654959
ATP1A1	0.432427	0.544808	0.641709	0	0.75454	0.895992	0.977877	1.23077	1.06001	1.13664
CD58	1.2818	1.00771	0.998087	1.10735	0.594535	0.518569	0.955521	0.328771	0.686569	0.0924867
CD2	2.61783	2.71737	3.15553	1.55598	2.82806	2.42302	2.26938	2.58822	1.52813	2.41441
MAN1A2	0.341257	0.512708	0.695879	0	0.593977	0.542086	0.411746	0.12041	0	0.43477
GDAP2	0	0.175168	0.256299	0	0.275037	0.437597	0.766598	0.361938	0.0922057	0.0438992
RP11-640M9.1	1.38618	1.26048	0.971534	0	1.26255	0.913461	1.58915	0.447291	1.00052	1.23454
PDE4DIP	0.831429	0.782478	1.18086	0	0.717747	0.440796	0	0.230008	0.479972	0.264168
NBPF10	0.208485	0	0.456085	0	0.0817121	0.311446	0.182069	0.232144	0.0922057	0.0991751
TXNIP	2.12712	2.22021	2.28532	0	2.48112	1.86024	1.54598	1.70799	1.53133	1.26651
LIX1L	0.315027	0.776646	0.44841	0	0.126583	0.280128	0.810437	0	0.26851	0.259163
RBM8A	1.61467	1.67383	1.04649	1.93974	1.10103	0.836205	0.479796	1.00908	0.339756	0.878593
RNF115	0.298921	0.200284	0.520576	0	0.717029	0.784385	0.182069	0.44901	0.977073	0.76668
PLEKHO1	0.503672	0.743235	0.723431	0	0.855377	0.665005	0.191809	0	0.967765	0.318255
ANP32E	0.305159	1.61004	0.888596	2.63924	0.625456	0.689887	1.14591	0.603256	0.370065	0.418735
APH1A	0.0816327	0.571271	0.481527	0	0.488721	0.312116	0	0.230008	0.326683	0.0747537
MRPS21	0.782419	0.0469592	0.811475	1.91835	0.9408	0.467498	1.08745	0.889911	0.278014	0.580275
PRPF3	0.491828	0.25792	0.387423	0	0.60454	0.510251	0.226917	0.122793	0.0922057	0.0290875
MCL1	1.35162	1.5238	1.8622	0	1.70043	1.17761	0.711688	0.553996	1.63842	1.08341
ENSA	0.491168	1.06893	1.11078	1.10735	1.22288	0.727326	0.191809	0.626389	0.53039	0.570433
CTSS	0.158811	0.897372	1.17332	0	1.25385	0.548712	0.226917	0.12041	0.0922057	0.984915
SETDB1	0.0874255	0.252588	0.253002	0	0.177111	0.283995	1.20964	0.418652	0.202054	0.180379
C1orf56	0.892393	1.10406	0.559858	0	1.3296	0.355625	0	0.499484	0.828192	0.657159
CDC42SE1	1.68301	1.76434	1.36147	0	1.25214	0.718805	0.7117	0.872185	0.194598	0.491211
GABPB2	0	0.0469592	0.219978	0	0.111132	0.483282	0.336039	0.361938	0.726433	0.719559
VPS72	0	0.11485	0.255117	0	0.0722463	0.145536	0.226917	0.122793	0.46827	0.139787
PI4KB	0.0874255	0.0506596	0.249227	0	0.197004	0.242669	0	0.12041	0.683683	0.109645
PSMB4	0.698413	0.755932	0.79378	0	0.818322	0.587891	0.182069	0.416879	0.176623	0.344316
POGZ	0.373488	0.791872	0.372147	1.44789	0.47575	0.510563	0.850827	0.122793	0.562949	0.847722
THEM4	0.560893	0.271808	0.358617	0	0.263348	0.402933	0.226917	0.122793	0	0.26737
S100A10	2.01674	2.27165	2.08617	1.71953	1.95543	1.14002	0.673959	1.51921	0.0922057	0.686365
S100A11	2.5234	2.03973	2.47927	2.01601	2.17905	0.915799	0.898442	1.93056	1.86186	1.76787
S100A9	0.149134	3.34957	0.775979	1.26852	1.81857	0.460794	0	1.03328	0.597845	0.767486
S100A8	1.0953	2.09729	0.890874	1.44789	1.4747	0.544889	0	0.501116	0	0.613339
S100A6	2.19234	2.6135	2.36256	2.52416	2.44204	1.9432	2.42743	3.5645	2.47755	2.79037
S100A4	2.84084	2.886	2.64573	2.61991	2.86914	2.20988	2.47751	2.92936	1.18189	2.23215
INTS3	0.130094	0.0416276	0.218519	0	0.19838	0.321618	0.182069	0.12041	0.26851	0.544548
GATAD2B	0.157101	0.200284	0.694731	0	0.512641	0.548372	0.711688	0.447291	0.278014	0.630263
DENND4B	0	0.0416276	0.166781	0	0.192249	0.394269	0.268402	0.527517	0.745895	0.199859
JTB	0.571379	0.99425	1.05523	1.10735	0.958964	0.4582	0	0.942714	0.176623	0.293867
RPS27	3.93767	3.74126	3.93294	3.07049	4.04228	3.04198	3.57075	3.96149	2.83867	2.78466
TPM3	1.81784	1.95284	1.92681	0	1.68476	1.37915	1.31432	1.6856	1.17021	0.907231
C1orf43	1.10522	0.0469592	0.588196	1.10735	0.528235	0.25586	0	0.943226	0	0.103611
UBAP2L	0.149134	0.327429	0.455209	0	0.12364	0.265511	0.810426	0	0.479972	0.616373
HAX1	0.91178	0.0469592	0.498738	0	0.765658	0.335536	0.182069	0.447291	0	0.547444
ATP8B2	0.428808	0.219407	0.572576	0	0.325821	0.446732	0.547864	0.553996	0	0.464077
ADAR	0.709729	1.49397	1.37323	0	1.65147	1.00095	1.52994	0.601783	0.814053	0.547832
PBXIP1	0.826285	1.10477	1.37853	1.26852	0.680633	0.781576	0.547864	0.553996	0.26851	0.63129
SLC50A1	1.09508	0.0918118	0.404424	0	0.0905801	0.103243	0	0.12041	0.278014	0.122691
DPM3	0.886983	0.11485	0.360113	0	0.774135	0.133312	0.182069	0.230008	0	0.0766674
KRTCAP2	1.44239	0.436431	0.964145	0	1.04924	0.679685	0.829502	1.14177	0	0.469861
MUC1	0	0.682419	0.0135088	1.83745	0.343641	0.183464	0.7117	0.415104	0.194598	0.365871
FDPS	0.158811	0.189302	0.562514	0	0.362911	0.485865	0.226917	0	0.683683	0.408473
ASH1L	0.603034	0.542659	1.23361	0	0.818642	1.33907	1.5451	1.18099	0.971214	1.26336
GON4L	0.901922	0.0416276	0.712516	0	0.425611	0.707757	0.418257	0.527517	0.468619	0.864535
RIT1	0.0874255	0.15682	0.42614	0	0.308584	0.210507	0.547864	0.361938	0	0.14955
KIAA0907	0.297312	0.12495	0.323179	0	0.242923	0.513314	1.10582	1.23404	0.526986	0.768404
SSR2	1.27025	0.595559	1.26567	1.26852	1.03569	0.719564	0.770578	0.756511	1.13962	0.977286
LAMTOR2	0.0834763	0.820253	0.558551	0	0.490479	0.132845	0.770578	0	0.776726	0.207802
PMF1	1.04245	0.524053	0.415	0	0.15388	0.153928	0.226917	0.230008	0.26851	0.298505
SMG5	0.699556	0.0506596	0.178326	1.44789	0.11059	0.230269	0	0	0.726433	0.374722
CCT3	0.836228	0.496132	0.720013	0	0.653306	0.635904	1.30278	0.230008	0.499647	0.720744
APOA1BP	0.130094	0.824174	0.268477	0	0.0467084	0.142262	0.645159	0.44901	0	0.0327553
ISG20L2	0.145114	0.0506596	0.336627	0	0.116365	0.264477	0.191809	1.00908	0	0.140404
MRPL24	0.230458	0.219012	0.136714	0	0.168668	0.102171	0.268402	0	0.176623	0.103814
HDGF	0.693056	0.0988762	0.737324	0	0.193716	0.316082	0.567683	0.230008	0.374978	0.936463
ETV3	0.0816327	0.522883	0.196004	0	0.202303	0.124334	0.899799	0.232144	0.420575	0.0504916
PYHIN1	1.00823	1.67677	1.23202	0	1.35508	0.962576	0.547864	0	1.37352	0.409269
IFI16	2.17771	2.57906	1.74635	1.71953	2.26013	1.58912	0.820548	1.27176	1.28787	1.04127
DUSP23	0	0.628501	0.242842	0	0.0449253	0.126709	0.638256	0.122793	0.0922057	0.33485
TAGLN2	0.523339	1.56642	1.2585	1.86062	0.920132	0.459611	0.268402	0.416879	0.691464	0.348926
COPA	0.315027	1.00884	0.583732	1.44789	0.621487	0.634234	0.535994	0	0.841305	0.388363
SLAMF6	0.28265	1.00727	0.561859	0	0.851618	0.319809	0.382649	0	0.609735	0.612653
CD84	0.51679	0.0469592	0.385692	0	0.338934	1.04867	0.410498	0.361938	1.44392	0.801714
CD48	1.53612	2.02824	1.45558	2.01601	2.03606	1.01159	0.792957	1.47897	0.202054	0.785717
SLAMF7	0.208485	0.962129	0.598623	0	0.521531	0.580734	0	0.361938	0.518123	0.405928
F11R	0	0.0416276	0.0430225	0	0.167716	0.163442	0.517366	0.502745	0.46827	0.120975
TSTD1	0.551546	0.536797	0.662974	2.09692	0.688433	0.247908	0.182069	0.326832	0.97434	0.352612
ARHGAP30	1.40569	0.795317	1.30987	0	0.881106	1.30643	1.04833	0.757128	0.562949	0.949424
PFDN2	0.324799	0.602901	0.599332	1.55598	0.910451	0.314326	0	0.624949	0.254465	0.340887
UFC1	1.26206	0.625335	0.916186	1.86062	0.877148	0.51408	0.680879	0.232144	0.728703	0.717238
NDUFS2	0.91241	0.588401	0.577079	0	0.747519	0.255884	0	0.12041	0.917279	0.109093
DUSP12	0.203752	0.0506596	0.179188	0	0.246995	0.108012	0.191809	0	0.0922057	0.0975851
ATF6	0.143689	0.153493	0.405229	0	0.267437	0.214185	0.411746	0	0.202054	0.192594
UHMK1	0.327689	1.23512	0.755605	0	0.39632	0.646944	0.771759	0.122793	1.0021	0.174033
MGST3	0.968638	0.71776	0.428229	1.44789	0.732583	0.407302	0.374608	1.08162	0	0.436158
ALDH9A1	0	0.0469592	0.283797	0	0.214328	0.173217	0.6632	0.83476	0.966134	0.0922738
TMCO1	0.610754	1.21495	0.965074	0	0.610108	0.852263	0.974309	0.601783	0.339756	0.259488
POU2F1	0.51735	0.130573	0.277116	0	0.342706	0.547558	0.803475	0.122793	0	0.135213
RCSD1	0.408809	1.29483	1.13137	0	0.867358	0.937812	0.829502	0.12041	0.426527	0.902074
MPC2	0.36133	0.490342	0.538258	0	0.615065	0.312533	0.770578	0.777627	0.53039	0.300897
TIPRL	0.190552	0.210223	0.483699	0	0.516855	0.465705	0.410498	0.361938	0.439254	0.0767424
SFT2D2	0.565425	0.2863	0.516884	0	0.67111	0.648487	0.567683	0.992359	0.176623	0.526576
XCL1	0.755592	0.144874	0.105896	0	0.711933	0.555365	0.728537	0	1.4031	0.657197
ATP1B1	0.788855	0.134739	0.0599634	0	0.318365	0.386119	0.411746	1.56242	0	0.773268
PRRC2C	2.07996	1.99551	1.96488	1.26852	1.60479	2.11649	1.33789	1.18181	1.93907	1.54918
PRDX6	0.571084	0.0867146	0.954698	0	0.833789	0.477446	0.226917	0.525928	0.0922057	0.446482
ZBTB37	0.843693	0.873655	0.281111	0	0.466444	0.708195	0.993049	0	0.53039	0.608636
RABGAP1L	1.24902	1.18552	1.18121	0	0.921514	0.772582	0.955521	0.627125	0.822464	0.718826
CACYBP	1.39528	0.863673	1.09026	1.61992	0.839565	0.417198	0.344395	0.447291	0.439254	0.0453416
MRPS14	0.203354	0.0674164	0.26678	0	0.0816301	0.180683	0.226917	0	0.0922057	0.125275
TOR3A	0.0834763	0.129856	0.253292	1.48191	0.58895	0.216636	0.226917	0	0	0.242837
SOAT1	0	0.160136	0.389545	0	0.369439	0.252944	0.182069	0.958716	0.439254	0.403702
TOR1AIP2	0.568926	0.236652	0.644185	0	0.682819	0.426687	0.484014	0.328771	0.694064	0.175255
TOR1AIP1	0.992912	0.238882	0.621966	0	0.490602	0.508791	0.411746	0.777627	0	0.531474
CEP350	1.42297	0.614568	1.28896	0	0.886201	1.17359	0.566616	0.328771	0.339756	0.304152
MR1	0.323299	0.0988762	0.437629	0	0.345511	0.430767	0.382649	0.122793	0.0922057	0.267911
IER5	0	0.996761	0.540164	0	0.548861	0.271287	0.969203	0.122793	0.176623	0.268593
GLUL	0.640455	0.815002	0.357865	2.07867	0.727181	0.212419	0.191809	0.230008	0.326683	0.547718
DHX9	0.837381	0.323404	0.661944	1.83745	0.445646	0.494579	0.268402	0.122793	0.426527	0.191375
ARPC5	1.04286	1.7245	1.57454	2.75308	0.841831	0.913439	1.61634	0.232144	0.374978	0.291016
EDEM3	0.348999	0.0416276	0.398425	0	0.16747	0.399421	0.226917	0.227867	0	0.17371
FAM129A	1.08976	1.21582	1.14615	0	1.29655	0.722635	0.541747	0.734279	1.17524	0.0420111
IVNS1ABP	0.401993	0.902713	0.710458	0	0.981915	1.36578	1.06743	0.669535	0.850637	0.923333
TPR	1.77616	1.36944	1.58563	1.55598	1.04665	1.39139	0.674918	0.7546	0.917878	1.04163
C1orf27	0.0816327	0.0416276	0.209035	0	0.103032	0.242041	0.810426	0.230008	0.271105	0.283765
TROVE2	0.558735	1.1755	0.887825	0	1.00365	0.973069	0.770578	0.420421	0.698998	0.565774
CDC73	0.202118	0.485791	0.654162	0	0.252781	0.601956	0.535994	0	0.348609	0.516121
B3GALT2	0.457368	0.302664	0.0196205	0	0.101066	1.00561	0.479796	0.361938	0.374978	0.20548
ZBTB41	0.316459	0.165076	0.306879	0	0.743101	0.233315	0.547864	0.12041	0	0.3275
DENND1B	0.180804	0.0902711	0.507856	0	0.527828	1.11455	1.09139	0.600307	0.202054	0.593614
PTPRC	2.86269	2.51243	3.05257	2.75308	2.93469	2.77187	2.40205	2.49342	2.46326	2.38674
DDX59	0.653277	0.0506596	0.23392	0	0.335505	0.201906	0.182069	0.361938	0.64332	0
ELF3	0.162474	0.983623	0.0165039	2.01601	0.303711	0.113618	0	1.56066	0.726433	0.265206
ARL8A	0	0.65782	0.447941	0	0.335942	0.291923	0.898442	0.122793	0.776726	0.0752696
PTPN7	1.05427	1.02707	1.0389	0	1.2704	1.44564	1.60599	1.76402	1.80673	1.14691
PPP1R12B	0.145114	0.0416276	0.240709	0	0	0.270495	0.541747	0.230008	0.26851	0.352598
TMEM183A	0.668979	0.886931	0.588277	0	0.561538	0.263138	0	0.361938	0.606603	0.192909
BTG2	0.262182	0.77284	0.963285	0	0.350175	1.13135	1.21641	0.44901	0.202054	0.374141
ATP2B4	1.24684	0.587208	1.00164	0	0.652683	0.95647	0.479796	0.669535	0	1.21202
LAX1	0.398058	0.0674164	0.348331	0	0.606541	0.544384	0	0.361938	0.788316	0.0504916
ZC3H11A	0.504125	0.443031	0.883511	1.48191	0.847534	0.677584	0.191809	0.527517	0.656924	0.591992
SNRPE	0.807836	1.32542	0.575579	0	0.834554	0.338537	0.898442	0.872185	0.374978	0.30931
MDM4	0.456209	0.618047	0.792721	0	0.915927	1.62699	1.18844	1.11186	1.11178	1.3707
ELK4	0.143689	0.482754	0.663168	0	0.935864	0.775573	0	0.835928	0.254465	0.254859
NUCKS1	1.24186	1.04098	0.984577	0	0.740526	1.5905	1.4067	0.692548	1.04221	1.06945
RAB7L1	0.326664	0.880255	0.624589	0	0.58358	0.198835	0	0.230008	0.176623	0.130614
SLC41A1	0.067161	0.219012	0.174954	0	0.0727805	0.0817334	0	0.12041	0.176623	0.112186
SRGAP2	0.0874255	0.0469592	0.497959	1.26852	0.448546	0.278422	0	0.326832	0.46827	0.275804
RASSF5	1.03191	0.746744	0.8889	1.53564	0.62059	0.72131	0	0.447291	0.278014	0.454482
FAIM3	0.162363	0.141507	0.506123	1.44789	0.74736	0.195794	0.191809	0	0.26851	0.262343
CD55	1.15162	1.13505	0.72737	0	1.08003	0.216576	0	0.230008	1.13496	0.306648
CD46	0.818267	0.905799	1.09792	0	0.873948	1.12735	1.10455	1.56185	1.42496	1.07162
TRAF3IP3	1.61653	0.92154	1.43456	0	1.26534	1.46199	1.1471	1.53892	1.71398	1.26682
RCOR3	0.708526	0.15682	0.513208	0	0.513651	0.616703	0.191809	0.230008	1.1225	0.239931
TRAF5	0.635222	0.89072	1.03173	0	0.494879	0.653666	0.803475	0.232144	0.597845	0.439347
LPGAT1	0.162474	0.722819	0.564579	0	0.282684	0.634038	0	0.734279	0.828192	0.60521
NENF	0.158811	0.11138	0.35433	1.10735	0.337781	0.143722	0	0.12041	0.176623	0.160766
ANGEL2	0.339273	0.0506596	0.464664	1.48191	0.21876	0.675675	0.226917	0.12041	0.363765	0.328907
RRP15	1.04799	0.43689	0.209625	0	0.416192	0.517065	0.268402	0.527517	0.202054	0.0945809
EPRS	0.3363	0.184679	0.603925	1.26852	0.361591	0.430216	0.268402	0	0	0.239384
IARS2	0.314932	0.180988	0.521366	0	0.337734	0.485783	0.410498	0.693894	0	0.20994
BROX	0.737151	0.182395	0.642733	0	0.779696	0.590988	0.268402	0.328771	0.705787	0.429989
CAPN2	1.25791	1.39432	0.898895	0	1.17613	0.453963	0	0.81602	0.882624	0.741261
DEGS1	0.657701	1.01049	0.682829	0	1.0156	0.419846	0.711688	0.122793	0.278014	0.315331
CNIH4	0	0.711474	0.438805	0	1.05664	0.230989	0.411746	0.601783	0.6165	0.440728
WDR26	0.606362	0.208191	0.726867	0	0.549939	0.843395	0.418257	0.232144	0.439254	0.59608
LBR	0.972085	1.25995	1.20188	1.55598	0.692573	0.6159	0.547864	0.960274	0	0.83093
SRP9	1.12448	0.4597	0.978027	1.26852	1.03988	0.727233	0.191809	0.603256	0.822464	0.692973
H3F3A	2.16787	2.21878	2.34631	2.79795	2.23016	1.81083	1.5177	1.83187	0.740015	1.60346
PARP1	0.961676	1.31978	0.950158	0	1.03363	0.315094	0.191809	0.447291	0.194598	0.56334
ITPKB	0.271815	0.0416276	0.360298	1.44789	0.244553	0.258185	0	0.122793	0.202054	0.339269
ARF1	0.543992	1.02675	1.14997	0	1.3286	0.915081	0.638256	0.755865	0.815751	0.912194
C1orf35	0.145422	0.528887	0.302597	0	0.0490836	0.214833	0	0.603256	0.0922057	0.353777
MRPL55	0.940139	0.12495	0.242326	1.98723	0.487259	0.173622	0	0.227867	0	0.248687
GUK1	1.3345	1.5891	1.32745	1.44789	1.17271	0.771929	1.22324	0.230008	0.176623	0.693479
TRIM11	0.408596	0.256907	0.269232	0	0.215324	0.603993	0	0.122793	0.26851	0.923032
COG2	0.164175	0.0416276	0.323686	0	0.246742	0.422785	0.750344	0	0.194598	0.400063
C1orf131	0.145422	0.720931	0.470808	0	0.182609	0.575697	0.182069	0.553996	0.656924	0.174974
GNPAT	0.316459	0.0416276	0.356187	0	0.239453	0.4099	0.226917	0.122793	0.46827	0.368789
TSNAX	0.10149	0.197295	0.245789	0	0.323071	0.19234	0	0.361938	0.339756	0.250445
PCNXL2	0.487004	0.180988	0.728146	0	0.35591	0.469206	0.63607	0	1.40078	0.278891
IRF2BP2	0.149134	0.256907	0.397987	0	0.467095	0.583717	0.997133	0.601783	0.817827	0.455947
TOMM20	1.14967	1.31976	0.888396	1.83745	0.778959	0.610396	1.29873	0.755865	0.326683	0.594437
RBM34	0.0816327	0.0902711	0.209251	0	0.220271	0.298956	0.226917	0	0.0922057	0.0095625
ARID4B	1.48542	1.29047	1.47581	1.53564	1.24282	1.17213	1.55389	0.328771	0.764899	0.648628
GGPS1	0.444607	0.0506596	0.419403	0	0.371984	0.521602	0.226917	0.232144	0.176623	0.91555
LYST	1.2408	1.703	1.62893	0	1.07359	0.56083	0.191809	0	0.0922057	0.326344
ERO1LB	0.816149	0.0469592	0.323158	0	0.329853	0.321669	0.750344	0.361938	0.0922057	0.269657
LGALS8	0.208485	1.10049	0.70766	0	0.87485	0.875228	0.382649	0.601783	0.428743	0.677796
MTR	0.397767	0.157025	0.403573	0	0.690042	0.699801	0.182069	0.496211	0.805689	0.280497
ADSS	1.05645	0.661318	0.800383	1.44789	0.380902	0.532178	0.226917	0.694581	1.07074	0.421255
COX20	0.652317	0.152044	0.579828	0	0.662045	0.769666	0.657132	0.627125	0.0922057	0.382928
HNRNPU-AS1	0.359844	0.496132	0.466434	0	0.597428	0.621591	0	0.447291	0.46827	0.671476
HNRNPU	1.76435	2.02471	1.8504	2.25493	1.45411	1.60352	1.46098	1.48049	0.761835	1.10604
CNST	0.164175	0.656551	0.491854	0	0.562296	0.22519	1.16863	2.04856	0.696944	0.454124
AHCTF1	0.350224	0.217201	0.43333	0	0.0310426	0.450213	1.18978	0.230008	0.726433	0.259389
SH3YL1	0.511023	0.0506596	0.218146	0	0.283866	0.179563	0.685256	0.122793	0	0.263231
ACP1	0.249284	1.47395	0.712847	2.06667	0.463908	0.55272	0.411746	0.122793	0.0922057	0.50787
TSSC1	0.418904	0.133263	0.210826	1.44789	0.0793158	0.153532	0.226917	0.122793	0.726433	0
RPS7	3.13538	2.95234	2.9135	3.58751	2.89731	2.12761	2.60897	2.80479	2.0093	2.21255
RSAD2	1.59601	1.12102	0.497754	1.44789	1.63194	0.0929215	0	0.122793	1.56663	0
ID2	0.993463	1.40496	1.61694	0	1.30509	1.78677	1.8448	1.31695	2.01179	1.45233
ITGB1BP1	0.881285	1.00771	0.503517	0	0.324674	0.273951	0.411746	0.12041	0.374978	0.167265
IAH1	0.143689	0.15682	0.576504	0	0.857813	0.437119	0.645159	0.232144	0.683683	0.524812
ADAM17	0	0.784018	0.402715	1.44789	0.616099	0.772183	0.503268	0	0.731287	0.37338
YWHAQ	0.528748	0.785166	0.849988	1.48191	1.19064	0.582788	0.268402	0.12041	0	0.397563
PDIA6	1.05206	1.49791	0.913425	1.26852	1.06619	0.596492	0.268402	1.14307	0.0922057	0.44808
PQLC3	0.0816327	0.554281	0.246182	0	0.216162	0.458496	0	0.12041	0.882624	0.347158
LPIN1	0.259762	0.679395	0.593333	0	0.672498	0.859629	0.336039	1.73361	0.703146	0.676842
TRIB2	0.36133	0	0.281661	1.26852	0.247694	0.65751	0.268402	0.694581	0	0.0767424
SMC6	0.0874255	0.148701	0.636074	0	0.293793	0.430963	0	0.12041	0.745895	0.441341
TTC32	0.457368	0.0416276	0.210708	0	0.0707221	0.0981021	0	0.447291	0.597845	0.0348865
LAPTM4A	0.0874255	0.231406	0.441922	0	0.503521	0.35604	0.182069	0.122793	0	0.352185
PUM2	0.519174	0.475853	0.56902	0	0.701966	0.811571	0.597364	0.227867	0.482073	0.324
C2orf43	0.0874255	0.0867146	0.131597	0	0.0413027	0.124428	0.709804	0.122793	0.202054	0.255521
ATAD2B	0.0874255	0.120019	0.489485	0	0.257967	0.969145	0.226917	0.447291	0	0.0904358
SF3B14	0.831301	1.19276	0.818871	1.61992	0.601774	0.586363	0.829502	0.418652	0.394035	0.362469
ITSN2	0.704299	0.728803	1.06484	0	0.859245	0.962146	1.02776	0.12041	0.0922057	0.095876
NCOA1	0.145114	0.160136	0.566373	0	0.318765	0.561394	0.344395	0.447291	0	0.451084
DNMT3A	0.175529	0.48096	0.26351	0	0.196708	0.471379	1.10583	0.12041	0	0.184406
RAB10	0.258593	0.920904	0.703374	0	0.754145	0.237829	0.657132	0.122793	0	0.0472821
HADHA	0.992228	1.08821	0.850871	1.44789	0.402053	0.586355	0.7117	0.44901	0	0.802705
HADHB	0.164175	0.694868	0.518455	0	0.585732	0.387511	0.382649	0.527517	0	0.0544821
OST4	1.84355	2.04344	1.86278	0	1.78212	0.965101	0.968034	1.1092	0.534659	1.08774
ATRAID	0.654533	0.821388	0.567745	0	0.477731	0.273445	0.744784	0.888805	0.278014	0.446594
GTF3C2	0.10149	0.0506596	0.123747	1.26852	0.0746242	0.190874	0.268402	0	0.202054	0.408535
SNX17	0.708678	0.459293	0.49987	0	0.783356	0.183422	0.770578	0	0.518123	0.197536
PPM1G	0.984589	0.589276	0.870011	0	0.543093	0.3904	0.7117	0.960274	0.202054	0.28335
NRBP1	0.221168	0.12495	0.727417	1.48191	0.544338	0.478379	0.226917	0	0.202054	0.560183
SLC4A1AP	1.077	0.0918118	0.355276	0	0.183062	0.44941	0.547864	0.777627	0	0.594345
MRPL33	0.931122	0.789716	0.795019	0	0.855906	0.332862	1.1208	0.122793	0.610483	0.44561
BRE	0.350279	0.713324	0.327733	0	0.0968815	0.308599	0.446349	0.44901	0.683683	0
PPP1CB	0.684961	1.4264	0.884349	0	0.929822	0.868523	0.788934	1.64938	0.820191	0.443702
FAM179A	0.145114	0.0953502	0.0347646	0	0.03089	0.331644	0.352681	0.627125	0.194598	0
YPEL5	0.539192	1.0379	0.861792	0	0.600152	0.371365	0.191809	0.230008	0.439254	0.178717
LBH	1.5986	1.43847	1.77558	0	1.10558	0.822277	0.182069	0.694581	0.479972	0.60197
DPY30	0.224894	0.753988	0.475569	0	0.216659	0.132045	0	0.529104	0.194598	0.230443
YIPF4	0.777963	0.904527	0.840164	0	0.901088	1.1682	0.268402	0	0.357427	1.09393
BIRC6	1.14436	0.672579	1.14248	0	0.778964	1.31681	0.541747	0.230008	1.13456	0.987254
FAM98A	0.653277	0.138129	0.237286	1.44789	0.215984	0.179193	0.226917	0.12041	0	0.129201
HEATR5B	0.337846	0.0416276	0.322537	0	0.366613	0.440937	0	0.12041	0.26851	0.177835
EIF2AK2	1.65661	1.65862	1.19761	0	2.17442	0.732831	0.805202	0.232144	1.33029	0.659714
CEBPZ-AS1	0.872424	1.30044	0.567756	0	0.343497	0.558339	0.268402	0	0.654151	0.356163
CEBPZ	1.19491	0.742775	0.885794	0	0.413951	0.679505	0	0.447291	0.582444	0.497239
NDUFAF7	0.216102	0	0.259006	0	0.0559009	0.217059	0.410498	0.361938	0.698998	0.0095625
CDC42EP3	1.07956	0.192512	0.82945	0	0.864085	0.784742	0	0.627125	0.176623	0.604932
HNRNPLL	0.63388	0.494721	0.604848	1.55598	0.504906	0.744725	0.182069	0.122793	0.194598	0.248266
GALM	1.25642	1.21284	0.862938	0	0.864164	0.38454	0	0.44901	0.656924	0.390699
SRSF7	1.20058	1.45187	1.25649	0	1.62268	1.53388	0.856628	1.06978	1.13582	1.52431
MORN2	0.221168	0.0902711	0.0153513	0	0.0539578	0.00736169	0.226917	0	0.0922057	0.525413
SOS1	1.06185	0.302438	0.719295	0	1.00373	0.728062	0.268402	0.835928	0.53039	0.342826
EML4	1.20536	1.03277	1.32218	1.91835	1.27761	1.68864	1.21442	0.924295	0.894814	1.02332
COX7A2L	1.34785	0.873107	0.839667	0	0.623976	0.34322	1.11651	0.232144	0.0922057	0.287278
THADA	0.535611	0.136658	0.459775	0	0.213907	0.300321	0.226917	0.122793	0.339756	0.732785
ZFP36L2	1.88613	1.34983	2.19707	0	1.9106	1.82616	2.05337	0.624949	1.46649	1.25779
LRPPRC	0.478701	0.572323	0.529663	0	0.20501	0.242288	0.7117	0.361938	0	0.550068
PPM1B	0.826285	0.143887	0.493872	0	0.854766	0.62701	0.191809	0.328771	0.46827	0.318858
PREPL	0.157101	0.224526	0.265823	0	0.162214	0.381086	0	0.122793	0.374978	0.0095625
CALM2	1.9087	1.84816	1.49457	2.35193	1.40364	1.00085	0.971773	0.734279	1.10382	0.72361
MSH6	0.821219	0.806757	0.297625	0	0.43356	0.147789	0.336039	0.447291	0	0.247593
FBXO11	0.164175	0.130573	0.478728	0	0.513378	0.318762	0.336039	0.122793	0	0.153611
ERLEC1	1.06982	0.0674164	0.67293	0	0.29673	0.394785	0.7117	0.230008	1.02939	0.596578
PSME4	0.640088	0.0815913	0.553787	0	0.609631	0.787697	0	0.361938	0.339756	0.471657
SPTBN1	0.928042	0.0988762	0.622689	0	0.316636	0.175251	0.374608	0.12041	0.634988	0.0889649
RTN4	0.249386	0.666294	0.790637	1.55598	0.548463	0.552813	0	0.81602	0.457135	0.68103
RPS27A	3.49258	3.16441	3.2579	3.4201	3.29918	2.53304	3.21779	3.50312	2.6235	2.57575
SMEK2	1.18679	0.590556	0.866056	0	0.418786	0.883553	0.268402	0.81602	0.339756	0.787516
PAPOLG	0.216388	0.25817	0.412764	0	0.694496	0.314237	0.191809	0.122793	0.202054	0.164387
REL	0.924016	1.33122	0.784796	0	0.661914	0.851312	1.20654	0.525928	0.54529	0.552783
AHSA2	0.263347	0.507291	0.583547	0	0.413853	0.629263	0.268402	0.416879	0.821169	0.485025
USP34	0.894041	1.37317	1.17939	0	1.22722	1.12743	0.268402	1.19648	1.03779	1.05668
XPO1	0.563398	0.831217	0.836551	0	0.78636	0.758217	0.893933	0.44901	1.10456	0.714427
CCT4	0.617723	1.29344	0.798562	1.55598	0.57748	0.586033	0	0.447291	0.0922057	0.222177
COMMD1	0.193623	0.685633	0.274408	1.53564	0.232888	0.160339	0	0.12041	0	0.0348865
B3GNT2	0.393702	0.563204	0.612019	0	0.610829	0.34227	0	0.361938	0.374978	0.287769
MDH1	1.11487	0.467478	0.679437	0	0.992149	0.188041	0.969203	0.813026	0.698998	0.327914
UGP2	0.93438	0.936304	0.937219	0	0.936738	0.605025	0	0.44901	0.479972	0.970645
PELI1	0.217714	0.234673	0.337278	1.48191	0.166373	0.142869	0	1.50548	0	0.206532
AFTPH	0.342427	0.133263	0.610725	0	0.643066	0.372306	1.08322	1.03822	0.176623	0.3144
SERTAD2	0.203354	0.129856	0.161158	0	0.132301	0.18058	0.547864	0	0.46827	0.390122
CEP68	0.272085	0.214069	0.173862	0	0.292735	0.230192	0.517366	0.420421	0	0.105924
RAB1A	0.411601	0.0469592	0.489993	0	0.580008	0.281557	0	0.230008	0.439254	0.104568
ACTR2	1.59742	0.465248	1.56493	0	1.17817	1.56332	1.94877	0.600307	1.0602	0.229974
C1D	0.250945	0.320771	0.519454	0	0.335236	0.319248	0.645159	0.624949	0	0.0685968
PPP3R1	0.260036	0.138129	0.385397	0	0.303688	0.357874	0.479796	0.12041	0.46827	0.281088
ARHGAP25	0.602153	0.604007	0.83649	0	1.06546	0.834499	0.268402	0	0.422805	0.144774
GFPT1	0.57554	0.260288	0.348076	0	0.206903	0.321135	0.191809	0.122793	0	0.343234
RP11-427H3.3	0.418118	0.153493	0.626214	1.48191	0.492752	0.973852	0.709804	0.12041	0.766753	0.579617
AAK1	0.946977	0.405396	1.22764	0	0.933707	1.46839	0.994478	0.869355	1.11604	0.996605
SNRNP27	0.528539	0.898561	0.472156	0	0.470228	0.466757	0.336039	0.361938	0.0922057	0.460209
PCBP1-AS1	0.350279	0.786274	0.202779	0	0.176891	0.48292	0.182069	0.777627	0.46827	0.438708
PCBP1	1.31814	1.38892	1.36169	0	1.32566	0.902643	0.645159	0.415104	0.574061	0.612756
TIA1	1.19052	0.644113	0.75763	0	0.497119	0.61267	0.548555	0.416879	0.202054	0.386829
SNRPG	1.45843	1.37515	1.03181	2.78765	1.19539	0.672371	0.981548	1.38777	0	0.306355
FAM136A	0.167818	0	0.430958	1.55598	0.228766	0.441397	0.806031	0.122793	0.202054	0.0327553
MPHOSPH10	0.496801	0.136658	0.415695	0	0.350445	0.646067	0.374608	0.122793	0.846829	0.262955
ZNF638	1.11943	1.18454	1.07725	0	0.623011	1.36995	1.34551	0.326832	1.07407	0.747209
CCT7	0.739102	0.758429	0.530214	1.26852	0.397568	0.248678	0	0.361938	0	0.103074
TPRKB	0.418904	0.0674164	0.284861	0	0.230589	0.237879	0	0.12041	0.0922057	0.454088
STAMBP	0	0.779673	0.436416	0	0.18964	0.23716	0.547864	0.553996	0.0922057	0.0530529
DGUOK	0.130094	1.02159	0.643545	1.44789	0.710124	0.517754	0	0	0.0922057	0.476515
BOLA3	0.568411	1.10668	0.289827	1.86062	0.311927	0.341012	0.268402	0.122793	0	0.175834
DCTN1	0.558232	0.0506596	0.419656	0	0.0902207	0.0939879	0.645159	0.553996	0.597845	0.0095625
POLE4	0.0834763	0.0506596	0.447969	1.55598	0.573254	0.163896	0.226917	0	0	0.244112
SUCLG1	0.871521	0.78061	0.538414	2.01601	0.287654	0.219851	0	0.361938	0	0.217889
TMSB10	3.66662	3.90025	3.54405	3.80464	3.74661	2.43168	2.92769	2.72124	1.71227	1.97868
KCMF1	0.145114	0.0867146	0.550182	0	0.32846	0.452975	0	0.328771	0.597845	0.0438992
TGOLN2	0.237163	1.67606	1.31574	1.44789	1.03349	1.16923	1.23949	0.416879	0.926616	0.937083
ELMOD3	0.145114	0.11485	0.226544	0	0.273032	0.262786	0.829502	0.361938	0	0.0856016
CAPG	0.0834763	0.689482	0.704723	0	0.573686	0.30705	0.764491	1.18306	0.176623	0.278485
VAMP8	1.57174	0.994135	1.18081	1.53564	1.10307	0.616631	0.657132	0.600307	0.916297	0.304214
VAMP5	0.915801	0.192512	0.814997	0	0.799539	0.0844493	0	0.122793	0.394035	0.148731
RNF181	0.777922	0.989425	0.620818	0	0.723983	0.288069	0.7117	0.230008	0	0.534421
USP39	0	0.887495	0.330004	1.55598	0.266149	0.122937	0.226917	0.122793	0	0.122483
GNLY	3.63641	3.31257	4.58839	3.32271	2.1153	0.524299	1.72813	0	3.05264	2.04366
PTCD3	0.801313	0.187904	0.4931	0	0.559918	0.745514	0	0.12041	0.0922057	0.0095625
IMMT	0.411278	0.0469592	0.703851	0	0.394871	0.432523	1.01637	0.447291	0	0.366458
MRPL35	0.454658	0.0953502	0.328859	2.42019	0.220207	0.325001	0.226917	0	0	0.202655
CHMP3	0.244462	0.44143	0.464067	0	0.394639	0.22706	0.182069	0.12041	0.0922057	0.162657
CD8A	1.78447	1.15744	1.67359	0	2.10665	1.60204	1.25178	0	1.00635	1.04408
CD8B	0.39729	1.85156	1.71434	0	1.89574	0.841791	0.755628	0	0.426527	0.717265
LINC00152	1.6348	0.729588	1.57188	1.48191	1.30873	0.923676	1.37892	0	0.426527	0.581394
RPIA	0.0834763	0.106382	0.205369	0	0.213035	0.438476	0.744784	0.232144	0.278014	0.0348865
MRPS5	0.326245	0.368064	0.775346	0	0.320688	0.411264	0.645159	0.83476	0.743935	0.440887
ZNF514	0.0816327	0.0867146	0.0849117	0	0.102883	0.101508	0	0.12041	0.585665	0.30718
ANKRD36C	1.1774	0.527828	1.25249	1.10735	0.666278	1.5656	1.19184	0.97432	1.269	1.29563
DUSP2	0.596874	0.65782	0.670121	0	0.473987	0.411618	0	0.361938	1.12545	0.285469
CIAO1	1.02308	0.834137	0.562997	0	0.329509	0.528864	0.547864	0.232144	0.582444	0.195377
SNRNP200	0.581317	0.207069	0.868281	0	0.650535	1.13225	1.29024	0.415104	1.67714	1.01032
ARID5A	0.448638	0.699889	0.651056	0	0.927447	0.557777	0.638256	0	0.661611	0.356089
KANSL3	0.529509	0.226974	0.266721	0	0.231242	0.304808	0.182069	0.122793	0.428743	0.284446
ANKRD39	0.203354	0.0918118	0.333047	1.10735	0.354061	0.248347	0	0.122793	0	0.0453416
ANKRD36	1.5536	1.54341	1.28727	0	1.10294	1.495	1.05756	1.53465	1.64622	0.97835
AC159540.1	0.807836	0.323587	0.807769	0	0.594993	0.707195	0.685256	0.553996	0.969412	0.45312
COX5B	1.07004	1.91509	1.27539	2.01601	1.06085	0.850844	1.25083	0.885295	0.92929	0.982176
ZAP70	0.573416	0.419355	0.610658	0	0.736755	0.954285	1.01776	0	1.33004	0.709084
TMEM131	0.316459	0.766721	0.481976	0	0.326055	0.25058	0.411746	0.122793	0.0922057	0.352365
INPP4A	0.423042	0.32376	0.497796	0	0.626292	0.99434	0.268402	0.122793	0.202054	0.941456
COA5	0.233483	0.0469592	0.40185	0	0.258422	0.303983	0.374608	0.12041	0	0.129407
UNC50	0.896579	0.504158	0.347096	0	0.323586	0.237775	0.268402	0.227867	0	0.127945
MGAT4A	1.29867	1.00905	0.927221	0	0.818835	1.05631	1.46894	0.81602	0.64461	0.587175
MITD1	0.214774	0.85403	0.855435	1.44789	0.515394	0.588485	1.02882	0.361938	0.46827	0.394943
TXNDC9	0.067161	0.214069	0.467002	1.53564	0.515723	0.325486	0	0.624949	0.176623	0.219383
EIF5B	1.53973	1.34309	1.09435	1.26852	1.30828	1.25393	0.268402	1.14092	1.04444	0.694771
RPL31	2.2745	2.20799	2.29753	1.44789	2.09464	1.96939	2.11805	2.08576	1.54208	1.10086
RNF149	1.09161	1.12859	1.10792	0	1.14046	1.00867	0.418257	0	0.176623	0.583548
MAP4K4	0.227272	0.43501	0.671649	0	0.834651	0.652961	0.685256	0	0.339756	0.226313
IL18R1	0.0874255	0.58336	0.531153	0	0.581907	0.405158	0	0.12041	0.726433	0.159809
MRPS9	0.830747	1.11894	0.278381	0	0.530612	0.253191	0.645159	0.553996	0	0.112425
C2orf49	0.0874255	0.0469592	0.678842	0	0.352993	0.55462	0.191809	0.627125	0	0.0617495
NCK2	0.290515	0.820477	0.55074	0	0.542714	0.388839	0.638256	0.230008	0.993781	0.271249
UXS1	0.748349	0.152044	0.358579	0	0.535989	0.146642	0.226917	0.122793	0	0.200107
GCC2	1.44706	1.10479	1.47527	0	1.00183	1.65944	1.56164	0.99085	1.31284	1.23795
LIMS1	0.739929	0.703674	0.944409	0	1.07213	0.491729	0.182069	0.12041	0.805075	0.406166
RANBP2	0.914135	0.950003	0.828368	0	0.625539	0.76793	1.01637	0.230008	1.26412	0.63919
LINC00116	0.143689	0.0918118	0.432727	1.48191	0.524988	0.268272	0	0.12041	0.518123	0.10371
BCL2L11	0.79047	0.65782	1.28048	1.44789	0.913858	0.267352	0	0.553996	0.176623	0.0595853
MIR4435-1HG	1.33927	1.05693	0.830487	0	1.30921	0.301558	0.638256	1.14092	0.254465	0.52422
ZC3H8	0.217714	0.180988	0.438907	0	0.278377	0.789947	0	0.692548	0.526986	0.455434
ZC3H6	0.143689	0.586543	0.349302	0	0.562276	0.855363	0.843673	0.122793	0.194598	0.255276
TTL	0.067161	0.0815913	0.312375	0	0.420413	0.199498	0.336039	0	0.0922057	0.119455
CHCHD5	0.373641	0.0416276	0.480898	0	0.143112	0.101617	0.727629	0.361938	0	0.0773121
SLC20A1	0.158811	0.467478	0.591806	0	0.276721	0.826219	0.893933	0.328771	1.16363	0.427689
PSD4	0.0874255	0.397057	0.459805	0	0.503026	0.596962	0.547864	0.122793	0.865295	0.810987
ACTR3	1.14887	1.97768	1.59064	0	1.31014	1.21143	0.895511	0.328771	0.820191	1.15181
DDX18	0.720336	0.236007	0.774004	0	0.83815	1.41155	0.745996	0	0.339756	0.946195
CCDC93	0.732531	0.160136	0.416644	0	0.354889	0.434909	0.191809	0.122793	0	0.390186
DBI	1.65493	1.24517	1.30092	1.95714	1.08813	0.65895	0	0.416879	0.348609	0.708256
PTPN4	0.751605	0.884189	0.906842	0	0.753538	0.811394	0	0.361938	0.604781	0.611206
CLASP1	0.384252	0.592363	0.481234	0	0.458298	0.592705	0.268402	0.122793	0.597845	0.54015
NIFK	0.496801	0.629948	0.466753	0	0.737313	0.449582	0.794874	0.908414	0.489756	0.372862
TSN	0.0816327	1.22788	0.380859	0	0.14844	0.345729	0	0.624949	0.26851	0.202025
GYPC	1.33905	1.89209	1.23975	1.48191	1.1519	0.67794	0	0.527517	0.726433	0.14749
BIN1	1.28951	0.793097	0.796239	0	1.04159	0.538455	0.268402	0	1.2858	0.294346
MAP3K2	0.455854	0.4494	0.727649	0	0.742153	0.778288	0.410498	0.122793	0.326683	1.07765
IWS1	0.143689	0.106382	0.687735	1.10735	0.26795	0.709911	0.917726	0.232144	0.176623	0.0951955
WDR33	0.866863	1.52878	0.684292	0	0.449059	0.648387	0.344395	0.529104	0.599464	0.752167
SMPD4	0.568411	0.0902711	0.134031	0	0.168929	0.364565	0.268402	0	0.882624	0.0095625
MZT2B	1.50054	1.3688	1.08521	2.4924	1.34126	0.762855	0.882006	1.18264	0.924346	0.641182
CCDC115	0.481165	0.15682	0.376786	0	0.125775	0.304541	0.182069	0.122793	0	0.0290875
IMP4	0.0834763	0.685633	0.207939	0	0.432845	0.26517	0	0.626389	0.339756	0.0769309
FAM168B	0.0834763	0.0867146	0.18984	0	0.103568	0.323187	0.182069	0.757128	0.0922057	0.12763
MZT2A	1.3317	0.219407	0.819434	0	0.605969	0.728674	0.226917	0.12041	0.766753	0.542316
MGAT5	0.384252	0.750538	0.539011	0	0.327148	0.307658	1.01776	0.232144	0.64332	0.542914
CCNT2	0.259762	0.685584	0.519133	0	0.337517	0.542582	0	0.692548	0.194598	0.262268
RAB3GAP1	0.617653	0.60122	0.623683	0	0.234237	0.44187	0	0.230008	0.202054	0.246851
R3HDM1	0.454691	0.430334	0.556818	0	0.247693	0.404735	0.374608	0.12041	0.570037	0.45719
UBXN4	1.67665	1.61183	1.41861	1.44789	1.30001	1.28663	1.27656	0.328771	0.988954	1.4545
DARS	1.0368	0.850769	0.637173	0	0.420114	0.315873	0	0.553996	0.202054	0.484854
CXCR4	2.0829	1.56941	1.76617	0	2.41156	0.959724	0.802669	0	1.11919	0.972018
ZEB2	0.323395	0.750728	0.800449	0	0.522622	0.840976	0.750344	0	0.176623	0.548171
RBM43	0.636828	0.11138	0.259797	0	0.650087	0.226968	0.182069	0.553996	0.609735	0
RIF1	1.13504	1.71562	1.06666	0	1.19719	1.04812	0.701621	0.361938	1.1647	0.754069
STAM2	0.259762	0.738732	0.353076	0	0.161443	0.415749	0	0.361938	0.0922057	0.0769309
PRPF40A	0.790095	0.860772	1.11627	0	0.784194	1.04366	0	0.836524	0.414547	0.920635
ARL6IP6	0.778917	0.0469592	0.567764	0	0.573915	0.187787	0.182069	0	0.434647	0.0504916
CYTIP	1.62375	1.27222	1.54269	1.10735	1.46767	1.1453	0.863925	0.757774	0.764517	0.613471
BAZ2B	0.259762	0.12495	0.135721	1.44789	0.483402	0.852205	0.567683	0.328771	1.07524	0.890541
2021-03-07	1.02016	0.161777	0.969078	0	0.649157	0.829821	0.709804	0.328771	0.434647	0.706121
LY75	0.145114	0.398569	0.111809	0	0.128029	0.268126	0.547864	0	0.202054	0.12763
RBMS1	0.323299	0.567247	0.832122	0	0.833504	1.16625	1.02882	0.525928	0.770315	0.504375
TANK	1.01512	1.0972	1.12742	0	1.01562	0.768148	1.17511	0.361938	1.38736	0.522971
PSMD14	0.413902	0.652587	0.518766	1.55598	0.378861	0.442418	0.226917	0.361938	0.0922057	0.249771
GALNT3	0.889291	0.215842	0.264743	0	0.196051	0.30325	0	0.361938	0.46827	0.204724
PPIG	0.621292	0.53124	0.987605	0	0.870552	1.12681	1.20946	1.28479	0.468619	0.627872
SSB	1.1202	1.3772	0.703711	1.10735	0.860024	0.92764	0	0.89158	0.0922057	0.354156
METTL5	0.898621	0.717948	0.429222	0	0.746969	0.390319	0	0.553996	0.0922057	0.278947
UBR3	0.629496	0.0953502	0.355447	0	0.248831	0.449763	0.709804	0	0.64461	0.342432
TLK1	0.577202	0.773905	0.992233	0	0.895093	0.793128	0.191809	0.122793	0.439254	0.752975
DYNC1I2	0.661458	1.19288	0.835536	1.48191	0.525548	0.562023	0.182069	0	0.26851	0.399301
PDK1	0.566734	0.106382	0.223514	0	0.0449842	0.461858	0	0.553996	0.46827	0.34368
SP3	0.909284	0.656738	0.689216	0	0.432737	0.986168	0.352681	0.693894	0.794466	0.606326
OLA1	0.207255	0.555264	0.566501	0	0.22728	0.291875	0.382649	0.122793	0	0.0717547
CIR1	0.275626	0.525984	0.914517	0	0.827385	0.778044	0.226917	0	0.656924	0.905187
GPR155	0.925673	0.575982	0.722944	0	1.14764	0.619656	0.336039	0.361938	0.905541	0.68951
WIPF1	2.06552	1.41594	1.94892	0	1.81898	1.41803	1.42357	0	1.24399	0.98734
ATF2	0.458769	0.180035	0.512244	0	0.165577	0.365708	0.993049	0	0.202054	0.139787
ATP5G3	0.275626	1.50503	1.19816	1.83745	0.86526	0.489486	0.858963	0.669535	0.194598	0.391669
KIAA1715	0.0816327	0.0469592	0.342319	0	0.0584672	0.407961	0.645159	0.12041	0.374978	0.275402
MTX2	0.0816327	0	0.136225	0	0.166805	0.0951091	0.191809	0.122793	0.574061	0.0453416
HNRNPA3	1.50825	1.45467	1.90058	1.44789	1.44695	1.78116	1.698	1.27049	1.06719	1.22061
NFE2L2	0.757471	0.161777	0.873181	0	0.525567	0.399817	0.268402	0.574267	0.0922057	0.465498
PLEKHA3	0.10149	0.536797	0.417466	0	0.193671	0.388377	0.182069	0.230008	0	0.568545
TTN-AS1	0	0.106382	0.160449	0	0.140413	0.32828	0.191809	0.361938	0.357427	0.0889649
CWC22	0.668979	1.05587	0.469858	0	0.604942	0.670991	0.191809	0	0.46827	0.278072
ITGA4	1.88307	1.18497	1.68723	0	1.02153	1.29728	0.971773	1.09737	0.508413	0.598329
SSFA2	0.203463	0.323404	0.32875	0	0.145106	0.283802	0	0.499484	0.0922057	0.103814
DNAJC10	0.585635	0	0.431087	0	0.322322	0.577602	0.191809	0.230008	0.339756	0.433229
ZC3H15	0.10149	1.12256	0.947322	1.55598	0.942883	0.741494	0.182069	0.230008	0.574061	0.470551
ANKAR	0.402028	0	0.0929217	0	0.154161	0.43125	0.191809	0.627125	0.585665	0.39416
ORMDL1	0.749636	0.864999	1.03195	1.55598	0.980035	0.954699	0.268402	1.59786	0.254465	0.467271
PMS1	0.0874255	0.654465	0.274799	0	0.305307	0.274422	0	0.122793	0.0922057	0.34207
HIBCH	0.48097	0.11138	0.328511	0	0.106578	0.469346	0.446349	0.12041	0.0922057	0.267327
MFSD6	0.705366	0.745882	0.442672	0	0.260247	0.458264	0.446349	0.227867	0.194598	0.414437
GLS	0.908201	0.83125	1.09316	0	1.06609	1.33173	0.418257	0.694581	1.35056	0.968004
STAT1	0.233868	1.68797	1.64336	0	2.26025	0.893474	0.685256	0	0.657924	0.325578
STAT4	0.786305	0.957924	0.895078	0	0.748056	0.798811	0.547864	0	0.751447	0.4063
NABP1	1.06824	0.89707	0.657375	1.44789	0.605305	1.44401	0.491225	0.777627	0.487671	0.852909
STK17B	1.03625	1.61324	1.9796	1.26852	1.63388	2.38047	1.29061	1.64498	1.53725	1.5243
RP11-347P5.1	0.39553	0.475861	0.469954	0	0.499925	0.632652	1.27359	0	0.370065	0.889728
GTF3C3	0.0816327	0.656751	0.390427	0	0.119807	0.499881	0	0.230008	0.374978	0.187593
ANKRD44	1.52767	0.453709	0.839831	0	0.85143	1.29166	0.761128	0.328771	0.597845	1.11313
SF3B1	1.20441	0.939673	1.61791	1.26852	1.07108	1.35891	1.04528	1.30553	1.06895	1.10043
COQ10B	0.233764	0.221676	0.573191	0	0.532834	0.449611	0	0.627125	0.0922057	0.0383772
HSPD1	0.808821	1.54589	1.06255	1.55598	0.726876	0.606969	0.638256	0.227867	0.254465	0.685097
HSPE1	1.07387	0.564098	0.771923	0	0.70829	0.427254	0.352681	0.992359	0.426527	0.8845
SPATS2L	0.266203	1.05268	0.581249	0	0.579798	0.379159	0	0.361938	0.326683	0.143469
KCTD18	0.260036	0.136658	0.210036	0	0.168048	0.167431	0.547864	0.122793	0	0.112425
BZW1	1.52598	0.457566	1.16778	0	0.729757	0.925727	0.764491	0.44901	0.942516	0.672903
CLK1	0.830264	0.50613	0.880833	1.10735	0.601365	1.11022	0	0.230008	0.527315	1.30241
PPIL3	0.143689	0.0815913	0.166412	0	0.201169	0.159209	0.547864	0.232144	0	0.395318
FAM126B	0.285888	0.174482	0.538427	0	0.436187	0.908096	0.446349	0.328771	0	0.465921
NDUFB3	0.963492	1.10128	0.807161	1.98723	0.827243	0.440084	1.30989	0.416879	0	0.409574
CFLAR	1.69383	2.19813	1.9252	1.44789	1.99542	1.448	1.04833	0.232144	1.70105	1.21609
CASP8	0.848585	0.505289	1.24277	1.26852	1.35949	1.63575	0.998812	0.497849	1.3332	0.846484
TRAK2	0.247562	0.780208	0.334196	0	0.337943	0.247149	0	0.122793	0.656924	0.226313
SUMO1	0.341163	1.16792	0.856111	0	0.901795	0.405507	1.23549	0	0.734039	0.171915
NOP58	1.56333	0.242126	0.988477	1.44789	0.740708	0.806103	0.547864	0.553996	0.202054	0.0383772
NBEAL1	0.765847	1.13226	0.887123	0	0.673134	0.41129	1.20286	1.23077	0.0922057	0.448492
ABI2	0.402028	0.11485	0.3639	1.44789	0.0971862	0.302797	0	0.232144	0.0922057	0.33454
INO80D	0.727203	0.16979	0.598626	0	0.873616	0.919335	0.182069	1.78147	1.35311	0.5206
NDUFS1	0	0.549914	0.505514	0	0.563093	0.386949	0.547864	0.232144	0.582444	0.567484
EEF1B2	2.05317	2.43239	1.66084	2.97398	1.90416	1.0506	0.796875	1.5341	0.589705	0.930504
CREB1	0.0874255	0.0988762	0.663388	0	0.857568	0.596027	0	0.232144	1.22364	0.490706
PIKFYVE	0.362607	0.0867146	0.342824	1.44789	0.109109	0.521477	0	0.12041	0	0.365805
RPE	0.149134	0.0469592	0.162493	0	0.127801	0.232809	0.182069	0.122793	0.202054	0
IKZF2	0	0.0674164	0.117696	0	0.0796487	1.08561	0.226917	1.59786	0.46827	0.276188
XRCC5	1.2659	1.17865	1.27307	2.09692	1.20439	0.963313	1.62079	0.757774	0.92145	0.926259
RPL37A	3.10328	3.02854	2.84756	2.55296	2.96935	2.08129	2.56408	2.69861	2.22433	2.03218
ARPC2	2.22376	2.27614	2.17331	3.21804	2.30016	2.11872	2.2635	1.52873	1.44669	1.61741
AAMP	0.0834763	0.0674164	0.261502	1.53564	0.226292	0.290528	0	0.122793	0.755726	0.241023
TMBIM1	0.350279	0.0674164	0.357407	0	0.346815	0.0947371	0.268402	0.7546	0	0.287227
CTDSP1	0.383875	0.813193	0.523703	0	0.490016	0.722501	1.1751	0.553996	0.26851	0.581899
USP37	0.783085	0.0674164	0.286129	0	0.108127	0.287925	0.852413	0.230008	0	0.502521
RQCD1	0.915195	0.745139	0.246299	0	0.206905	0.27769	0.547864	0.777627	0.202054	0.104192
FAM134A	0.162363	0.230066	0.339047	0	0.218126	0.429732	0.446349	0.122793	0.439254	0.46864
ZFAND2B	0.889577	0.180035	0.319153	0	0.587265	0.35083	0.829502	0	0.680973	0.220421
ANKZF1	0.376597	0.197099	0.422573	0	0.137141	0.474575	0.63607	0	0.958954	0.288651
TUBA4A	0.802926	0.11485	0.866286	1.10735	0.663613	0.319006	0.344395	0.44901	1.24347	0.418736
DNPEP	0.568411	0.228968	0.222247	1.44789	0.217751	0.342738	0	0	0.713984	0.400873
GMPPA	0.774917	0.0506596	0.072348	1.26852	0.020646	0.149261	0	0.553996	0.202054	0
CUL3	0.414103	0.274764	0.963489	0	0.739561	0.61695	0	0.624949	1.11478	0.224238
DOCK10	0.978407	0.525998	1.10472	0	0.54512	1.24214	0.917726	0	0.762521	0.633338
MFF	0.203752	0.0815913	0.517266	0	0.277745	0.369477	0.7117	0.230008	0	0.0769309
AGFG1	0.217714	1.04897	0.574756	0	0.414231	0.503101	0.344395	0.694581	0	0.139173
TRIP12	1.38303	1.14003	1.26909	0	0.986624	1.1895	0.411746	1.14134	1.00208	0.74432
SP110	0.646436	1.36159	1.18398	2.01601	1.81721	0.969446	1.14021	0.361938	0.339756	0.39638
SP140	1.01075	0.549807	1.01542	1.44789	1.08378	0.4513	0.446349	0	0	0.701709
SP140L	0.407714	1.06685	0.937311	0	0.678023	0.848209	0	0.361938	0.96729	0.135019
SP100	1.5406	1.94001	2.15902	1.10735	2.17177	1.60945	1.09051	0.44901	0.0922057	0.925351
CAB39	0.924932	0.66397	0.86809	1.10735	0.559337	0.64394	0.977877	0.230008	0.67098	0.230953
PSMD1	0.35325	0.743235	0.511013	0	0.176431	0.424096	0.410498	0.755865	0.176623	0.376428
NCL	2.19406	2.10007	1.90355	1.89772	1.33066	1.485	1.71137	1.97371	1.36292	1.25686
PTMA	3.17627	3.4655	3.08466	4.51707	3.23531	2.99999	2.88184	3.01076	2.23787	2.27875
COPS7B	0	0.129856	0.22656	0	0.178511	0.169222	1.12202	0.755865	0.426527	0.412
DIS3L2	0.0874255	0.0506596	0.234561	0	0.195714	0.246931	0.547864	0.361938	0	0.0095625
GIGYF2	0.888402	0.749355	0.688044	1.48191	0.301479	0.371714	0.711688	0.44901	0	0.273067
INPP5D	0.341257	0.699889	0.761569	0	0.711539	0.555668	0.268402	0	0.202054	0.608933
DGKD	0.271815	0.252588	0.559471	1.55598	0.325803	0.575461	0.191809	0.415104	0.989768	0.863632
ARL4C	1.57494	0.921493	1.85688	0	1.48983	1.05438	0.596328	1.16693	0.703411	0.776647
COPS8	0.729621	0.11485	0.305673	0	0.270301	0.239957	0.517366	0.122793	0.176623	0.146372
LRRFIP1	1.58663	1.16229	1.55147	0	1.52773	1.18808	0.98802	0.924295	1.52895	1.12204
PER2	0.0816327	0.0506596	0.0553025	0	0.106956	0.312644	0.226917	0.232144	0.698998	0.136364
ASB1	0.872122	0.0674164	0.16453	0	0.176382	0.33514	0.547864	0.553996	0	0.274178
NDUFA10	0.224894	0.703708	0.570377	1.48191	0.445372	0.413819	0.418257	0.888805	0.426527	0.586869
RNPEPL1	0.709004	0.226974	0.65942	0	0.370891	0.468604	1.02325	0.960274	0	0.597878
CAPN10	0.158811	0	0.146658	0	0.128149	0.175092	0.344395	0.122793	1.00713	0.298085
PPP1R7	0.883151	0.152044	0.703723	1.93974	0.444516	0.287972	0	0.361938	0	0.567632
HDLBP	0.887662	0.495171	0.830123	0	0.450813	0.366226	0.182069	0.575782	0.202054	0.431391
2021-09-02	0.498448	0.730634	1.20811	1.26852	0.658062	1.00905	1.05137	0.943762	0.26851	0.071972
ATG4B	0.167818	0.174482	0.336847	0	0.510577	0.347775	0.191809	0	0.202054	0.244342
DTYMK	0.067161	0.43689	0.15832	0	0.297936	0.108714	0	0.232144	0.202054	0.0596825
ING5	0.616546	0.0867146	0.297115	1.55598	0.150279	0.220299	0	0.693237	0.656924	0
D2HGDH	0.204987	0.0506596	0.276722	0	0.440268	0.296635	0	0.499484	1.11477	0.578841
CRBN	0.665744	0.905217	0.676886	0	0.734972	0.67002	0	0.232144	0.26851	0.435677
BHLHE40	0.203354	0.512481	1.03259	0	0.58429	0.671304	0	0.122793	0.0922057	0.138002
EDEM1	0.826139	0.217859	0.484374	0	0.240748	0.397447	0	0.908414	0.53039	0.0617495
SRGAP3	0.606234	0.0988762	0.654709	0	0.186415	0.923917	0.542841	1.62342	0.46827	0.472726
SETD5-AS1	0.397857	0.0988762	0.503935	0	0.698121	0.886604	0	1.43969	0.374978	0.904005
THUMPD3	0	0.0988762	0.296204	0	0.123187	0.337852	0.547864	0.361938	0.53039	0.211909
SETD5	0.424069	0.549401	0.661741	0	0.783342	0.789136	0.191809	0.232144	0.810643	0.44402
TADA3	0.618865	0.542284	0.465148	1.53564	0.225905	0.257678	0.374608	0.328771	0.597845	0.508336
ARPC4	1.18919	1.02095	1.03043	2.44603	1.35027	0.502029	0.535994	0.525928	0.660899	0.566547
EMC3	0.244462	0.192512	0.546233	1.26852	0.541522	0.40568	0.268402	0.44901	0.26851	0.0327553
BRK1	0.650581	0.737001	1.14519	0	1.26274	0.24875	0.770578	0.232144	0.0922057	0.68985
RAF1	0.574224	0.133263	0.452041	0	0.380491	0.708251	0.808719	0.871059	0.960886	0.497662
RPL32	3.48138	3.31203	3.20899	3.87131	3.34792	2.83259	3.39861	3.06278	2.55953	2.38734
IQSEC1	0.402028	0.144874	0.389119	0	0.283096	0.307471	0	0.553996	0.374978	0.363141
NUP210	0.230458	0.259908	0.32873	1.26852	0.382642	0.471123	0	1.33166	0.271105	0.533346
TMEM43	0.397767	0.0815913	0.651524	0	0.268318	0.264961	0.226917	0.122793	0.326683	0.291171
XPC	1.16607	1.1688	0.863743	0	0.651566	0.405525	0	0.328771	0.254465	0.147599
LSM3	1.01602	0.851838	0.480999	0	0.663918	0.389863	0	0.627125	0.439254	0.482739
SLC6A6	0.815707	0.361496	0.574323	0	0.356699	0.752263	0.602776	0.447291	0.194598	0.953711
FGD5-AS1	0.0816327	0.977118	0.574681	0	0.620619	0.446285	0.547864	0.122793	0.0922057	0.0327553
MRPS25	0.0816327	0.0416276	0.262724	0	0.154506	0.254924	0.547864	0.361938	0	0.273456
CAPN7	0.282383	0.657612	0.617519	0	0.323587	0.724912	0.711688	0.12041	0	0.398337
METTL6	0.167818	0	0.217465	1.48191	0.135855	0.139195	0	0.12041	0.194598	0.0380752
HACL1	0.263347	0.0674164	0.165262	0	0.164331	0.212796	0.744133	0.12041	0.26851	0.235416
ANKRD28	0.177208	0.16979	0.79484	0	0.632709	1.43668	0.268402	0.756511	1.34387	1.48279
OXNAD1	0.486372	0.912211	1.23913	0	1.24864	0.665842	0.898442	0.122793	0.825847	1.10414
RFTN1	0.276775	0.919873	0.504971	1.26852	0.547435	0.383143	0.547864	0	0.176623	0.162012
PLCL2	0.208485	0.120019	0.406722	0	0.0648207	0.387261	0.685256	0.553996	0.46827	0.247593
TBC1D5	0.303585	0.152044	0.488337	0	0.708921	0.408392	0.182069	0.230008	0	0.342727
SATB1	0.654353	0.82344	0.890222	0	0.929595	0.332248	0.411746	0.416879	1.02939	0.347479
RAB5A	0.409928	0.167198	0.672985	0	0.301368	0.420686	0	0.361938	0.0922057	0.254086
UBE2E1	0.430934	0.734803	0.306713	1.44789	0.289256	0.111766	0.547864	0	0.0922057	0
RPL15	2.57877	2.97728	2.59279	3.68669	2.65364	1.74507	2.13412	2.05485	1.56834	2.02412
TOP2B	0.690431	0.632272	0.918541	1.53564	0.514991	0.81723	0.411746	0.328771	0.202054	0.41285
NGLY1	0.288428	1.18573	0.50031	0	0.378565	0.486731	0.382649	0.12041	0.202054	0.492893
SLC4A7	0.762811	0.654999	1.00421	0	1.00856	1.047	0.657132	0.777627	0.696944	0.879944
CMC1	0.232047	0	0.556181	0	0.372721	0.299653	0.547864	0.447291	0.46827	0.49884
TGFBR2	1.14801	0.639736	1.09441	0	0.858351	0.632237	0.932621	0	0.26851	0.963556
STT3B	0.821636	0.799145	0.718279	0	0.837972	0.478082	0.547864	0.12041	0.526986	0.508836
CMTM6	0	0.864945	0.799641	0	0.497688	0.66711	0.182069	0.772462	0.901205	0.751579
DYNC1LI1	0	0.0469592	0.534253	2.07867	0.526494	0.373754	0	0.122793	0.0922057	0.284955
GLB1	0.0816327	0.610655	0.16504	0	0.430275	0.110407	0	0.361938	1.11093	0.0438992
UBP1	0	0.136658	0.314869	0	0.216156	0.746747	0.191809	0.122793	0.271105	0.627183
PDCD6IP	1.21303	1.0598	0.754526	0	0.43851	0.589071	0.411746	0.361938	1.15256	0.374119
TRANK1	0.780286	0.498097	0.944491	1.26852	1.2881	0.466176	0	0	0.479972	0.439266
EPM2AIP1	0.479684	0.750091	0.541481	0	0.378995	0.573908	0.226917	0.324889	0	0.621449
LRRFIP2	0.145114	0.628501	0.417994	0	0.200098	0.339618	0.764491	0.122793	0.176623	0.157789
GOLGA4	0.96104	0.480859	1.29104	1.44789	0.937858	1.8451	1.16982	1.28392	1.25896	1.2308
ACAA1	0.271815	0.0953502	0.435937	1.53564	0.478546	0.300394	0	0	0.567002	0.0095625
MYD88	0	0.187904	0.302638	1.10735	0.374683	0.175276	0.547864	0.232144	0.479972	0.302496
OXSR1	0.067161	0.219012	0.401	0	0.157667	0.228625	0.182069	0.326832	0.202054	0.324303
EXOG	0.157101	1.10464	0.281104	0	0.798732	0.431458	0.827817	0.326832	0	0.119455
RPSA	2.64161	2.56573	2.39901	2.46686	2.56322	1.47951	2.04127	2.02063	1.33558	1.37948
EIF1B	0.932618	1.00991	0.831938	0	0.78766	0.52139	0.535994	0.361938	0.627036	0.177183
RPL14	2.7647	3.22555	3.11468	2.61799	2.79977	2.0767	2.53552	1.64228	1.7382	1.64804
ZNF621	0.0874255	0.685633	0.18638	0	0.0144725	0.323235	0.191809	0	0.202054	0.0095625
CTNNB1	0.290613	1.0349	0.668283	0	0.843791	0.526257	0	0.12041	0.0922057	0.492581
SS18L2	0.349157	0.873225	0.565393	0	0.744155	0.284977	0.645159	0.527517	0.0922057	0.236736
NKTR	1.77158	0.879574	1.46451	1.44789	1.26004	2.19682	1.68242	1.37531	1.81062	1.66014
HIGD1A	0.364142	0.668287	0.469912	0	0.247462	0.10834	0	0.12041	0.696396	0.151875
SNRK	0.413902	0.780442	0.61903	0	0.345207	0.651042	0.7117	0	0.53039	0.264897
ZNF445	0.0816327	0.0416276	0.244919	0	0.0736336	0.250753	0.226917	0	0.604781	0.246221
KIAA1143	0.870238	0.106382	0.457511	0	0.176559	0.38121	0	0.525928	0.374978	0.49055
LIMD1	0.180804	0.495171	0.188497	0	0.749093	0.2739	0.191809	0.122793	0	0.600374
SACM1L	0.790807	0.0867146	0.876596	0	0.526154	0.840234	0.226917	0	1.36736	0.35273
CXCR6	1.48618	0.599167	1.60095	0	1.41625	1.02417	0.268402	0.572751	0	1.04191
CCR5	0.481086	0.381571	0.779944	0	0.632238	0.514009	0	0.693237	0.932193	0.320298
CCDC12	0.464727	0.558961	0.768504	1.44789	0.898644	0.803015	1.00896	0	0.0922057	0.465762
SETD2	0.411366	0.881657	1.11727	0	0.89761	0.955429	0.547864	0	0.26851	0.906806
PTPN23	0.0874255	0.129856	0.142755	0	0.0310926	0.0728494	0	0.12041	0.0922057	0.0679942
SCAP	0.167818	0.184679	0.175657	1.10735	0.044414	0.144833	0.268402	0.232144	0.46827	0.0596825
SMARCC1	0.94594	0.551152	0.696296	0	0.48544	0.492594	0.998362	0.328771	0.26851	0.432964
DHX30	0.731406	0.676205	0.408082	0	0.496628	0.552712	0.685256	0	0.585665	0.428857
MAP4	1.0953	1.47778	1.21762	0	1.1125	0.739021	0.62356	0.230008	1.25978	0.478912
TMA7	2.54173	1.49337	2.13834	1.91192	2.15818	1.80414	2.28892	1.42778	0.95167	1.03519
SHISA5	0.918578	0.9742	0.772804	0	0.991944	0.608159	0	0.81602	0.426527	0.513104
UQCRC1	0.224894	0	0.368363	1.44789	0.299979	0.163531	0.744784	0.447291	0	0.108594
PRKAR2A	0.42022	0.230066	0.415268	0	0.582516	0.415516	0.547864	0.232144	0.374978	0.403267
ARIH2	0.228866	0.210223	0.612683	0	0.45286	0.623149	1.05244	0.527517	0.898857	0.684525
P4HTM	0.237267	0.520577	0.22806	0	0.413985	0.0900035	0.226917	0.12041	0.278014	0
WDR6	0.175529	0.0416276	0.263806	1.26852	0.244068	0.33304	0	0.529104	0.921086	0.55325
DALRD3	0.10149	0.219012	0.21928	0	0.135554	0.0852253	0.374608	0.12041	0.374978	0.331549
QARS	0.167818	0.0506596	0.282817	0	0.33352	0.174481	0	0.12041	0.0922057	0.385245
GPX1	0.530864	0.626797	0.800995	1.48191	1.01882	0.308034	0	0.553996	0.0922057	0.934447
RHOA	1.48388	1.61841	1.72649	1.53564	1.52115	0.893019	0.411746	1.06608	0.664403	0.884297
UBA7	0.0834763	0.631504	0.21684	0	0.258222	0.12376	0.191809	0.230008	0.726433	0.0095625
RBM6	1.06647	0.740323	0.82122	0	1.05252	0.939287	0.727629	0.973303	0.518123	1.10905
RBM5	1.02203	0.572875	0.824191	0	0.750262	1.04188	1.48668	0.418652	0.920173	0.92055
GNAI2	0.819988	0.360496	1.42902	0	1.44893	0.907497	0.374608	1.00958	0.370065	0.71439
TUSC2	0.216102	0.800015	0.354179	1.10735	0.202931	0.14506	0	0.12041	0	0.0617495
CYB561D2	0.145114	0.175168	0.289052	0	0.176672	0.175314	0.226917	0.227867	0	0.411249
CISH	0.350279	0.389153	0.408634	0	0.579872	0.357172	0.899799	0.230008	0	0.226125
MANF	0.0816327	0.294637	0.415661	0	0.674424	0.303525	0	1.31995	0.278014	0.277708
VPRBP	0.0874255	0.0506596	0.199445	0	0.468951	0.260356	0	0.361938	0.202054	0.482526
TEX264	0.676866	0.75738	0.531013	1.55598	0.258879	0.225407	0.685256	0.81602	0	0.147251
ABHD14B	0.145114	0.492719	0.272797	0	0.310585	0.154385	0.547864	0.328771	0	0.484607
RPL29	3.02172	2.91648	2.76045	3.80906	2.75913	2.21824	2.36387	2.69313	1.50041	1.98692
TWF2	0.10149	0.763248	0.611992	1.48191	0.480727	0.199284	0.226917	0.122793	0.0922057	0.170345
PPM1M	0.235451	0.708343	0.394157	0	0.313573	0.242062	0.182069	0.757774	0.958477	0.331735
WDR82	0.45229	0.713936	0.928461	0	0.680031	0.962669	0.803475	0.527517	0.426527	0.885221
NISCH	0.0816327	0.175168	0.280928	0	0.127228	0.369453	0.182069	0.122793	0.0922057	0.517345
SMIM4	0.774917	0.0416276	0.212353	0	0.0380059	0.111962	0.226917	0	0.0922057	0.0441226
PBRM1	0.282383	0.29216	0.782054	0	0.680992	0.775893	0	0.73557	1.08955	0.233502
GNL3	0.207255	0.0416276	0.316564	1.44789	0.321835	0.380992	0	0.230008	0.0922057	0.461022
GLT8D1	0.0834763	0.0918118	0.27711	0	0.129237	0.0908845	0.226917	0.230008	0.176623	0.0095625
SPCS1	1.08156	0.337571	0.972448	2.28756	0.90103	0.652561	1.16982	0.691201	1.07683	0.315993
TKT	0.986732	0.662189	0.808878	0	0.759267	0.177561	0.638256	0.12041	0	0.0905743
SELK	1.05866	0.215842	0.89277	0	0.572025	0.706642	0.268402	0.601783	0.414547	0.45491
CCDC66	1.09312	0.187904	0.63178	1.53564	0.571661	0.635382	0.476751	0.694581	1.36867	0.79848
FAM208A	0.467658	1.17562	0.822662	1.26852	0.690624	0.804194	0.182069	0.527517	1.25112	0.90421
ARHGEF3	0.61997	1.66557	0.916024	0	0.954549	0.696613	0.226917	0.122793	0.426527	0.73226
APPL1	0.216102	0.195712	0.502037	0	0.545001	0.426339	0.226917	0.12041	0.0922057	0.392481
PDE12	0.131422	0.0988762	0.331782	0	0.156864	0.219299	1.12076	0.691201	0	0.560874
ARF4	1.09941	0.681154	0.536839	1.26852	0.466081	0.244615	0.226917	0.527517	0	0.304889
SLMAP	0.594351	0.429401	0.408663	0	0.396948	0.394092	0.7117	0.122793	0	0.347711
PDHB	0.130094	0.585302	0.505747	0	0.219349	0.318451	0.182069	0.230008	0	0.449807
THOC7	0.748709	0.883436	0.719377	0	0.586382	0.326547	1.2069	0.361938	0.414547	0.0475813
ATXN7	1.33393	0.915542	0.818441	0	1.00375	1.14091	0	0.525928	0.760026	0.670426
PSMD6	0.287124	1.26796	0.603538	0	0.359001	0.433205	0.850776	0	0.0922057	0.0775282
SUCLG2	0.220956	0.130573	0.503264	0	0.358639	0.499406	0.446349	0.230008	0	0.254298
TMF1	0.233483	1.03294	0.964192	0	0.506028	0.730152	0.226917	0	1.10726	0.57471
UBA3	0.167818	0.136658	0.374903	1.55598	0.284029	0.402958	0	0.122793	0.26851	0.217591
ARL6IP5	1.51784	1.6261	1.92846	1.53564	1.62621	0.851263	0.770889	0.870482	0.394035	0.898156
FOXP1	1.31544	0.577554	1.04174	0	1.37129	0.746032	0.410498	0.553996	0.176623	0.564003
PPP4R2	1.19705	1.37352	0.895121	1.44789	0.609773	0.613891	0.382649	0.328771	0.713984	0.0609186
CHMP2B	0.285398	0.503521	0.406437	0	0.574247	0.329166	0.191809	0.361938	0.0922057	0.115834
CGGBP1	0.946912	0.639133	0.991837	0	0.989712	0.761314	1.51796	0.525928	0.394035	0.625005
ZNF654	0.067161	0.460455	0.232511	0	0.0981845	0.218905	0.268402	0	0.26851	0.305336
NSUN3	0	0.175898	0.240907	0	0.3948	0.260127	0.547864	0.328771	0.26851	0.0380752
MTRNR2L12	3.23675	3.00905	3.13403	0	3.79898	4.04091	3.30414	3.38145	3.29335	3.49868
CLDND1	1.03376	0.866763	1.15317	0	1.58639	0.526078	0.226917	1.59841	0	0.080658
CMSS1	0.261361	0.864831	0.0948766	1.55598	0.0217195	0.195312	0.645159	0	0	0.210399
TFG	0.162474	1.16846	0.373039	1.44789	0.40638	0.411563	0	0.12041	0.326683	0.0635398
SENP7	0.860622	0.777607	1.14395	0	1.04017	0.829842	0.484014	0.227867	0.46827	0.65993
TRMT10C	0.80694	0.0815913	0.362769	0	0.410547	0.482663	0.182069	0.361938	0.59289	0.302227
PCNP	1.33245	0.899356	0.890638	0	0.332127	0.574892	0.182069	0.122793	0.176623	0.125552
ZBTB11	0.202118	0.380291	0.559467	0	0.330962	0.462752	0.182069	0.361938	0.649606	0.372275
RPL24	2.62382	2.73262	2.60883	2.77764	2.70366	2.07131	2.738	2.15138	1.4391	1.40282
NXPE3	0	0.289254	0.360039	0	0.423106	0.255672	0.6632	0.361938	0.0922057	0.315139
ALCAM	0	0.663427	0.146387	0	0.483477	0.0705361	0.805202	0.227867	0.0922057	0.293515
CBLB	1.08712	1.34403	1.36638	0	1.45623	1.08204	0.95598	0.122793	0.793355	0.941419
BBX	0.73195	0.680182	0.741712	1.53564	0.644935	0.711191	0.7117	0.230008	0.745724	0.489033
CD47	1.71202	1.3126	0.947895	1.10735	1.52594	1.02422	1.1704	0.693237	0.885266	0.538153
CD96	1.40571	1.8021	1.45689	0	1.3296	1.59076	1.49312	1.24836	1.03091	1.39497
ATG3	0.580735	0.0469592	0.587825	0	0.671962	0.395861	0.182069	0.361938	0.638044	0.454015
C3orf17	0.0816327	0.106382	0.444106	0	0.241009	0.373679	0.411746	0.361938	0.0922057	0.234754
NAA50	0.952387	0.652485	1.05727	0	0.686281	0.375199	0	0.416879	0.374978	0.248687
ZBTB20	0.0834763	0.488574	0.154668	0	0.357814	0.854653	0.191809	0	0.370065	0.588512
B4GALT4	0.467344	0.106382	0.151839	0	0.408835	0.38828	0.709804	0.44901	0	0.30555
POGLUT1	0.237163	0.0815913	0.196937	0	0.780055	0.30586	0	0.447291	0.709522	0.247593
COX17	0.408596	0.868495	0.820166	1.44789	0.586067	0.51806	0.374608	1.38507	1.06816	0.380501
GSK3B	0.162474	0.138129	0.519071	0	0.231113	0.48834	0.7117	0.529104	0	0.0453416
LRRC58	0	0.0902711	0.351434	1.55598	0.241335	0.542137	0.191809	0.232144	0.698998	0.0190344
NDUFB4	1.32443	1.07531	1.08295	0	0.898823	0.548072	1.01655	0.529104	0.656924	0.273847
HCLS1	0.65694	0.975839	1.41474	1.83745	1.39833	1.09922	1.20726	1.53465	1.06895	0.463319
GOLGB1	1.09455	1.02114	1.44293	2.41167	0.94952	1.7702	1.49225	0.694581	1.04778	0.805358
FAM162A	0.465984	0.0918118	0.294868	1.10735	0.519514	0.50038	0	0.326832	0	0.489329
KPNA1	0.564441	0.626844	0.55906	0	0.387339	0.455697	0.268402	0.230008	0.0922057	0
PARP9	0.693056	1.1209	0.907069	0	1.09548	0.634267	0.954045	0	0.26851	0.192147
PARP15	0.214774	0.345276	0.424811	0	0.63435	0.493755	0.268402	0.361938	0.683683	0.325862
PARP14	2.182	1.81937	1.43789	0	1.78575	1.11394	1.06978	0.600307	1.62717	0.9739
CCDC14	0.367372	0.431396	0.395928	0	0.328398	0.916801	0.658725	0.692548	1.05002	0.298085
SEC61A1	0.300142	0.136658	0.320852	0	0.355871	0.399166	0	1.72986	0.731287	0.41822
EEFSEC	0.203463	0.106382	0.225836	0	0.0746813	0.0850111	0.547864	0.122793	0	0.103814
RPN1	0.574224	0.798149	0.507877	1.55598	0.283471	0.468041	0.226917	0.232144	0.0922057	0.664726
RAB7A	0.177208	0.160136	0.888801	0	0.619037	0.564934	0	0.553996	0.479972	0.346221
ISY1	0.735498	0.134739	0.381788	0	0.854557	0.229591	0.226917	0	0.176623	0.070742
CNBP	1.18639	1.3066	1.02087	1.71953	0.912934	1.1022	1.30017	1.33998	0.877127	0.857948
COPG1	0.230458	0.0416276	0.218631	0	0.57914	0.220127	0	0.230008	0.420575	0.359563
HMCES	0.551546	0.219012	0.254819	0	0.259397	0.208954	0.226917	0.122793	0.731287	0.0679942
H1FX	0.837784	0.969715	1.56231	0	1.5532	1.03457	0.517366	0.230008	0.931549	0.794855
MBD4	0.354841	0.0506596	0.61679	0	0.258244	0.696922	1.16689	0.757774	0.69882	0.602177
ATP2C1	0.131422	0.493763	0.469854	0	0.249839	0.46205	0	0.418652	0.680973	0.159809
NUDT16	0.180804	0.745888	0.237714	1.48191	0.104197	0.13501	0.547864	0.12041	0	0.0290875
MRPL3	0.653277	0.228318	0.309338	0	0.712803	0.288639	0.191809	0	0.0922057	0.223522
UBA5	0.0816327	0.106382	0.336364	1.26852	0.0999686	0.214189	0.547864	0	0	0.0660911
CDV3	0.804941	0.918873	1.44383	1.53564	0.869824	1.25874	1.04899	0.777627	1.20346	0.336109
SRPRB	0.663655	0.0469592	0.231949	0	0.347313	0.219516	0	0.44901	0.0922057	0.151517
MSL2	0.422957	0.106382	0.509062	0	0.382087	0.459626	0	0.553996	0.0922057	0.0889649
STAG1	0.471368	0.712991	0.740905	0	0.372573	0.686819	0.709804	0.328771	0.374978	0.305408
NCK1	0.0874255	0.798378	0.709326	0	0.468576	0.481636	1.44037	0.12041	0.784186	0.573582
FAIM	0.433324	0.189978	0.109155	0	0.0484788	0.0949494	0	0.12041	0.582444	0.162431
COPB2	0.143689	0.626844	0.695504	0	0.445161	0.313923	0	0.122793	0.829009	0.554207
SLC25A36	0.398058	0.43689	0.352677	0	0.212823	0.542764	0	0.669535	1.41413	0.552409
ZBTB38	0.830747	0.457243	0.891465	0	0.903238	0.728463	1.46891	0.529104	0.64461	0.704797
RASA2	0.712924	0.942863	0.835022	0	0.8118	0.665034	0.226917	0.230008	0.26851	0.641583
RNF7	0.598604	0.11138	0.850432	1.26852	0.828196	0.612358	1.17985	0.529104	0.0922057	0.70151
ATP1B3	1.0687	1.15311	0.652655	0	0.501051	0.345142	0.268402	0.884184	0.176623	0.236369
TFDP2	0.208485	0.130573	0.292066	0	0.329294	0.424162	0.997133	0.553996	0.26851	0.0775285
XRN1	1.1142	1.1869	1.33463	1.91835	1.45484	1.20414	1.06937	0.943226	0.406262	0.555182
U2SURP	0.91269	1.09026	1.0605	0	0.869432	1.08339	0.829502	0.669535	1.11375	0.751198
PLSCR1	1.56401	1.80879	1.15559	1.44789	1.66491	0.533917	0	0	0.394035	0.214746
GYG1	0.10149	0.519361	0.61254	0	0.515581	0.494814	1.16267	0.122793	1.27107	0.377161
HPS3	0.504213	0.141507	0.489501	0	0.496221	0.320111	0.709804	0	0.202054	0.324681
CP	0.62105	0.0469592	0.0688784	0	0.264009	0.0844278	0.709804	0.12041	0	0.238066
COMMD2	0.80397	1.07207	0.352837	0	0.161786	0.458255	0.977877	0.328771	1.15238	0.257341
RNF13	0.0834763	0.799984	0.538073	1.55598	0.777464	0.372629	0	1.15577	0.339756	0.316665
SERP1	1.20816	1.44382	1.23644	1.55598	1.20841	0.701613	0.638256	1.41953	0.278014	0.783858
SELT	0.528423	0.0674164	0.734777	0	0.42679	0.608536	1.03034	0	0.278014	0.308302
GPR171	2.11284	1.61729	1.37054	0	1.94587	1.09336	0.541747	0.814829	0.92531	1.09301
MBNL1	1.99865	1.8329	1.81257	0	1.79277	2.21517	1.9495	0.99085	1.7666	1.55004
RAP2B	0.933668	0.17774	0.515453	0	0.857834	0.285169	0.191809	0.232144	0.921805	0.254306
DHX36	1.12634	0.333195	1.14127	0	1.20663	1.41373	1.82652	0.670912	0.852043	1.14019
SLC33A1	0.552055	0.0988762	0.338424	0	0.256401	0.480447	0.226917	0	0.0922057	0.439654
SSR3	0.68862	0.703232	0.879465	1.26852	0.792536	0.594959	0	0.600307	0.26851	0.60958
TIPARP	0.774917	0.490342	0.531598	1.26852	0.709969	0.228674	0	0	0.439254	0.0348865
CCNL1	0.978149	1.40227	1.44052	0	1.05165	1.39971	1.50932	0.413325	0.802191	1.12998
RSRC1	0.0816327	0.210223	0.36582	0	0.38777	0.847563	0.750344	0.230008	0.0922057	0.387998
MFSD1	0.258491	0.0867146	0.210672	1.44789	0.253196	0.179037	0.191809	0.122793	0	0.520547
SMC4	0.348999	1.12445	0.990275	1.61992	0.72388	0.972192	0.191809	0.361938	0.594767	0.116897
KPNA4	0.418904	0.755777	0.795413	0	0.472181	0.554113	0	0.230008	0.696396	0.326106
PDCD10	1.1949	0.567655	0.908535	1.91835	1.01186	0.695907	1.06145	0.227867	0.790762	0.228881
SEC62	1.03057	0.67225	1.13393	0	1.26022	1.2006	1.26442	0.941665	0.718906	1.21042
PHC3	1.46328	0.321773	0.819642	0	0.742806	1.17084	1.47504	0	0.819326	0.591826
SKIL	0.676963	1.07131	1.07896	0	0.566563	0.675583	0.191809	0.553996	1.45193	0.326927
RPL22L1	1.44755	0.130573	0.630935	2.17884	0.804014	0.345799	0	0.230008	1.52744	0.143299
TNIK	0.519352	1.04945	0.630035	0	0.188567	0.291428	0.182069	0	0.526986	0.277676
TNFSF10	1.62242	1.88021	1.06607	0	2.0924	0.507035	0.191809	0.416879	0.634988	0.812452
TBL1XR1	0.593739	0.243449	0.985568	0	0.862589	1.15471	0.510342	0.326832	0.773611	0.421785
ACTL6A	0.323909	0.491593	0.211984	0	0.0808002	0.128007	0.182069	0.122793	0.0922057	0
NDUFB5	0.820597	0.851782	0.676995	0	0.571344	0.196295	0	0.230008	0.597845	0.0857885
TTC14	0.600561	0.713016	1.01925	0	0.618815	1.41716	0.786509	1.3743	0.698998	1.06269
FXR1	0.833004	1.39123	0.986985	0	0.938366	0.631161	0.990115	0.447291	0.0922057	0.384475
DNAJC19	0.360092	0.591081	0.474641	1.53564	0.229349	0.324495	0.853393	0.627125	0.202054	0.080658
ATP11B	0.334773	0.273522	0.806838	0	0.598713	0.722437	0.997389	0	0.202054	0.269646
DCUN1D1	0.350279	0.602522	0.575809	0	0.362837	0.219779	0.226917	0.361938	0.26851	0.64005
KLHL24	0.787373	0.316719	0.746459	0	0.746061	0.605101	1.09139	0	0.731287	0.375293
YEATS2	0.193623	0.222523	0.416892	0	0.69428	0.196043	0	0.232144	0.731287	0.225168
EIF2B5	0.0816327	0.43689	0.205959	0	0.302703	0.269042	0.268402	1.53465	0.726433	0.305731
AP2M1	0.520284	0.553934	0.844788	1.10735	0.534142	0.270557	0	0.230008	0	0.161208
ALG3	0.10149	0.0506596	0.149739	0	0.0633292	0.0986397	0.352681	0	0.374978	0.387915
PSMD2	0.387149	0.0953502	0.494311	0	0.365307	0.298008	0.191809	0.122793	0.254465	0.129218
EIF4G1	1.1438	0.548833	0.52201	1.55598	0.508098	0.462807	1.17915	0.777627	0.651144	0.612455
POLR2H	0.563226	0.0469592	0.232977	0	0.363111	0.195024	0.191809	0.529104	0.0922057	0.118973
VPS8	0.131422	0.195712	0.435089	0	0.132223	0.484197	0.182069	0.12041	0	0.535674
MAP3K13	0.42022	0.0469592	0.109257	1.44789	0.16902	0.263272	0	0.122793	0.202054	0.222642
TRA2B	0.895072	0.804899	1.05397	1.48191	1.09852	0.93122	1.46763	0.624949	0.788327	0.818988
DNAJB11	0.219847	0.0469592	0.421635	0	0.492367	0.471948	0	1.3984	0.408523	0.189619
EIF4A2	1.51182	1.51572	1.43065	0	1.34103	1.13889	0.935337	1.00202	1.67723	1.43702
LPP	0.208485	0.171902	0.331105	0	0.476267	0.451633	0.917726	0.326832	0.0922057	0.723621
OPA1	0.0816327	0.0506596	0.457628	0	0.12834	0.544044	0	0.361938	0.681983	0.253056
LSG1	0.72184	0.11485	0.390486	0	0.130966	0.406266	0	0.232144	0.0922057	0.628272
ACAP2	0.742368	0.589045	0.848542	0	0.867577	0.963128	0.702553	0.230008	0.870538	0.584904
PPP1R2	1.44866	0.935519	1.2942	0	1.14109	0.818083	0.925066	0.12041	0.683683	0.692308
LINC00969	0.203463	0.678676	0.510317	0	0.631353	0.803358	1.38515	0.795086	0.660899	1.11039
MUC4	0.219847	0.824395	0.0050495	1.44789	0.798198	0.0913489	0	0.227867	0	0.441431
TFRC	0.350279	0.700244	0.589462	0	0.374531	0.630409	0.721343	0.44901	0	0.674361
PCYT1A	0.0874255	0.362065	0.382585	1.26852	0.107082	0.472813	0.418257	0	0	0.437618
UBXN7	0.232282	0.20956	0.578501	0	0.307651	0.667979	0.382649	0.872185	0.46827	0.204735
PIGX	0.690719	0.0506596	0.237809	0	0.172999	0.135817	0.182069	0.230008	0.0922057	0.337095
PAK2	0.980003	1.34849	1.45177	0	1.12212	0.939323	0.542841	0.817209	0.278014	0.408999
NCBP2	0.772559	0.919873	0.479091	0	0.408449	0.619727	0	0.12041	0.26851	0.303432
DLG1	0.888846	0.261167	0.567884	0	0.542642	0.540125	0.6632	0.643846	0.754342	0.477759
LRCH3	0.288428	0.136658	0.5382	0	0.395999	0.571288	0	0.12041	1.01053	0.465019
RPL35A	2.94008	2.26344	2.94684	1.91835	2.89769	2.06311	2.55541	2.76465	2.02166	1.86955
ZNF721	0.519185	1.0957	0.584232	0	0.566374	0.764048	0.896269	0.777627	0	0.510055
PIGG	0.237267	0.0506596	0.21405	0	0.156581	0.250821	0	0.122793	0.374978	0.167646
ATP5I	1.75371	1.73742	1.33662	0	1.43725	0.992301	0.835377	0.600307	0.439254	0.359161
RP11-440L14.1	0.851231	0.214729	0.211857	0	0.143543	0.251881	0.268402	0.12041	0.683683	0.290448
GAK	0.433409	0.128373	0.516032	0	0.937182	0.57336	0	0.447291	0.766753	0.613103
CTBP1	0.390395	0.807539	0.481655	0	0.512392	0.561329	0.182069	0.815411	0	0.17371
MAEA	0.160518	0.896977	0.344874	0	0.317976	0.337976	0	0.692548	0.772089	0.504828
SLBP	0.607004	0.520577	0.583679	1.44789	0.891152	0.268492	0.446349	0.889911	0.94129	0.148731
LETM1	0.207255	0.525984	0.19808	1.55598	0.234095	0.152582	0.268402	0	0.339756	0.17777
WHSC1	0	0.0416276	0.444101	0	0.167316	0.283295	0.750344	0.122793	0.567002	0.198318
NELFA	0.913528	0.0506596	0.229638	0	0.49318	0.139099	0.268402	0.12041	0.202054	0.0617495
MXD4	0.452373	0.715311	0.959636	0	0.820598	0.603861	0.411746	0.12041	0.990219	0.595909
ZFYVE28	0.620913	0.136658	0.44656	0	0.562378	0.622651	0.964216	0.230008	0	0.562391
RNF4	0.457727	0.751659	0.474636	0	0.217213	0.707908	0	0.361938	0.278014	0.464692
FAM193A	0.259762	0.161777	0.310427	0	0.180718	0.377775	0.917736	0	0.176623	0.335683
SH3BP2	0.651162	0.944939	0.2974	0	0.45661	0.497656	0.547864	0.232144	0.339756	0.533802
ADD1	0.946757	1.1399	0.884236	0	0.508015	0.899198	1.25177	0.670912	0.439254	0.615574
MFSD10	0.629487	0.784367	0.43756	0	0.564853	0.489144	0.226917	0.835928	1.09275	0.531698
LYAR	0.462832	0.830069	0.638719	0	1.03622	0.342825	0.845511	0.891015	0	0.0348865
MAN2B2	0.0874255	0.685633	0.219438	0	0.309653	0.352034	0	0.361938	0.790762	0.255796
MRFAP1	0.742876	0.552567	0.946082	0	0.721367	0.362565	0.638256	0.122793	0.348609	0.430991
S100P	0.0834763	0.7679	0.138592	1.71953	0.476372	0.440139	0.268402	0.122793	0	0.222804
MRFAP1L1	0.363179	0.0867146	0.67225	0	0.429912	0.767333	0.182069	0.972286	0.0922057	0.418663
BLOC1S4	0.313348	0.0674164	0.396795	0	0.334084	0.420867	0.7117	0.361938	0	0.275739
KIAA0232	0.465771	0.960341	0.606492	0	0.334509	0.425429	0.268402	0.12041	0.620342	0.236024
GRPEL1	0.979781	0.0469592	0.259825	0	0.254443	0.0869973	0.410498	0.835928	0.0922057	0.0095625
WDR1	1.0099	1.61557	0.782666	0	0.902411	0.662781	0.781147	1.05467	0.694064	0.37106
BOD1L1	1.02726	0.631279	1.34793	0	0.811841	1.49855	1.24819	1.02342	1.45585	1.42598
FBXL5	0.204987	0.792243	0.751347	0	0.414171	0.584633	0.535994	0.553996	0.0922057	0.423979
FAM200B	0.828524	0.175898	0.366472	0	0.476261	0.372104	1.0341	0.122793	0	0.107042
CD38	0.131422	0.629365	1.08462	1.53564	1.57601	0.281445	0.191809	0.12041	0.176623	0
MED28	0.453648	0.813941	0.574674	0	0.854192	0.394415	0.268402	0.12041	0.422805	0.452308
DCAF16	0.224894	0.521684	0.422407	0	0.112548	0.365742	0	0.12041	1.08326	0.44828
DHX15	0.217714	1.0119	0.504223	1.48191	0.495692	0.666328	0	0	0.0922057	0.158507
PI4K2B	0.8221	0.761441	0.438388	0	0.661774	0.425285	0.226917	0.12041	0	0.0679942
ZCCHC4	0.10149	0.11485	0.137614	0	0.467143	0.219951	0.411746	0	0.202054	0.20072
ANAPC4	0.130094	0.184679	0.385314	0	0.657192	0.40488	0.899799	0.330707	0.202054	0.380076
SEL1L3	0.324747	0.518357	0.613301	0	0.608174	0.96642	0	0.693237	1.09746	0.67074
RBPJ	0.730774	0.621168	1.47895	0	1.21987	1.31078	1.07927	0.525928	1.33747	1.41174
STIM2	0.440786	0.94377	0.703938	0	0.841563	0.88527	0.344395	1.42821	0.26851	0.966904
ARAP2	1.13323	1.89204	1.44686	0	1.04995	1.50662	0.852923	0.529104	0.609735	1.1362
PGM2	0.418904	0	0.264994	0	0.167341	0.143038	0.547864	0.122793	0.53039	0.0573529
RFC1	0.993047	1.16203	1.05418	0	0.823211	0.930621	1.19727	0	0.988232	0.802859
RPL9	2.7887	2.5356	2.4531	3.08804	2.8953	2.20772	2.19364	2.67424	1.86098	1.90169
LIAS	0.646909	0.130573	0.140293	0	0.203826	0.0626293	0.268402	0.12041	0	0.0841418
SMIM14	0.0816327	0.729059	0.126349	0	0.0740391	0.112307	0	0.230008	0.194598	0.327911
UBE2K	0.563368	0.839151	0.895039	0	0.651891	0.67055	0.7117	0.529104	0.752374	0.166567
PDS5A	0.43053	0.0416276	0.720105	0	0.54488	0.773964	0.344395	0.328771	0.254465	0.503796
N4BP2	0	0.0867146	0.739632	0	0.426153	0.342115	0.825703	1.50548	0.271105	0.0544821
RHOH	0.285789	0.410021	0.92703	0	1.16887	0.561863	0.344395	0	1.01035	0.713888
TMEM33	0.244462	0.17774	0.449379	0	0.599054	0.556745	0.352681	0.361938	0	0.588759
SLC30A9	0.362607	0.238882	0.243646	0	0.0941325	0.344946	0	0.627125	0.683683	0.568273
ATP8A1	0.43462	0.375092	0.736529	0	0.563435	0.70671	0.541747	0.361938	1.05815	0.269216
GUF1	0.10149	0.244771	0.204188	0	0.0505924	0.285263	0.226917	0	0.0922057	0.0453416
COMMD8	0.0874255	0.141507	0.444564	0	0.211328	0.398635	0.638256	0.942714	0.202054	0.143299
FRYL	1.202	0.919625	0.905957	0	0.874146	0.926098	0	0.817209	0.767583	0.986573
OCIAD1	1.27749	0.828683	0.841074	0	0.96524	0.569938	1.08744	0.941665	0.202054	0.54944
OCIAD2	0.974872	1.66579	1.17168	1.10735	1.05165	0.380084	0	0.44901	0.374978	0.318565
FIP1L1	0.560557	0.128373	0.748875	0	0.473042	0.454525	0.711688	0.328771	0.0922057	0.11935
TMEM165	0.372445	0.106382	0.639015	0	0.954408	0.73257	0.418257	0.122793	0.955738	0.942977
EXOC1	0.274006	0.406896	0.583687	0	0.110205	0.66607	0.786509	0.416879	0.26851	0.777832
CEP135	0.311855	0.235818	0.414114	0	0.101232	0.478205	0.268402	1.47668	0.0922057	0
SRP72	0.9752	0.312291	0.636857	1.26852	0.332318	0.487681	0.852424	0.361938	0.194598	0.187511
HOPX	0.608487	0.630282	1.35043	0	0.734899	0.940616	0.969203	0.836524	0.370065	0.879742
REST	0.788922	1.23672	1.00676	1.55598	0.801225	1.2436	1.77143	0.777627	0.0922057	0.685343
POLR2B	0.522018	0.173064	0.704566	0	0.362313	0.991562	1.28047	0.232144	0.683683	0.756481
IGFBP7	0.131422	0.11138	0.0453468	0	0.0856469	0.014813	0	0.328771	0.726433	0.947873
CENPC	0.927005	0.27899	0.781389	1.44789	0.662373	1.12413	1.33617	0	0	0.889129
UBA6	0.546191	0.958624	0.558131	0	0.739674	0.781504	0.937231	0.571231	1.09903	0.573655
YTHDC1	0.805737	1.51786	1.14488	1.71953	0.793877	0.994064	1.47209	0.330707	1.21919	0.813228
RUFY3	0.130094	0.0674164	0.138471	0	0.0610509	0.17433	0	1.53465	0.176623	0.238616
GRSF1	0.806422	0.16979	0.51573	0	0.890866	0.34286	0.517366	0.122793	0.439254	0.217591
DCK	0.27083	0.829145	0.574108	0	0.583458	0.189664	0.182069	0	0.202054	0.0383772
ANKRD17	0.523315	0.397606	0.648046	0	0.315888	0.632338	0.808719	0.122793	0.0922057	0.548465
THAP6	0.291646	0.0902711	0.358408	0	0.228691	0.29511	0.479796	0.12041	0.202054	0.473812
G3BP2	0.767788	1.04546	1.24617	0	1.28803	0.723753	0.969203	1.11332	0.339756	0.497745
NAAA	0.944866	0.46991	0.53418	1.44789	0.130889	0.170179	0.268402	0.361938	1.40078	0.312685
SDAD1	0.372262	0.0674164	0.333145	0	0.329952	0.539333	0.567683	0.627125	0.176623	0.087549
NUP54	0.577202	0.426703	0.324993	0	0.233719	0.32351	0.226917	0.227867	0.202054	0.658459
2021-09-11	0.0834763	1.31434	0.4309	0	0.81283	0.128144	0.226917	1.47668	0.526986	0.173367
CCNI	1.32114	1.69588	1.52849	1.93974	1.56044	0.977284	0.446349	0.553996	1.01155	0.999161
CNOT6L	1.09358	0.29974	1.26965	0	1.49023	1.28963	0.382649	0.232144	0.426527	0.654547
ANTXR2	0.249386	0.174482	0.60214	0	0.358955	0.174901	0	0.12041	0.176623	0.257066
HNRNPD	0.848543	0.828869	1.33395	1.61992	0.937478	1.26456	1.70354	0.942714	0.667328	0.747048
HNRNPDL	1.47712	1.94976	1.45851	1.89772	1.57344	1.40958	1.7872	1.02342	1.93337	0.998823
ENOPH1	0.0874255	0.0953502	0.333355	0	0.223805	0.242343	0.547864	0.122793	0	0.159809
SEC31A	0.353685	0.219407	0.752296	0	0.365532	0.404781	0.709804	0.693237	0.912284	0.610775
THAP9-AS1	0.164175	0.252588	0.178021	0	0.192465	0.282847	0.535994	0.12041	0.26851	0.0348865
PLAC8	0.203752	0.259908	0.372333	1.26852	0.231027	0.0985341	0	0.553996	0	0.714154
MRPS18C	0.284159	0.442831	0.526834	0	0.58066	0.238214	0.182069	0.12041	0.434647	0.140762
AFF1	0.300376	0.51604	0.713828	0	1.06114	0.491233	0	0.418652	0.482073	0.106393
HSD17B11	0.193623	0	0.493249	2.03543	0.423678	0.249659	0.226917	0	0.726433	0.146747
PPM1K	0.232178	0.855807	0.876711	1.53564	1.38013	0.79973	0	0.777627	0.538024	0.564238
HERC6	0	0.630572	0.251672	1.44789	0.871644	0.157432	0	0.361938	0.26851	0.221101
HERC5	1.65285	0.753988	0.763775	0	1.55384	0.370566	0.226917	0.777627	0	0.423936
PYURF	0.130094	0.523974	0.683731	0	0.777872	0.477896	0.7117	0.553996	0.202054	0.113797
GPRIN3	1.51043	1.76467	1.55506	0	1.61316	1.33551	0.344395	1.09827	0.426527	1.05687
TSPAN5	0.228866	0.134739	0.534051	0	0.59497	0.31387	0.226917	0	0.46827	0.592021
EIF4E	0.0834763	0.217201	0.557546	0	0.542098	0.460465	0	0.232144	0.374978	0.34261
METAP1	0.290613	0.0416276	0.297827	0	0.0816849	0.230898	0.226917	0.361938	0.26851	0.0095625
ADH5	0.423042	0.143887	0.60239	0	0.714154	0.432502	0.547864	0.755865	0	0.685066
LAMTOR3	0.28114	0.197099	0.349194	0	0.152159	0.236264	0.336039	0.694581	1.05259	0.0327553
DNAJB14	0.453646	1.47172	0.975591	0	0.625991	1.26082	0.587112	0	0.944409	0.866565
H2AFZ	2.29659	0.98154	0.87474	1.61992	1.06091	0.672825	1.33029	0.232144	1.13656	0.491091
PPP3CA	1.05525	0.548426	0.776986	0	0.919945	0.762802	0.803475	0.691201	0.176623	0.427771
NFKB1	1.15516	0.0416276	0.828213	1.83745	0.521647	0.307129	0.685256	0.230008	0.69882	0
UBE2D3	1.19045	1.73447	1.52035	1.55598	1.2189	1.3103	1.19351	1.11421	0.705092	0.736871
CISD2	1.1825	0.775543	0.455686	1.44789	0.693248	0.201921	0	0.889911	0.0922057	0.231419
BDH2	0.0834763	0.0988762	0.21593	0	0.0519558	0.180016	0.268402	1.47668	0	0.0095625
TET2	0.303682	1.30582	0.568428	0	0.492148	0.596113	0.542841	1.53407	0.656924	0.325273
AIMP1	0.362854	0.704575	0.566834	0	0.498975	0.393295	1.04223	0.527517	0.0922057	0.319077
PAPSS1	0.526154	0.65782	0.188934	0	0.444395	0.118739	0.182069	0.122793	0	0.4793
RPL34	3.33644	3.31739	3.28086	3.0246	3.29962	3.01099	3.10098	3.30414	2.39104	2.44395
OSTC	0.51679	0.148701	0.650072	0	0.516653	0.46926	0.182069	1.05467	0.0922057	0.221955
SEC24B	0.157101	0.226974	0.275011	0	0.212272	0.318894	0.336039	0.122793	0	0.409455
ELOVL6	0.158811	0.0469592	0.407415	0	0.55449	0.607396	0.352681	0.361938	0	0.350192
LARP7	1.05314	1.00258	0.786889	0	0.763803	0.853966	0.344395	0.668156	0.705787	0.426061
CAMK2D	0.477377	0.141507	0.386377	0	0.503264	0.524043	0	0.12041	1.00256	0.757447
SNHG8	0.32246	0.804691	0.472466	0	1.20998	0.452494	0	0.361938	1.34401	0.14955
METTL14	0.723811	0.545686	0.443895	0	0.159741	0.520569	0.191809	0	0.0922057	0.634093
SEC24D	0.149134	0.430334	0.207767	0	0.233852	0.275714	0	0.326832	0.0922057	0.337243
USP53	0.10149	0.212706	0.257011	0	0.140063	0.257042	0.226917	0.122793	0.0922057	0.149268
C4orf3	1.28997	0.691657	1.1191	0	1.1207	0.629288	0.268402	0.324889	0.922258	0.815656
ANXA5	1.5021	1.39817	1.56823	0	0.781416	0.34049	0.685256	0.122793	0.468619	0.633493
EXOSC9	0.275156	0.86512	0.499745	1.10735	0.720702	0.447045	0.6632	0	0.726433	0.0290875
KIAA1109	0.492175	0.848381	0.949303	0	0.606267	1.29526	0.709804	0.12041	1.00256	0.718686
SPRY1	0.530347	0.171902	0.133738	0	0.391907	0.604474	0.268402	0.122793	1.21101	0.250811
MFSD8	0.3363	0.306548	0.190692	0	0.0746729	0.362136	1.41212	0.361938	0	0.14656
C4orf29	0.40617	0.0815913	0.290701	1.48191	0.306414	0.438657	0.382649	0	0.434647	0.233926
JADE1	0.216102	0.144874	0.353602	0	0.392081	0.388451	0.567683	0.122793	0.752374	0.0095625
SCLT1	0.10149	0.936993	0.443308	0	0.74086	0.481003	0.547864	0	0.0922057	0.454097
ELF2	0.724027	0.822462	0.751362	1.53564	0.868735	1.00414	0.411746	0.324889	0.92929	0.327482
NDUFC1	0.484356	0.681407	0.783521	1.48191	0.905425	0.612787	0.352681	1.09692	0	0.658177
RP11-83A24.2	0.314672	0	0.207184	0	0.0894307	0.372219	1.18742	0.227867	0.46827	0.484988
ZNF330	0.694559	0.0469592	0.39459	0	0.446927	0.230681	0.645159	0	1.00248	0.0685968
INPP4B	0.0834763	0.0867146	0.334526	0	0.363352	0.533127	0.352681	0.777627	0	0.558518
USP38	0	0.0506596	0.321951	1.26852	0.184772	0.332032	0.418257	0.122793	0.339756	0.103814
SMARCA5	0.499528	0.533233	1.20212	1.26852	0.661605	0.790123	0.410498	1.56129	0.713984	0.706968
ANAPC10	0.157101	0.0988762	0.201658	0	0.365816	0.185934	0.226917	0.122793	0	0.0889649
ABCE1	0.158811	0.167198	0.453154	0	0.286344	0.570858	0.738538	0.361938	0.726433	0.251525
LSM6	0.314672	0.192512	0.546609	0	0.25418	0.379182	0.336039	0.529104	0.84146	0.364963
TMEM184C	0.067161	0.0469592	0.203144	0	0.120323	0.206195	0	0.230008	0.202054	0.215809
PRMT10	0.220956	0.11485	0.193999	1.44789	0.0614809	0.364384	0.805191	0	0	0.201098
ARHGAP10	0	0.494721	0.0937123	0	0.0783812	0.162437	0.226917	0.122793	0.202054	0.119186
LRBA	1.2893	0.761971	0.778954	0	0.496441	0.526113	0.602776	0	0.958477	0.33799
RPS3A	3.14348	3.00006	3.01563	4.04396	3.17997	2.20547	3.06483	2.90637	2.0551	2.27314
FBXW7	0.992813	0.243449	0.707925	0	0.398961	0.627371	0.645159	0	0.828192	0.30811
PLRG1	0.10149	0.175168	0.315666	1.44789	0.369404	0.337476	0	0.328771	0.0922057	0.151718
MAP9	0.203463	0.0674164	0.0815063	0	0.312835	0.259028	0.191809	0.626389	0	0.0617495
ETFDH	0.373668	0.0469592	0.144595	0	0.447436	0.363499	0.226917	0.232144	0.0922057	0.0095625
PPID	0.162363	0.0918118	0.572109	1.10735	0.285101	0.305313	0.226917	0.361938	0.176623	0.342049
TMEM192	0.130094	0.134739	0.183925	0	0.139695	0.138101	0.226917	0.330707	0.0922057	0.0595853
DDX60	0.920169	0.743241	0.648686	0	1.25861	0.288099	0	0.694581	0.567002	0.303834
DDX60L	0.727934	0.54982	0.569647	0	1.33766	0.557123	0	0.12041	1.00256	0.581941
CLCN3	0.46135	0.876178	0.438561	0	0.581634	0.382022	0	0.553996	0.585665	0.765973
HMGB2	1.65739	1.01517	1.28879	3.32675	1.49068	0.611774	0	0	0.829253	0.764538
CEP44	0.566808	0.262466	0.254144	0	0.0795266	0.293896	0	0.627125	0.683683	0.182149
SPCS3	0.697247	1.42083	1.27298	1.93974	0.872394	1.1904	0.727629	1.30846	1.039	0.626101
AGA	0.230458	0.136658	0.145848	1.26852	0.173689	0.250161	0.191809	0	0	0.35031
DCTD	0.0874255	0.556164	0.314718	1.26852	0.38002	0.279685	0.226917	0	0.0922057	0
CDKN2AIP	0.130094	0	0.395873	0	0.375266	0.243578	0.446349	0.122793	0.426527	0.210415
CASP3	0.067161	0.235818	0.740987	0	0.628545	0.573846	0.744784	0.122793	0.202054	0.470092
KIAA1430	0.282383	0.130573	0.626223	1.48191	0.457594	0.898944	1.15019	0.122793	0.278014	0.619846
CYP4V2	0.711625	0.490342	0.0968034	0	0.252609	0.23674	0.226917	0.230008	0	0.0095625
SDHA	0.607829	0.983194	0.603987	1.61992	0.507991	0.512137	0.805202	0.232144	0	0.270889
PDCD6	0.966976	0.734803	0.686557	0	0.732626	0.5347	1.06937	0.525928	0.752374	0.539931
EXOC3	0.46135	0.993622	0.29958	0	0.0729408	0.462213	0	0.691201	0.0922057	0.315246
BRD9	0.314672	1.13477	0.467376	0	0.454417	0.904656	0.829502	0.795086	0.683683	0.490615
CLPTM1L	0.695982	0.0815913	0.43871	1.26852	0.499372	0.425171	0.7117	1.05373	0.597845	0.283656
NDUFS6	0.314932	1.22728	0.778354	0	0.735674	0.456753	0.182069	0.497849	0.176623	0.333292
KIAA0947	1.05434	0.27899	0.620245	0	0.548416	0.390254	1.14531	0	0.278014	0.29737
MED10	0.130094	0.849911	0.659136	0	0.89484	0.740001	0	0.755865	0.254465	0.858989
NSUN2	0.763549	0.11485	0.317363	0	0.189127	0.425568	0.829502	0.12041	0.428743	0.337379
FASTKD3	0.0816327	0.398569	0.11676	0	0.154808	0.205105	0.226917	0.122793	0	0.162431
CCT5	0.871586	0.880907	0.637424	1.10735	0.499496	0.457432	0.226917	0.777627	0.0922057	0.473617
2021-03-06	0.491828	0.966139	0.618032	0	0.79534	0.702989	0.191809	0	1.16677	0.856052
FAM105A	0.393941	0.241041	0.355556	0	0.394845	0.407026	0.446349	0	0.374978	0.210415
FAM105B	0.817549	0.0953502	1.01431	1.91835	1.23274	0.81484	0.410498	0	0.479972	0.688319
ANKH	0.0834763	0.0902711	0.389399	0	0.280658	0.41194	0.268402	0.361938	0	0.515259
ZNF622	0.0874255	0.523616	0.393238	1.44789	0.166788	0.166036	0	0.624949	0	0.254232
FAM134B	0.875246	0.185627	0.277424	0	0.280663	0.300878	0.226917	0	0.339756	0.294974
SUB1	2.59968	1.75018	1.82235	2.33779	1.96405	1.25614	1.78803	1.23404	1.33677	0.920289
TARS	0.441489	0.733787	0.650522	1.26852	0.489489	0.48192	0.899799	0	0.0922057	0.33349
BRIX1	0.542534	0	0.289063	0	0.16113	0.262152	0.182069	0.694581	0.0922057	0.575652
DNAJC21	0.067161	0.403179	0.784061	1.44789	0.546814	0.562549	0.226917	0.447291	0.278014	0.293057
SPEF2	0.730812	0.106382	0.0314081	0	0.221615	0.509502	1.02815	0	0.804532	0.446295
IL7R	3.22974	2.69325	2.39474	0	2.72599	1.76809	1.62773	0.815411	0.78663	1.31222
NIPBL	1.57779	0.859582	1.29484	0	0.813417	1.33684	0.805191	0.415104	0.857165	0.49752
C5orf42	0.0874255	0.654506	0.323558	0	0.43799	0.241778	0.6632	0.122793	0	0.233178
RICTOR	0.600995	1.1922	0.909717	0	1.03026	1.12943	1.20321	0.230008	0.731287	1.0903
FYB	1.90046	1.81494	1.86578	1.55598	1.72564	1.87452	1.9166	1.09963	1.27596	0.923364
PTGER4	0.629797	0.0953502	1.03395	0	0.744642	0.946696	0.336039	0.12041	0.26851	0.642325
PRKAA1	0.441988	0.276046	0.451639	0	0.464952	0.565826	0.268402	0.553996	0.176623	0.41223
RPL37	3.50797	3.67859	3.42945	3.35047	3.52664	3.24031	3.30705	3.43898	1.61346	2.15559
OXCT1	0.208485	0.550726	0.41354	0	0.162396	0.195787	0	0.326832	0.709522	0.190622
FBXO4	0.0816327	0.0416276	0.0948054	0	0	0.207296	0.547864	0.361938	0.64706	0.117041
ANXA2R	0.0816327	0.685633	0.299109	0	0.84571	0.438965	0.182069	0	0.202054	0.0290875
CTD-2035E11.5	0.131422	0.0506596	0.0106914	1.44789	0.0778282	0.0531227	0.182069	0	0	0.0453416
ZNF131	0.175529	0.15682	0.573879	0	0.661514	0.725838	1.00827	0.529104	0.0922057	0.65226
NNT	0.190552	0.0506596	0.44354	1.44789	0.403777	0.446255	0.418257	0	0.374978	0.258693
EMB	1.88467	1.45084	1.84702	0	1.28652	1.64118	1.16167	0.601783	0.796576	0.932726
PARP8	1.58961	1.18571	1.45163	0	1.81041	1.14679	1.24995	0	0.802684	1.23047
ITGA1	1.44493	1.58047	1.94252	0	1.20125	2.42508	1.84586	1.00958	1.90003	2.08772
PELO	0.835772	0.0902711	0.49028	0	0.444966	0.357394	0.410498	0	0.339756	0.26485
MOCS2	0	0.11485	0.329568	1.10735	0.234497	0.149458	0.226917	0.44901	0	0.424424
NDUFS4	0.177208	0.486923	0.364948	0	0.303735	0.186044	0.685256	0.415104	0.526986	0.470277
GZMA	2.18316	2.13451	2.95971	0	2.62503	1.43071	1.31246	2.37182	0.682974	1.78325
SKIV2L2	0.662658	1.10922	0.573376	0	0.426738	0.500455	0	0.627125	0.599464	0.159818
IL6ST	0.97468	0.11485	0.897281	1.44789	1.05964	0.262767	0	0.328771	0.731287	0.0685968
MAP3K1	0.203463	0.15682	0.513805	0	0.357025	0.364886	0.182069	0	0.278014	0.382063
GPBP1	1.23058	1.58186	1.32291	0	1.868	1.1562	0	0.326832	0.959509	1.08187
PDE4D	1.30187	0.692753	0.889812	0	0.763031	0.685384	0.268402	0.525928	0.604781	0.18183
SMIM15	0.149134	0.0988762	0.50587	1.26852	0.371584	0.23883	0	0.230008	0	0.17324
KIF2A	1.27468	1.38073	1.00876	1.10735	0.792758	0.642554	0.268402	1.07038	0	0.463709
SREK1IP1	0.501547	1.31126	0.627202	0	0.517892	0.454516	1.30732	0.626389	0	0.313104
PPWD1	0.727632	1.33806	0.631527	0	0.276839	0.594917	0.226917	0.624949	1.02853	0.245941
TRIM23	0.149134	0.510249	0.349255	0	0.35017	0.420966	0.182069	0.122793	0	0.159809
ERBB2IP	0.344542	1.11639	1.01635	1.26852	0.549643	0.614854	0.547864	0.328771	1.10342	0.870274
SREK1	0.886944	0.219012	0.761863	0	0.480018	1.13422	0.418257	0.496211	0.728026	0.441429
MAST4	0.339115	0.167198	0.40056	0	0.281526	0.394231	0	0.326832	0.457135	0.202095
PIK3R1	1.30929	1.17712	1.22547	1.53564	1.20379	1.07384	1.62139	0.44901	0.64332	0.762705
SLC30A5	0.723077	0.0506596	0.23006	0	0.0646754	0.269576	0.709804	0.12041	0	0.130614
MRPS36	0.219847	0.0416276	0.629417	0	0.308901	0.220536	0.226917	0.122793	0.202054	0.33455
TAF9	0.497722	1.06847	0.542057	0	0.822027	0.543123	0	0.227867	0.339756	0.50908
GTF2H2	0.858195	0.128373	0.17909	0	0.352086	0.512599	0.934878	0.891015	0	0.47704
BDP1	1.16245	0.600356	1.13325	0	0.756555	1.26775	1.16593	1.06746	1.39494	0.824166
BTF3	1.66304	2.29395	2.03104	1.10735	1.84813	1.12273	1.12163	0.975854	1.11379	1.32261
NSA2	0.877467	0.309205	1.24128	1.44789	1.15181	0.979335	1.21255	0.694581	0.687816	0.0441226
POLK	0.275357	0.441102	0.600271	0	0.386281	0.740016	0.191809	0	0.518123	0.265645
IQGAP2	0.739237	0.948541	1.18286	0	1.08283	0.541409	0.547864	0.12041	0.728703	0.574201
F2R	0.526385	0.120019	0.691292	0	0.475093	0.649163	0.547864	0	0.278014	0.642617
AGGF1	0.665744	0.607174	0.519355	0	0.443455	0.387498	0.899799	0.44901	0	0.0327553
TBCA	1.31703	0.943414	1.24339	2.06667	0.79776	0.599455	0.882006	0.525928	0	0.231365
AP3B1	0.271815	0.39123	0.703845	0	0.345447	0.654329	0	0.529104	1.18738	0.244485
SCAMP1	0.453563	0.0674164	0.45036	0	0.516317	0.366391	0.191809	0	0.202054	0.253818
PAPD4	0.323299	0.482406	0.357612	1.44789	0.77475	0.971551	1.41	1.05467	0.0922057	0.725433
ZFYVE16	0.10149	0.701486	0.523334	0	0.236471	0.404038	0.547864	0.12041	0	0.28864
MTRNR2L2	1.80439	1.51762	0.575141	0	1.73581	1.48811	1.78496	1.49417	0	0.85364
MSH3	0.145114	0.631504	0.480571	0	0.324528	0.38103	0	0.230008	0.46827	0.280795
ZCCHC9	0.131422	0.129856	0.426117	0	0.180684	0.22114	0.268402	0.122793	0.339756	0.143659
RPS23	3.0023	2.84756	3.02276	3.71152	3.07755	2.38797	2.48632	3.16883	1.86347	2.14441
TMEM167A	0.712608	0.748616	0.656471	0	0.196462	0.889438	0.446349	1.00809	0.254465	0.302146
COX7C	2.09846	1.18653	2.05673	0	1.66045	1.29855	1.28409	2.02989	0.885266	0.788796
RASA1	0.131422	0.221676	0.547524	0	0.213578	0.226017	0.268402	0	0.64332	0.377574
CCNH	0.841613	0.621539	0.663016	0	0.550209	0.827006	0.750344	0	0.176623	0.586641
TMEM161B	0.246379	0.12495	0.334161	0	0.072491	0.494046	0.182069	0.529104	0	0.434515
ARRDC3	0.145114	0.223873	0.600212	0	0.545313	0.577007	0.191809	0.227867	0.95307	0.129017
FAM172A	0.464539	0.166506	0.484561	0	0.564949	0.702414	0.268402	0.12041	1.01797	0.448
KIAA0825	0.350279	0.0902711	0.275305	0	0.0806788	0.17129	0	0.12041	0.26851	0.0453416
ANKRD32	1.15807	1.0419	0.773013	0	0.460229	1.01096	1.25094	0.361938	0.202054	0.374396
TTC37	0.10149	0.305345	0.642614	1.44789	0.608863	0.492685	0.548555	0.227867	0.64461	0.481837
GLRX	0.463584	0.68384	0.812105	2.05447	0.663143	0.167411	0.446349	0.447291	0	0.330413
ELL2	0.145114	0.0674164	0.275716	0	0.339646	0.147578	0	0.122793	0.680973	0.0095625
CAST	1.94325	1.48651	1.67037	0	1.52969	0.981351	1.41317	1.34139	1.27059	1.00731
ERAP1	0.162474	0.175168	0.490234	1.10735	0.518187	0.293069	0	0.12041	0.59446	0.605351
ERAP2	0.682781	0.337353	0.853871	0	1.18422	0.956445	0.934139	1.3203	0.604781	0.64147
LNPEP	1.04325	1.43965	1.26926	0	1.66356	1.46649	1.50842	0.691201	0.929705	1.26655
CHD1	0.720373	0.979732	1.00618	0	0.964154	0.931299	0.344395	0.694581	1.09921	0.525515
ST8SIA4	0.771738	0.699856	0.879727	0	0.690457	0.906633	0.852413	0.122793	0.78663	0.659933
PPIP5K2	0.793612	0.300408	0.632045	0	0.276497	0.858766	0.374608	0.232144	0	0.22122
FBXL17	0.190552	0.0469592	0.144305	0	0.0627678	0.283441	0.638256	0.12041	0	0.0596825
PJA2	0.650775	0.405976	0.916607	1.53564	0.794788	0.654479	1.24604	0.600307	0.202054	1.11741
SLC25A46	0.905331	0.12495	0.408718	0	0.426237	0.407569	0.850316	0.122793	0	0.433381
WDR36	0.327661	0.520309	0.234761	0	0.0935108	0.343919	0.191809	0.122793	0	0.0686935
CAMK4	0.749461	0.815757	0.89636	0	1.18035	1.18373	1.48353	0	0.567002	0.804797
STARD4	0.157101	0	0.350244	0	0.0959854	0.176062	0.411746	0.836524	0.202054	0.149268
EPB41L4A-AS1	0.37131	0	0.354634	0	0.349707	0.440468	0.645159	0.624949	0.620342	0.331714
APC	0.970721	0.46398	0.528934	0	0.152593	0.681094	0.191809	0	0.46827	0.127678
SRP19	1.06591	0.981106	0.564768	0	0.561724	0.504422	1.2017	0.122793	0.0922057	0.306489
REEP5	0.570955	0.214069	1.31718	2.56233	1.25684	0.905074	1.05109	0.324889	0.926889	0.92917
DCP2	0.453731	0.753816	0.980808	1.53564	0.586889	0.821775	0.803475	0.553996	0.374978	0.16601
YTHDC2	0.669967	0.256866	0.393295	0	0.578015	0.707693	0.805202	0.553996	0.654429	0.267027
ATG12	1.21798	0.903975	0.77783	0	0.790291	1.01156	1.25316	0.692548	0.898162	0.420549
AP3S1	0.674799	0.490342	0.459623	0	0.269842	0.238099	0.182069	0.361938	0.526986	0.283126
DMXL1	0.731693	0.12495	0.311492	0	0.732878	0.486882	0.709804	0.122793	1.14754	0.411179
TNFAIP8	0.562089	1.02887	1.02386	0	0.867132	0.822067	1.11534	1.83974	1.5044	0.51874
CSNK1G3	0.220956	0.814628	0.579608	0	0.111519	0.394391	0	0.777627	0.805075	0.501539
PHAX	0.327851	0.0469592	0.548201	0	0.550163	0.406421	1.02473	0	0.0922057	0.407536
CTC-228N24.3	0.131422	0.184679	0.110901	0	0.212059	0.307876	0.191809	0.627125	0	0.331735
HINT1	2.06057	2.01178	1.90105	1.26852	1.84077	0.97146	1.71821	1.5751	0.439254	1.05932
LYRM7	0.783722	0.703057	0.316033	0	0.341761	0.301192	0.191809	0	0.370065	0.246819
CDC42SE2	1.34238	1.39087	1.5367	0	1.59025	1.31069	0.596328	0.232144	1.73723	0.600921
RAPGEF6	0.189299	0.0953502	0.297182	0	0.342059	0.448575	0.182069	0.361938	0.339756	0.217366
FNIP1	0.237163	0.463534	0.309364	0	0.530462	0.304958	0.191809	0.122793	0.46827	0.208689
C5orf56	0.162363	1.18834	0.792715	0	1.22021	0.768499	0.382649	0	0.64461	0.771291
IRF1	1.12062	1.64001	1.82917	1.71953	1.4588	1.34691	1.19671	0.232144	1.35502	0.917642
RAD50	0.204987	1.01966	0.665382	0	0.607179	0.780072	0.410498	0.328771	0	0.750308
KIF3A	0	0.0674164	0.34818	0	0.230018	0.597228	0.226917	0.361938	0.705787	0.242454
UQCRQ	0.726031	1.04337	0.845398	0	1.08794	0.509624	0.352681	0.732987	0.339756	0.29814
AFF4	0.310745	0.700294	0.642183	0	0.471026	0.815561	0.933361	0.572751	0.202054	0.62075
HSPA4	0.938642	0.930166	0.616751	1.44789	0.557608	0.326737	0.374608	0.122793	1.33643	0.0383772
C5orf15	0	0.459293	0.265454	0	0.142215	0.140674	0.226917	0.447291	0.969412	0.301645
VDAC1	0.665958	1.41169	0.998966	1.10735	0.882005	0.546649	0.738538	0	0.0922057	0.408207
TCF7	0.453612	0.0469592	0.393078	0	0.211076	0.473433	1.576	0	0.53039	0.356049
SKP1	1.52389	1.14115	1.53629	1.26852	1.4683	1.04283	1.48748	0.924816	1.12198	1.19439
PPP2CA	0.852431	0.11138	0.681243	0	0.365668	0.432594	0.547864	0.330707	0.176623	0.38236
UBE2B	0.879128	0.979313	1.04665	0	0.999904	0.69709	0	0.232144	0.0922057	0.50961
JADE2	0.364142	0.259908	0.400248	0	0.565729	0.303353	0.829502	0.959747	1.00256	0.216007
SAR1B	1.1825	0.667055	0.510646	0	0.470261	0.633169	0.858963	0.12041	0	0.492546
CAMLG	0.298131	0.120019	0.605258	0	0.58056	0.485213	0.268402	0.122793	0	0.0380752
DDX46	1.34483	1.80843	1.22263	2.38965	1.06113	1.25376	1.22633	0.326832	1.52698	1.05664
C5orf24	0.564409	0.527282	0.608993	0	0.617685	0.508156	0	0.756511	0.357427	0.367183
TXNDC15	0.882396	0.0867146	0.459675	0	0.342482	0.211427	0	0.326832	0.0922057	0.270135
H2AFY	0.228866	0.795724	0.765274	2.31919	0.808443	0.797881	0.491225	1.61467	1.17309	0.439567
SMAD5	0	0.136658	0.0859745	0	0.451652	0.485344	0.226917	0.232144	0.202054	0.16976
HNRNPA0	0.864521	1.22421	0.744414	1.10735	0.611731	0.641636	0.374608	0.418652	0.64332	0.57676
FAM13B	0.398058	0.0815913	0.618716	0	0.421662	0.555525	0	0.361938	1.20136	0.370386
BRD8	0.067161	0.0674164	0.417445	0	0.233232	0.329554	0.268402	0.959747	0	0.181451
ETF1	0.752374	1.24161	0.468861	0	0.275097	0.383905	0.547864	0.122793	0.0922057	0.103611
HSPA9	0.131422	0.799896	0.733499	0	0.318934	1.00316	0	0.815411	0.910577	0.559249
MATR3	1.56921	1.17716	1.48547	1.10735	1.16351	1.47803	1.519	0.871059	0.339756	0.403282
PAIP2	1.22363	1.19782	1.43699	1.10735	0.9492	0.787315	0.226917	0.943226	1.0921	0.689205
TMEM173	0.815764	1.00901	0.666729	0	1.05366	0.283702	0.268402	0.529104	0	0.212269
UBE2D2	0.559773	0.634734	1.17407	0	0.94577	0.801749	0.840457	0.122793	0.176623	0.484151
PURA	0.644685	0.234484	0.482588	0	0.395121	0.893354	1.3878	1.64886	0.26851	0.598615
CYSTM1	0.177208	0.520747	0.311993	0	0.215968	0.0713749	0	0.12041	0.176623	0.238616
PFDN1	0.837095	0.66792	0.558371	0	0.313088	0.443948	0.638256	0	0.194598	0.186852
ANKHD1	0.686745	0.0815913	0.220896	0	0.170351	0.269663	0	0.756511	0.202054	0.122691
NDUFA2	0.578658	0.913767	0.694918	1.98723	0.551599	0.551586	0.949297	0.12041	0.278014	0.700629
IK	1.49899	1.20234	1.19887	1.91192	0.788583	0.862482	0.182069	0.230008	1.3146	0.777547
HARS	0.157101	0.0469592	0.351757	0	0.228188	0.324346	0.191809	0.330707	0	0.0717547
ZMAT2	0.300405	0.544808	0.928556	0	0.882486	0.404213	0.645159	0	0.0922057	0.21951
TAF7	1.34376	1.33717	0.897621	0	0.694681	0.90568	1.18384	0.44901	0.86426	0.678625
DIAPH1	1.2137	0.246491	1.0445	1.53564	0.704859	0.926208	0.824879	1.5576	1.0339	0.711041
HDAC3	0.207255	0.0953502	0.309861	0	0.572569	0.295795	0.827817	0	0.26851	0.10902
KIAA0141	0.067161	0.161777	0.266055	0	0.282113	0.360188	0.479796	0.122793	0.348609	0.728332
NDFIP1	0.998065	0.640454	0.766736	0	0.889205	0.373537	0.964216	0.328771	0.649606	0.151348
ARHGAP26	0	0.472946	0.53099	0	0.319934	0.430907	1.41306	0.777627	0.26851	0.244025
NR3C1	1.15133	0.540727	1.00256	0	1.16585	1.08603	0.751549	0.232144	0.564883	0.935865
YIPF5	0.164175	0.673945	0.485288	0	0.190381	0.538428	0.6632	0.447291	0.680973	0.13256
LARS	0.143689	0.120019	0.566438	0	0.505642	0.590015	0.268402	0.12041	0.394035	0.417867
RBM27	0.978404	0.912268	0.666938	0	0.33082	0.5293	0.268402	0.122793	0	0.155746
TCERG1	0.167818	0.208191	0.42124	0	0.331158	0.693727	0.744133	0.418652	0	0.68822
JAKMIP2	0.0874255	0.224526	0.0568386	0	0.0869635	0.382529	0.182069	0	0.46827	0.294807
FBXO38	0.067161	0.143887	0.312002	0	0.097688	0.249329	0.191809	0	0.202054	0.145047
CSNK1A1	1.21534	1.30585	1.15213	0	0.916848	0.936735	1.0544	1.18016	1.04508	0.617053
TCOF1	0.489356	0.0469592	0.314567	0	0.238761	0.407387	0.781147	0.553996	1.01578	0.103814
CD74	1.80722	2.3055	2.14213	2.72164	2.17486	1.30025	1.03019	0.888805	1.33473	1.24966
RPS14	3.05529	3.05388	3.02395	3.94852	2.90206	2.37445	2.81694	2.95947	2.30431	2.46429
DCTN4	0.131422	0.256907	0.361515	0	0.182109	0.200011	0.645159	0	0.0922057	0.33585
TNIP1	0.8034	0.483258	0.657698	1.44789	0.528602	0.315769	0	0.624949	0.0922057	0.165684
ANXA6	0.827802	1.03562	0.70528	0	0.743556	0.35676	0.852424	0.777627	0.75365	0.208444
CCDC69	0.570839	0.940426	0.910166	0	0.641739	0.89765	1.25457	0.361938	0.715426	0.650474
ATOX1	0.789599	0.0918118	0.475149	0	0.326016	0.156117	0.411746	0.732987	0	0.522744
G3BP1	1.22887	0.273897	0.861162	1.53564	0.957166	0.856452	0.845286	0.122793	0.278014	0.535125
GALNT10	0.291646	0.189302	0.722827	0	0.412938	0.812574	0	0.232144	0.680973	0.536407
LARP1	0.488178	0.128373	0.593424	1.55598	0.366218	0.823862	0.753864	0.324889	0.348609	0.540285
CNOT8	0.0874255	0.840233	0.516708	0	0.149607	0.19772	0.226917	0.44901	0	0.382227
MED7	0.237163	0.0416276	0.25595	0	0.0706736	0.176495	0	0.122793	0.567002	0.298901
CYFIP2	0.649588	1.01597	0.698756	0	0.809796	0.838258	0.547864	0	0.374978	0.454354
ADAM19	0.529686	0.841996	1.05369	0	0.916884	0.566374	0	0.755865	0.374978	0.211955
CLINT1	0.854526	0.336538	0.876338	1.44789	0.719244	0.858549	0.803475	1.68266	0.499647	0.782493
RNF145	0.60919	0.323404	0.618354	0	0.437644	0.723989	0.517366	0.415104	0.867271	0.393837
UBLCP1	0.573164	1.1082	0.541561	1.48191	0.318247	0.337785	0.701621	0.943226	0.46827	0.648588
TTC1	0.500398	0.723882	0.808574	0	0.697256	0.553938	0	0.122793	0.0922057	0.598416
SLU7	0.351606	0.762146	0.739121	0	0.338638	0.634582	0.226917	0	0.339756	0.513057
PTTG1	0.131422	0.0469592	0.154714	0	0.235134	0.288432	1.01776	0.328771	0	0.0787071
NUDCD2	0.221453	0.106382	0.389498	0	0.29438	0.372126	0	0.326832	0.0922057	0.30916
MAT2B	0.131422	1.1933	0.902355	0	0.746154	0.549433	0.755628	0.12041	0.374978	0.386566
RARS	0.540075	0.631884	0.255347	2.01601	0.259342	0.336467	0.645159	0.527517	0	0.132136
PANK3	0.896623	0.0988762	0.509922	0	0.506229	0.437879	0	0.330707	0.0922057	0.328687
DOCK2	0.423042	1.12217	0.988832	0	0.513481	0.659716	0.680879	0.361938	0	1.04532
LCP2	1.31301	1.53697	1.25775	0	1.47165	1.53316	1.69956	0.447291	0.83759	1.0377
NPM1	2.16133	2.32113	2.19507	2.88236	1.84903	1.33338	1.17227	1.20558	1.20189	0.935128
FBXW11	0.0816327	0.767704	0.448954	0	0.156645	0.326407	0	0.232144	0.176623	0.261675
STK10	1.55746	0.83043	1.1096	0	0.957997	0.835813	0.839865	0.44901	1.10331	0.853285
DUSP1	0.44645	0.930273	0.856824	1.55598	0.691291	0.985585	0	0.813026	0.271105	0.695003
ERGIC1	0.204987	0.152044	0.368397	0	0.392798	0.341995	0.411746	0.122793	0.26851	0.0348865
ATP6V0E1	1.03058	0.268843	1.31347	1.91835	1.59123	0.62702	0.410498	0.756511	0.374978	0.82683
CREBRF	0.69179	0.996294	1.00873	0	0.938165	0.909579	0.374608	0.122793	0.414547	0.294026
BOD1	0.408596	0	0.16256	0	0.0898342	0.0495332	0.547864	0.361938	0.518123	0.0095625
CPEB4	0.0816327	0.11138	0.457912	0	0.0427168	0.564557	0.418257	0.836524	0	0.65324
SFXN1	0.523978	0.12495	0.716521	0	0.539068	0.540821	1.32107	0.230008	0.656924	0.657344
THOC3	0.10149	0	0.257806	0	0.286052	0.135341	0.547864	0.626389	0.202054	0.353036
HIGD2A	1.22765	0.700262	1.13764	2.03543	0.993651	0.642143	0.788934	1.09692	0.202054	0.621163
CLTB	0.868801	0.834132	0.683997	1.44789	0.477653	0.382202	0	0.122793	0.705787	0.143274
FAF2	0.160518	0.0469592	0.335114	0	0.212922	0.473184	0.547864	0.361938	0.646392	0.122691
RNF44	0.145422	0.138129	0.427159	0	0.240789	0.664932	0.418257	0	0.988232	0.343845
UIMC1	0.257321	0.180988	0.478419	0	0.523023	0.277259	0.709804	0.553996	0.202054	0.201511
ZNF346	0	0.0469592	0.131107	0	0.0465332	0.159005	0.191809	0.12041	0.0922057	0.0985558
NSD1	0.932614	0.264574	1.09123	0	0.710719	0.935937	1.14041	0.230008	1.56508	1.09525
PRELID1	0.162363	1.20659	1.00377	2.40107	1.60009	0.416898	0.268402	0.416879	0.582444	0.552056
LMAN2	0.812514	0.0953502	0.834086	1.55598	0.624077	0.490273	0.226917	0	0.439254	0.394206
RGS14	0.162474	0.106382	0.485964	0	0.320797	0.300013	0.182069	0.232144	0.882624	0.167964
GRK6	0.302203	0.128373	0.422227	0	0.403239	0.358112	0.685256	0.777627	0.698998	0.311904
FAM193B	0.409726	0.0815913	0.199722	0	0.0803535	0.207869	0.182069	0.122793	0	0.0095625
TMED9	0.322203	1.13463	0.708345	2.09692	0.847195	0.382792	0.547864	0.600307	0.0922057	0.371694
NHP2	0.0834763	0.728878	0.320392	0	0.365599	0.33421	0.829502	0	0.0922057	0.168241
HNRNPAB	0.52995	0.25792	0.612645	1.44789	0.543515	0.417598	0.268402	0.326832	0.683683	0.309585
PHYKPL	0.286926	1.04251	0.563809	0	0.338447	0.735394	0.733285	0.694581	1.45593	0.697114
RUFY1	0.242226	0.0988762	0.455124	0	0.134465	0.0978618	0	0.122793	0.406262	0.0453416
HNRNPH1	1.7417	1.16879	1.37548	2.06667	1.80986	2.04511	1.62808	1.95495	1.66575	1.69938
CANX	0.886128	0.69992	1.10332	0	0.679955	1.05451	1.34374	1.49111	1.13535	0.809999
SQSTM1	0.90166	1.45863	1.40918	2.41167	1.4647	0.589596	0.728537	2.17998	1.00667	0.656669
TBC1D9B	0.461484	0.273522	0.278213	0	0.0824844	0.226012	0.268402	0.227867	0	0.447793
GNB2L1	2.6384	2.64775	2.47016	2.43288	2.49875	1.40836	2.30482	1.19145	0.970925	1.52673
WRNIP1	0.067161	0.684381	0.283868	0	0.224182	0.240801	0	0.12041	0.64706	0.272112
SERPINB1	0.559878	1.9015	1.30772	0	1.05876	0.508384	0.191809	0.415104	0.339756	0.592027
SERPINB9	1.3662	0.888915	0.604451	0	1.17485	0.534212	0.268402	0.12041	0.785935	0.0327553
SERPINB6	0.145114	0.134739	0.124407	0	0.222734	0.0496421	0.268402	0	0.0922057	0.23316
RIPK1	0.263347	0.745882	0.361054	1.26852	0.206542	0.249976	0	0.694581	0	0.0504916
PSMG4	0.300405	0.219012	0.238421	1.44789	0.181864	0.362822	0.226917	0.328771	0.568928	0.156358
PRPF4B	0.843642	1.67456	1.59323	1.26852	1.26671	1.68823	1.52954	1.74643	1.48357	1.14298
CDYL	0.067161	0.20956	0.343375	0	0.0644524	0.308125	0.226917	0.122793	0.882624	0.282871
RREB1	0.247562	0.0902711	0.284247	0	0.309101	0.32158	0.709804	0.122793	0.0922057	0
SSR1	0.353685	0.173064	0.725216	1.97407	0.608114	0.714051	0.226917	0	0.26851	0.315639
SNRNP48	0.067161	0.11138	0.15161	0	0.0718103	0.257644	0.547864	0	0.374978	0.0629906
BLOC1S5	0.149134	0.219012	0.303759	0	0.0813483	0.197549	0	0.122793	0.176623	0.237236
TMEM14C	0.067161	0.106382	0.487733	0	0.56038	0.144497	0.226917	1.20639	0.439254	0.578825
NEDD9	0.629488	0.252149	0.423369	0	0.37668	0.761764	0.766598	0.447291	0	0.249577
NOL7	0.0816327	0.409479	0.848807	1.55598	0.644601	0.733508	1.15508	0.626389	0.731287	0.765184
RANBP9	0.067161	0.384614	0.50711	0	0.460233	0.282884	0	0.122793	0.202054	0.208796
ATXN1	0.601775	1.42327	1.09872	0	1.3105	1.00776	1.0182	0.12041	0.64332	0.843796
DEK	1.66449	1.71292	1.44878	1.10735	1.33306	1.06867	0.834782	0.328771	0.609735	0.544951
MRS2	0.162363	0.230066	0.15416	0	0.130155	0.272957	0.268402	0.361938	0	0.394996
C6orf62	1.12543	0.401673	0.899909	0	1.27982	0.861872	0	0.529104	0.370065	0.786442
FAM65B	0.485274	0.943482	1.26857	0	0.866777	0.370431	0.411746	0	0.64461	0.471807
TRIM38	0.862885	0.885168	0.910552	0	1.2101	0.992496	0.829502	0.416879	0.698998	0.624646
HIST1H4C	0.803914	1.34854	1.12666	3.32956	0.383315	0.386274	0.182069	0.755247	0	0.39339
HIST1H2AC	0.177208	0.120019	0.460472	0	0.106379	0.0805926	1.41962	0.326832	0	0.194599
HIST1H1E	0.91119	0.0953502	2.15964	0	0.278589	0.323956	0.268402	1.47668	0	0.179561
HIST1H1D	0.589347	0.174482	1.90415	1.61992	0.574654	0.255365	0.336039	0	0	0.0420111
BTN3A2	0.798145	1.63124	1.34319	0	1.12302	0.45618	0.685256	0.227867	0.800457	0.980327
BTN3A1	0.372289	0.380628	0.958461	0	0.437745	0.339008	1.12327	0	0.760199	0.36757
BTN3A3	0.337753	0.0902711	0.638565	0	0.395965	0.160461	0.446349	0.122793	0.374978	0.123892
ZSCAN16-AS1	0.131422	0.252588	0.285224	0	0.333395	0.251036	0.268402	0.232144	0	0.151747
TRIM27	0.58872	0.870173	0.524703	0	0.365221	0.398862	0.840457	0.12041	0.718906	0.575635
HLA-F	1.1398	1.32735	1.25573	0	1.57879	0.603526	1.41093	0.692548	1.02739	1.18495
HLA-A	3.06704	3.33888	3.77076	3.20706	3.35291	2.43087	2.23227	2.76397	2.43998	2.27893
ZNRD1-AS1	0.402028	0.252588	0.118861	0	0.0344453	0.286346	0.663816	0	0.865295	0.513738
ZNRD1	0.323299	0.977787	0.670403	0	0.427607	0.419764	0	0.361938	0.922479	0.138416
HCG18	0.491767	1.02434	0.626106	0	0.463162	0.982055	0.226917	0.447291	0.828192	0.691446
HLA-E	2.43078	2.16876	2.66033	1.44789	2.90665	2.18857	1.97989	2.29872	1.92157	2.08918
ABCF1	0.291844	0.0815913	0.829079	0	0.465071	0.740885	0.268402	0.447291	0	0.139851
PPP1R10	0.891361	0.740545	0.820201	0	0.616712	1.27247	1.24317	0.835928	0.394035	1.1393
MRPS18B	0.203752	0.798856	0.307412	0	0.318771	0.260374	0.182069	0.230008	0.0922057	0.376116
DHX16	0.180804	0.733787	0.400555	0	0.414027	0.223191	0.182069	0	0.46827	0.549418
PPP1R18	0.922679	0.647364	1.19918	0	0.970775	0.556333	1.05845	0.230008	0.202054	0.333525
MDC1	0.491828	0.161777	0.15152	0	0.0530703	0.229685	0.191809	0.12041	0	0.0095625
TUBB	0.571084	1.77803	0.646823	1.95714	1.23382	0.642057	0.728537	0.12041	0.774257	0.466877
HLA-C	2.94587	3.00929	3.42544	2.52065	3.46932	2.48114	2.66872	2.5917	2.40398	2.89091
HLA-B	3.28751	3.49856	3.47906	3.22346	3.58567	2.69968	2.73022	3.04767	2.70576	2.69327
DDX39B	0.562611	1.19878	0.736548	0	0.960574	0.979379	0.852424	0.692548	0.683683	0.118973
TNF	0.647972	0.372439	0.205656	0	0.122702	1.7513	1.69188	0	1.14521	1.04475
LTB	0.962688	1.21978	1.93235	0	1.03177	1.21686	1.63847	2.18896	1.02853	0.965886
GPANK1	0.067161	0.0469592	0.266458	0	0.123709	0.199039	0.547864	1.07038	0	0.0679942
CSNK2B	0.955762	0.908625	0.801618	0	0.787953	0.510011	0.982283	0.693894	0.745549	0.257725
CLIC1	2.35027	1.85465	2.00787	2.877	1.97688	1.00401	1.44738	1.2946	0.900758	1.4536
LSM2	1.50137	1.59012	0.5361	0	0.774701	0.156162	0.191809	0.230008	0.585665	0.23316
HSPA1A	0.314249	1.06324	0.727829	0	1.17132	1.55197	2.20947	1.76697	1.22916	2.1826
HSPA1B	0.800804	1.20443	0.291416	0	0.463672	1.24559	2.17578	1.84083	0.420575	1.56582
C6orf48	0.609283	0.152044	0.584496	0	0.766935	0.363165	0.411746	0.553996	0.278014	0.188844
NELFE	0.162474	0.129856	0.375666	0	0.437874	0.26987	0.638256	0.553996	0.326683	0.151718
RNF5	0.270559	0.0506596	0.383091	0	0.0545676	0.0807584	0	0.12041	0.374978	0.126177
PBX2	1.0217	0.293419	0.304964	0	0.162534	0.424317	0.268402	0	0.656924	0.155855
GPSM3	1.15656	1.01952	1.26092	1.48191	1.31251	0.663516	0.446349	0.230008	0.26851	0.654276
HLA-DRA	0.491828	1.38506	1.31307	2.44764	1.03306	0.188819	0.191809	0.122793	1.22625	0.681461
HLA-DRB1	0.738201	1.79182	1.49163	0	1.20835	0.249402	0.226917	0	0.457135	0.994489
TAP2.1	0.507265	0.801728	0.39151	0	0.557386	0.39893	0.517366	0	0.176623	0.327944
PSMB8	0.942068	0.757202	1.23484	1.26852	1.83953	0.544814	0.645159	0.872185	0.59977	0.728713
TAPSAR1	0.709424	1.1427	0.633946	0	0.801838	0.380304	0.226917	1.32032	0	0.441972
PSMB9	1.67763	1.70255	1.54022	2.41167	1.76534	0.75618	0.411746	1.23404	0.5566	0.79551
TAP1	0.888481	0.783291	1.05468	1.55598	1.19524	0.570265	0	0	0.572517	0.602057
BRD2	1.15246	1.29406	0.912818	0	1.03919	0.928932	1.57513	0.12041	0.88741	0.87188
HLA-DPA1	0.232282	0.978257	0.911376	0	0.8075	0.609685	0.744784	0.361938	0.457135	0.735131
HLA-DPB1	0.633481	0.782592	1.06425	1.44789	0.76381	0.664662	0.191809	0.361938	0.534659	0.694764
RXRB	0.501397	0.0988762	0.221364	0	0.549876	0.194912	0	0.12041	0.680973	0.122691
HSD17B8	0.36133	0	0.055852	0	0.14287	0.0919794	0.645159	0.122793	0.683683	0.202025
RPS18	3.56813	3.34533	3.03529	4.16758	3.28537	3.01358	3.92018	3.80547	2.99572	2.87524
B3GALT4	0.50847	0.334223	0.235883	0	0.18494	0.238253	0	0.232144	0.26851	0.127945
WDR46	0	0.459293	0.187023	1.10735	0.0747703	0.101497	0.657132	0	0.176623	0.341304
PFDN6	0.465984	0.494721	0.417804	0	0.265044	0.365876	1.0341	0.230008	0	0.390586
RGL2	0.0874255	0.0506596	0.173447	0	0.075675	0.169051	0	0.122793	0.0922057	0.390199
TAPBP	1.36358	1.67891	1.33566	1.44789	1.62345	1.30996	1.26564	0.99085	1.57807	1.19175
DAXX	0.430197	0.521684	0.517957	1.48191	0.408732	0.484975	0.382649	0.527517	0	0.0617495
PHF1	0.145114	0.299197	0.298667	0	0.346574	0.599907	0.960711	0	1.00858	0.296122
CUTA	0.990976	0.564518	0.920163	0	0.822555	0.423699	0.701621	0.603256	0.879328	0.724145
LEMD2	0.0874255	0.0416276	0.274959	1.55598	0.384667	0.352686	0.191809	0.122793	0	0.0889649
HMGA1	0.839765	0.678418	0.586773	0	0.492827	0.285931	0	0.230008	0.439254	0.0327553
NUDT3	0.219847	0.223436	0.511316	0	0.285483	0.650098	0.597364	0.669535	0.680973	0.565818
RPS10	2.14113	1.1253	2.30898	2.01601	2.36657	1.13775	1.42889	1.98876	0.808504	0.828711
C6orf106	0.342239	0.0674164	0.466126	0	0.375651	0.245175	0	0.553996	0.997439	0.461267
SNRPC	0.348906	0.743235	0.520236	0	0.508075	0.309591	0.226917	0.326832	0	0.33561
TAF11	0.653277	0.766721	0.442051	0	0.257256	0.409193	0.226917	0.326832	0.0922057	0.37317
ANKS1A	0	0.0988762	0.151219	0	0.0144725	0.0617311	0.191809	0.447291	0.46827	0.0290875
ZNF76	0	0.0902711	0.129625	0	0.0452764	0.220913	0.191809	0.122793	0.202054	0.0991751
DEF6	0.567944	0.188849	0.945057	0	0.680911	0.966028	0.6632	0.230008	0.202054	0.418721
RPL10A	2.60803	2.43704	2.16388	3.19825	2.40117	1.61099	2.55476	2.59358	1.93783	1.70677
FKBP5	1.55917	0.901535	1.80508	0	1.63638	0.725881	0.587112	0	1.21803	0.461071
SRPK1	0.897576	0.0867146	0.674653	0	0.608894	0.332459	0.268402	0.81602	0.363765	0.103814
KCTD20	1.17099	0.813033	0.557505	0	0.45295	0.271718	1.12202	0	0.0922057	0.246713
STK38	0.846401	0.212706	1.01712	0	0.565778	0.382981	0.62619	0	0.526986	0.139546
SRSF3	1.43171	1.27567	1.16062	1.48191	1.21616	1.17489	0.566616	0.871609	1.45428	0.902148
C6orf89	0.588421	0.733787	0.445734	0	0.658006	0.519413	0.803475	1.00908	0.945084	0.21183
MTCH1	1.46869	0.747894	0.732093	0	0.809266	0.812286	0.268402	0.603256	0.656924	0.83414
PIM1	0.711492	0.893272	1.08807	0	0.69793	0.54853	0.794874	0.122793	1.25904	0.0747537
RNF8	0.0816327	1.02227	0.352382	0	0.651499	0.369147	0	0.122793	0.176623	0.0095625
CCDC167	0.287293	0.0506596	0.584015	1.26852	0.321406	0.0677069	0	0.44901	0	0.191707
GLO1	0.162474	0.70903	0.468086	1.55598	0.212176	0.260244	0.182069	0.361938	0.434647	0.0629906
SAYSD1	0.0834763	0.179152	0.132766	0	0.247894	0.0938939	0.182069	0.232144	0	0.542912
OARD1	0.741826	0.46991	0.411408	0	0.427958	0.473026	1.48357	0.361938	0.414547	0.342428
CCND3	0.853603	0.796606	0.755981	0	0.882042	0.496507	0	1.00809	0.374978	0.425722
TAF8	0.280031	0.0674164	0.263742	0	0.318653	0.415609	0.268402	0.230008	0.0922057	0.304894
UBR2	0.274105	0.577645	0.99433	1.44789	0.528377	0.6799	0.7117	0.691201	0.790762	0.484898
TBCC	0.497836	0.766721	0.596682	0	0.366089	0.359905	0.268402	0.12041	0.90842	0.218032
RPL7L1	0.808945	1.05322	0.725681	0	0.699937	0.529021	0.566616	0.230008	1.23702	0.71036
CNPY3	0.909459	0.376474	0.484845	0	0.344983	0.276146	0	0.12041	0.374978	0.557714
ZNF318	0.067161	0.0867146	0.165615	0	0.0248534	0.255091	0.268402	0.361938	0.698998	0.162431
YIPF3	0.249284	0.600356	0.436445	0	0.720544	0.341938	0	0.12041	0.0922057	0.247695
GTPBP2	0.162363	0.0416276	0.122376	0	0.152569	0.109355	0.547864	0.122793	0.0922057	0.204639
HSP90AB1	2.13631	2.2723	1.52664	2.71068	1.78162	1.13224	1.83725	0.711542	1.65657	1.31888
CDC5L	1.34905	0.11138	0.687805	0	0.350985	0.637047	0.374608	0.525928	0.745895	0.187625
SUPT3H	0.158811	0.0988762	0.458379	1.10735	0.414735	0.268154	0.182069	0	0.202054	0.31991
CD2AP	0.818374	0.756755	0.449591	0	0.277473	0.424131	0.638256	0	0.363765	0.453367
FBXO9	0.694559	0.364979	0.636495	0	0.632441	0.401776	0.850776	0.601783	0.790762	0.580832
ELOVL5	1.07533	0.133263	0.753641	1.55598	0.63709	0.55307	0.916193	0	0.526986	0.6216
GCLC	0.203354	0.0867146	0.191766	0	0.159588	0.432836	0.182069	0.230008	0.0922057	0.40397
ZNF451	0.323395	0.448933	0.608901	0	0.342348	0.920535	0	0.499484	0.406262	0.280243
PHF3	1.22082	0.703205	1.25104	0	0.764874	1.37735	1.05323	0.122793	0.479972	0.694635
SMAP1	0.805684	0.0469592	0.735223	0	0.285812	0.471136	0.645159	1.10007	0.683683	0.435494
OGFRL1	0.457368	0.787183	0.281191	0	0.275194	0.213276	0.226917	0.122793	0	0.289182
MTO1	0.454658	0.188849	0.271648	0	0.496515	0.161894	0.191809	0.122793	0.683683	0.157426
EEF1A1	3.66798	3.82469	3.85007	4.19093	3.9095	3.26852	3.24223	3.09353	2.95443	2.68021
COX7A2	1.70874	0.825889	1.34129	0	1.19186	0.615523	0.923116	0.873309	0	1.02105
SENP6	0.82518	0.499519	0.86033	0	0.420831	0.800254	0.95553	0.44901	0.910577	0.693015
MYO6	0	0.259908	0.0170095	1.44789	0.0409053	0.217731	0.226917	0.122793	0.882624	0
PHIP	1.05676	0.795693	0.842139	0	1.10543	1.16029	1.16713	0.497849	0	0.941715
HMGN3	0.671651	1.31837	0.391663	0	0.68516	0.480491	0.182069	0.12041	0.0922057	0.343057
IBTK	0.783722	0.54891	0.462881	0	0.314324	0.441672	0.182069	0.230008	0	0.487858
UBE3D	0.145114	0.0988762	0.0599682	1.44789	0.166805	0.244551	0	0.361938	0	0.115244
DOPEY1	0.0816327	0.16979	0.287666	0	0.192428	0.548851	0.547864	0.232144	0	0.251137
CYB5R4	0.915771	0.0506596	0.535166	0	0.644034	0.528602	0.711688	0.12041	1.00539	0.449617
SNX14	0.067161	0.576345	0.454913	0	0.501887	0.55412	0	0.627125	0.656924	0.514125
SYNCRIP	0.580031	1.21676	0.842303	1.91192	0.637354	0.924191	1.11822	0.525928	0	0.495151
RP1-3J17.3	0.157101	0.11138	0.174906	0	0.147496	0.128087	0.182069	0.361938	0.46827	0.38025
ZNF292	1.35354	0.639119	0.931418	1.55598	0.720226	1.32789	0.6632	0.624949	1.32066	1.27781
RNGTT	0.597751	0.0918118	0.373165	0	0.104728	0.43272	0.191809	0.624949	0	0.386938
PNRC1	1.24973	0.684674	1.80582	0	1.63999	1.61078	1.74367	1.34139	1.42978	1.11319
UBE2J1	0.306756	0.0416276	0.427432	1.81012	0.333342	0.209242	0.226917	0.230008	0.0922057	0.206081
LYRM2	0.193623	0.133263	0.417403	0	0.366508	0.357061	0.534893	0.694581	0.370065	0.70277
UFL1	0.553314	0.138129	0.497662	0	0.362766	0.59866	0.80131	0.361938	0	0.584419
MMS22L	0.408596	0.0953502	0.162534	0	0.122176	0.554648	0.191809	0.122793	0.26851	0.0453416
PNISR	1.57078	0.989051	1.7392	0	1.32718	2.17628	2.41134	1.64332	1.74637	1.68063
CCNC	0.175529	1.01601	0.29149	1.44789	0.55075	0.283607	0.182069	0	0.0922057	0.300684
ASCC3	0.71818	0.365371	0.818686	0	0.594632	0.564574	0	0.627125	0.882624	0.162431
PRDM1	1.16228	1.36113	1.04903	0	1.10798	0.895126	0.182069	0.627125	0.887475	0.0595853
AIM1	0.473763	0.36032	0.325029	0	0.601067	0.716964	0	0.230008	0.805075	0.14445
SEC63	1.01912	0.0416276	0.486788	0	0.187013	0.618467	0.268402	0.603256	0.0922057	0.209601
SNX3	0.72184	1.21824	0.936545	1.48191	0.837762	0.426721	0	0.527517	0.518123	0.38378
FOXO3	0.145114	0.0506596	0.148076	1.44789	0.332246	0.343435	0	0.122793	0.176623	0.376673
CD164	0.737109	1.51622	1.2597	2.06667	1.22065	1.08437	0.182069	0.324889	0.789235	0.895698
CDC40	0.831297	0.618721	0.54385	0	0.38855	0.593429	0	0.553996	0.764517	0.153584
AMD1	0.314932	0.0953502	0.615029	1.55598	0.638816	0.599107	0.709804	1.1965	0.339756	0.208571
GTF3C6	0.742171	0.43689	0.750101	1.44789	0.455988	0.448542	0	0.624949	0	0.110632
RPF2	1.07533	0.259908	0.162456	0	0.563865	0.311778	0.547864	0.527517	0.0922057	0.205375
FYN	1.78235	1.2344	1.69659	0	1.71109	1.40167	1.32139	0.835928	2.18404	1.07033
TSPYL1	0.643946	0.410021	0.439236	0	0.48308	0.461885	0	0.669535	0.339756	0.311944
RWDD1	0.895477	0.724948	0.844677	1.53564	0.798417	0.664651	0.926823	0.361938	0.176623	0.166356
KPNA5	0.0816327	0.76404	0.291474	0	0.349496	0.366219	0.191809	0.12041	0.582444	0.559928
GOPC	0.203463	0.514941	0.567328	0	0.32831	0.403435	0	0.361938	0.202054	0.46764
CEP85L	0.542971	0.976466	0.60982	0	0.793977	1.14713	0.6632	0.553996	0.934083	0.576413
ASF1A	0.0834763	0.0506596	0.50999	1.10735	0.333348	0.387396	0.709804	0	0	0.278717
MAN1A1	0.407091	0.0918118	0.553423	1.26852	0.962625	0.492335	0.191809	0.326832	0	0.150461
SERINC1	0.310745	0.83956	0.695237	0	0.781255	0.634657	0.998362	0.12041	0.921513	0.488788
HDDC2	0.175529	0.914163	0.452167	0	0.679399	0.228926	0.226917	0.601783	0	0.0095625
NCOA7	0.511054	0.594544	0.655471	0	0.78914	0.964021	0.411746	0	0.0922057	0.402782
TRMT11	0.452043	0.0902711	0.201574	0	0.0748181	0.435231	0.711688	0.232144	0.683683	0.0665364
ECHDC1	0.28114	0.548483	0.544818	0	0.420875	0.42521	0.344395	0.626389	0.0922057	0.566529
STX7	0.939901	0.803305	0.592069	0	0.2167	0.60425	0.411746	0.122793	0.0922057	0.473044
RPS12	3.80712	3.41077	3.38238	4.04775	3.56249	2.87598	3.20652	3.71476	2.80873	2.81302
HBS1L	0.597112	0.656751	0.6145	0	0.441495	0.371635	0.336039	0.324889	0	0.28072
BCLAF1	0.76714	1.11199	1.19946	1.44789	0.760441	1.48202	1.10295	0.501116	1.5612	0.95296
IFNGR1	0.42022	0.0416276	0.578501	1.10735	0.42209	0.352167	0	0.122793	0.745895	0.153392
RP11-356I2.4	0.779575	0.217859	0.370718	0	0.433973	0.52386	0	0.12041	0.194598	0.218215
TNFAIP3	1.32691	0.465568	1.56501	1.53564	1.09162	1.24877	1.16267	0	1.29256	0.746424
PERP	0.333869	0.780699	0.22833	1.26852	0.121268	0.389602	0.182069	1.80093	0.420575	0.867377
HEBP2	0.398058	0.0469592	0.612231	2.01601	0.408379	0.586094	0.638256	0.753334	0.176623	0.340777
ABRACL	1.00486	1.12338	1.033	2.57862	1.11271	0.845082	1.75093	0.991361	0.686569	0.473237
HECA	0.143689	0.331791	0.653516	1.26852	0.803535	0.746213	0.191809	0	0.176623	0.42026
VTA1	0.746519	0.175168	0.335796	1.55598	0.565548	0.356626	0.268402	0	0.0922057	0.242921
SF3B5	0.896853	1.28346	0.915043	1.93974	0.612157	0.379728	0.674918	0.81602	0.254465	0.310623
UTRN	0.96578	1.86959	1.32656	0	1.31941	1.34538	1.38276	0.757774	0.728026	1.10304
SHPRH	0.373488	1.1459	0.568026	1.55598	0.261039	0.957294	0.829502	0.44901	0.705787	1.06996
TAB2	0.340699	0.372418	0.707829	0	0.688716	0.489656	0	0.227867	0.0922057	0.0383772
PPIL4	0.721888	0.607722	0.522159	0	0.757719	0.397396	0.191809	0.694581	0.420575	0.258931
GINM1	0.067161	0.174482	0.312396	0	0.406559	0.31275	0.446349	0	0.0922057	0.0095625
KATNA1	0.337847	0	0.232325	0	0.230525	0.297505	0.191809	0.230008	0.0922057	0.299297
LATS1	0.452458	0.206404	0.432691	0	0.177966	0.608004	0.191809	0	0.585665	0.097717
NUP43	0.145114	0.766721	0.233734	0	0.0348271	0.43609	0	0.122793	0.46827	0.123861
PCMT1	0.145422	1.30114	0.659955	0	0.321341	0.361511	0	0.361938	0.426527	0.490631
C6orf211	0.0874255	0.0416276	0.261119	0	0.0602422	0.08135	0.226917	0.122793	0.374978	0.0290875
SYNE1	0.387569	0.864837	1.16919	0	0.926173	1.33259	0.600083	0.553996	0.823596	0.775847
IPCEF1	1.22926	0.189302	0.640942	0	1.2808	0.382417	0.382649	0.553996	0	0.401042
ARID1B	0.219847	0.237552	0.495319	0	0.37926	0.711139	0.761128	0.230008	0.567002	0.520092
SNX9	0.570736	0.753312	0.718343	1.44789	0.817582	0.211556	0.709804	0.527517	0.696396	0.103814
GTF2H5	0.145422	0.709565	0.514243	0	0.31406	0.291398	0.770578	0.924816	0.680973	0.270842
TULP4	0.190552	0.337353	0.243414	0	0.286843	0.237249	0.182069	0	0.0922057	0.224101
TMEM181	0.997323	0.289623	0.381323	0	0.220604	0.639672	0.547864	0.122793	0.53039	0.541743
DYNLT1	0.478665	0.676238	0.693348	1.10735	1.53866	0.55293	0	0.12041	0.731287	0.911907
SYTL3	1.11682	1.52807	0.798142	0	1.45403	0.717303	0	0.447291	0.202054	0.451206
EZR	1.02611	1.01786	1.53417	1.44789	1.21584	1.08838	1.58703	1.63981	0.985058	0.941392
TAGAP	0.857443	0.377244	0.68296	0	0.586818	0.555856	0.895501	0	0.202054	0.453378
SOD2	0.846498	0.425555	1.32065	2.23701	1.22995	0.295672	0.374608	0.227867	0.582755	0.243019
WTAP	0.552602	0.631884	0.870259	0	0.814304	0.602119	0.876562	0.416879	0.495311	0.662263
TCP1	0.794453	1.20625	0.636722	0	0.406249	0.521942	0.226917	0.553996	0.374978	0.479881
MRPL18	0.10149	0	0.319626	0	0.442209	0.239012	0.657132	0.230008	0.176623	0.317778
IGF2R	0.291646	0.868024	0.892323	0	0.739127	0.444551	0.268402	0.12041	0	0.393614
MAP3K4	0.412517	0.741391	0.443728	0	0.620104	0.626491	0.479796	0.328771	0.698998	0.264813
QKI	0.447452	0.0416276	0.741813	0	0.748724	0.540181	0.191809	0.122793	0.439254	0.186976
[truncated: 2,666 more rows]

## Sheet: D
gene	COVID1	COVID2	COVID3	COVID4	COVID5	CTRL1	CTRL2	CTRL3	CTRL4	CTRL5
[truncated: 6,277 more rows]

[truncated: 22 more sheets: E, F, G, H, I, J, K, L, M, N, O, P, Q, R, S, T, U, V, W, X …]
